# Supplementary material for: The IL6/JAK/STAT3 signaling axis is a therapeutic vulnerability in SMARCB1-deficient bladder cancer
Source: Nat Commun. 2024 Feb 14;15:1373. doi: 10.1038/s41467-024-45132-2 (PMC10867091; doi:10.1038/s41467-024-45132-2)
Supplement: Supplementary file 4 — Supplementary Data 1 [file 41467_2024_45132_MOESM4_ESM.xlsx]

## Sheet: Sup Data 1
Supplementary Data 1 A. Patient identifiers, SMARCB1 high and low expression, which were used for Kaplan-Meier plot from TCGA-BLCA to generate Fig. 1A
submitter_id	days_to_last_follow_up	days_to_death	vital_status	survival_days	sample_type	SMARCB1_log2TPM	survival_years	SMARCB1_CNV	sample_group
TCGA-2F-A9KO	678	734	Dead	734	Primary Tumor	9.55374	2.01096	-2	SMARCB1_Low
TCGA-2F-A9KP	NA	364	Dead	364	Primary Tumor	11.4228	0.99726	0	SMARCB1_Low
TCGA-2F-A9KQ	2886	NA	Alive	2886	Primary Tumor	11.2672	7.90685	0	SMARCB1_Low
TCGA-2F-A9KR	3148	3183	Dead	3183	Primary Tumor	11.3087	8.72055	1	SMARCB1_Low
TCGA-2F-A9KT	2352	NA	Alive	2352	Primary Tumor	11.2159	6.44384	0	SMARCB1_Low
TCGA-2F-A9KW	147	254	Dead	254	Primary Tumor	11.2681	0.69589	0	SMARCB1_Low
TCGA-4Z-AA7M	495	NA	Alive	495	Primary Tumor	11.1177	1.35616	-1	SMARCB1_Low
TCGA-4Z-AA7N	655	1367	Dead	1367	Primary Tumor	10.9397	3.74521	1	SMARCB1_Low
TCGA-4Z-AA7O	512	NA	Alive	512	Primary Tumor	11.0655	1.40274	0	SMARCB1_Low
TCGA-4Z-AA7Q	NA	510	Dead	510	Primary Tumor	10.3043	1.39726	-1	SMARCB1_Low
TCGA-4Z-AA7W	840	NA	Alive	840	Primary Tumor	10.8436	2.30137	-1	SMARCB1_Low
TCGA-4Z-AA7Y	1522	NA	Alive	1522	Primary Tumor	11.2479	4.16986	0	SMARCB1_Low
TCGA-4Z-AA80	NA	19	Dead	19	Primary Tumor	11.4401	0.0520548	-1	SMARCB1_Low
TCGA-4Z-AA81	710	1270	Dead	1270	Primary Tumor	10.6878	3.47945	-1	SMARCB1_Low
TCGA-4Z-AA82	1538	1556	Dead	1556	Primary Tumor	10.7918	4.26301	0	SMARCB1_Low
TCGA-4Z-AA83	2024	NA	Alive	2024	Primary Tumor	11.152	5.54521	0	SMARCB1_Low
TCGA-4Z-AA84	460	NA	Alive	460	Primary Tumor	11.0757	1.26027	0	SMARCB1_Low
TCGA-4Z-AA86	270	311	Dead	311	Primary Tumor	10.8606	0.852055	-1	SMARCB1_Low
TCGA-4Z-AA89	1029	NA	Alive	1029	Primary Tumor	11.1939	2.81918	0	SMARCB1_Low
TCGA-5N-A9KI	NA	76	Dead	76	Primary Tumor	11.2425	0.208219	0	SMARCB1_Low
TCGA-5N-A9KM	NA	530	Dead	530	Primary Tumor	10.8635	1.45205	1	SMARCB1_Low
TCGA-BL-A0C8	1219	NA	Alive	1219	Primary Tumor	10.2256	3.33973	1	SMARCB1_Low
TCGA-BL-A13I	NA	223	Dead	223	Primary Tumor	10.6728	0.610959	0	SMARCB1_Low
TCGA-BL-A5ZZ	377	NA	Alive	377	Primary Tumor	10.8973	1.03288	0	SMARCB1_Low
TCGA-BT-A0S7	NA	200	Dead	200	Primary Tumor	10.84	0.547945	-1	SMARCB1_Low
TCGA-BT-A0YX	363	400	Dead	400	Primary Tumor	10.7069	1.09589	0	SMARCB1_Low
TCGA-BT-A20J	NA	579	Dead	579	Primary Tumor	10.365	1.5863	-1	SMARCB1_Low
TCGA-BT-A20N	NA	795	Dead	795	Primary Tumor	10.9564	2.17808	0	SMARCB1_Low
TCGA-BT-A20O	NA	370	Dead	370	Primary Tumor	10.9334	1.0137	0	SMARCB1_Low
TCGA-BT-A20P	NA	544	Dead	544	Primary Tumor	11.4629	1.49041	0	SMARCB1_Low
TCGA-BT-A20Q	NA	593	Dead	593	Primary Tumor	11.3647	1.62466	0	SMARCB1_Low
TCGA-BT-A20R	NA	154	Dead	154	Primary Tumor	10.8087	0.421918	-1	SMARCB1_Low
TCGA-BT-A20T	NA	453	Dead	453	Primary Tumor	11.0247	1.2411	0	SMARCB1_Low
TCGA-BT-A20U	NA	455	Dead	455	Primary Tumor	11.153	1.24658	0	SMARCB1_Low
TCGA-BT-A20V	NA	154	Dead	154	Primary Tumor	11.2745	0.421918	0	SMARCB1_Low
TCGA-BT-A20W	NA	254	Dead	254	Primary Tumor	11.3586	0.69589	1	SMARCB1_Low
TCGA-BT-A20X	NA	251	Dead	251	Primary Tumor	10.9478	0.687671	0	SMARCB1_Low
TCGA-BT-A2LB	170	492	Dead	492	Primary Tumor	11.318	1.34795	1	SMARCB1_Low
TCGA-BT-A2LD	111	623	Dead	623	Primary Tumor	11.3931	1.70685	0	SMARCB1_Low
TCGA-BT-A3PH	NA	142	Dead	142	Primary Tumor	11.3642	0.389041	0	SMARCB1_Low
TCGA-BT-A3PK	63	303	Dead	303	Primary Tumor	10.9029	0.830137	0	SMARCB1_Low
TCGA-BT-A42C	873	NA	Alive	873	Primary Tumor	11.2405	2.39178	-1	SMARCB1_Low
TCGA-BT-A42E	1108	NA	Alive	1108	Primary Tumor	10.3332	3.03562	-1	SMARCB1_Low
TCGA-BT-A42F	864	NA	Alive	864	Primary Tumor	10.4375	2.36712	0	SMARCB1_Low
TCGA-C4-A0F0	59	NA	Alive	59	Primary Tumor	10.8469	0.161644	-1	SMARCB1_Low
TCGA-C4-A0F1	89	NA	Alive	89	Primary Tumor	10.6545	0.243836	NA	SMARCB1_Low
TCGA-C4-A0F7	NA	62	Dead	62	Primary Tumor	11.1143	0.169863	NA	SMARCB1_Low
TCGA-CF-A1HR	389	NA	Alive	389	Primary Tumor	11.1606	1.06575	0	SMARCB1_Low
TCGA-CF-A1HS	382	NA	Alive	382	Primary Tumor	10.568	1.04658	0	SMARCB1_Low
TCGA-CF-A27C	425	NA	Alive	425	Primary Tumor	11.1008	1.16438	0	SMARCB1_Low
TCGA-CF-A3MF	383	NA	Alive	383	Primary Tumor	9.06759	1.04932	1	SMARCB1_Low
TCGA-CF-A3MI	370	NA	Alive	370	Primary Tumor	10.242	1.0137	-1	SMARCB1_Low
TCGA-CF-A47S	333	NA	Alive	333	Primary Tumor	11.3704	0.912329	0	SMARCB1_Low
TCGA-CF-A47T	205	385	Dead	385	Primary Tumor	11.4683	1.05479	0	SMARCB1_Low
TCGA-CF-A47V	379	NA	Alive	379	Primary Tumor	10.7304	1.03836	0	SMARCB1_Low
TCGA-CF-A47X	384	NA	Alive	384	Primary Tumor	10.9851	1.05205	-1	SMARCB1_Low
TCGA-CF-A47Y	373	NA	Alive	373	Primary Tumor	10.4964	1.02192	0	SMARCB1_Low
TCGA-CF-A5U8	399	NA	Alive	399	Primary Tumor	11.4041	1.09315	0	SMARCB1_Low
TCGA-CF-A7I0	368	NA	Alive	368	Primary Tumor	11.1629	1.00822	0	SMARCB1_Low
TCGA-CF-A8HX	345	NA	Alive	345	Primary Tumor	10.27	0.945205	0	SMARCB1_Low
TCGA-CF-A9FF	361	NA	Alive	361	Primary Tumor	10.9653	0.989041	0	SMARCB1_Low
TCGA-CF-A9FH	-64	NA	Alive	0	Primary Tumor	11.4151	0	0	SMARCB1_Low
TCGA-CF-A9FL	84	565	Dead	565	Primary Tumor	10.9102	1.54795	0	SMARCB1_Low
TCGA-CF-A9FM	398	NA	Alive	398	Primary Tumor	11.3552	1.09041	0	SMARCB1_Low
TCGA-CU-A0YN	NA	393	Dead	393	Primary Tumor	10.5695	1.07671	-1	SMARCB1_Low
TCGA-CU-A0YO	NA	149	Dead	149	Primary Tumor	10.2541	0.408219	0	SMARCB1_Low
TCGA-CU-A0YR	219	460	Dead	460	Primary Tumor	10.6736	1.26027	0	SMARCB1_Low
TCGA-CU-A3KJ	562	NA	Alive	562	Primary Tumor	10.1295	1.53973	-1	SMARCB1_Low
TCGA-CU-A3QU	158	NA	Alive	158	Primary Tumor	10.1438	0.432877	-1	SMARCB1_Low
TCGA-CU-A3YL	906	NA	Alive	906	Primary Tumor	10.7463	2.48219	0	SMARCB1_Low
TCGA-CU-A5W6	NA	56	Dead	56	Primary Tumor	11.2102	0.153425	0	SMARCB1_Low
TCGA-CU-A72E	284	413	Dead	413	Primary Tumor	11.2207	1.13151	0	SMARCB1_Low
TCGA-DK-A1A3	77	665	Dead	665	Primary Tumor	10.6696	1.82192	0	SMARCB1_Low
TCGA-DK-A1A5	NA	65	Dead	65	Primary Tumor	11.4054	0.178082	0	SMARCB1_Low
TCGA-DK-A1A6	2020	NA	Alive	2020	Primary Tumor	11.4111	5.53425	1	SMARCB1_Low
TCGA-DK-A1A7	560	NA	Alive	560	Primary Tumor	9.73449	1.53425	-2	SMARCB1_Low
TCGA-DK-A1AA	578	NA	Alive	578	Primary Tumor	11.244	1.58356	0	SMARCB1_Low
TCGA-DK-A1AB	271	508	Dead	508	Primary Tumor	10.7552	1.39178	0	SMARCB1_Low
TCGA-DK-A1AC	3981	NA	Alive	3981	Primary Tumor	11.4059	10.9068	0	SMARCB1_Low
TCGA-DK-A1AE	491	NA	Alive	491	Primary Tumor	11.0031	1.34521	0	SMARCB1_Low
TCGA-DK-A1AF	536	NA	Alive	536	Primary Tumor	10.8376	1.46849	0	SMARCB1_Low
TCGA-DK-A1AG	475	NA	Alive	475	Primary Tumor	11.3257	1.30137	0	SMARCB1_Low
TCGA-DK-A2HX	55	1420	Dead	1420	Primary Tumor	10.5631	3.89041	-1	SMARCB1_Low
TCGA-DK-A2I1	546	NA	Alive	546	Primary Tumor	11.033	1.49589	-1	SMARCB1_Low
TCGA-DK-A2I2	NA	237	Dead	237	Primary Tumor	10.4802	0.649315	-1	SMARCB1_Low
TCGA-DK-A2I4	3835	NA	Alive	3835	Primary Tumor	10.5691	10.5068	-1	SMARCB1_Low
TCGA-DK-A3IK	67	146	Dead	146	Primary Tumor	10.6348	0.4	0	SMARCB1_Low
TCGA-DK-A3IL	121	413	Dead	413	Primary Tumor	11.1885	1.13151	-1	SMARCB1_Low
TCGA-DK-A3IM	238	248	Dead	248	Primary Tumor	10.6437	0.679452	-1	SMARCB1_Low
TCGA-DK-A3IQ	319	539	Dead	539	Primary Tumor	11.022	1.47671	-1	SMARCB1_Low
TCGA-DK-A3IS	1529	NA	Alive	1529	Primary Tumor	11.4039	4.18904	1	SMARCB1_Low
TCGA-DK-A3IT	648	NA	Alive	648	Primary Tumor	10.6849	1.77534	-1	SMARCB1_Low
TCGA-DK-A3IU	609	706	Dead	706	Primary Tumor	11.2866	1.93425	1	SMARCB1_Low
TCGA-DK-A3IV	NA	294	Dead	294	Primary Tumor	10.0236	0.805479	-1	SMARCB1_Low
TCGA-DK-A3WW	633	NA	Alive	633	Primary Tumor	10.7593	1.73425	0	SMARCB1_Low
TCGA-DK-A3WX	NA	321	Dead	321	Primary Tumor	11.273	0.879452	1	SMARCB1_Low
TCGA-DK-A3X1	2009	NA	Alive	2009	Primary Tumor	10.2146	5.50411	-1	SMARCB1_Low
TCGA-DK-A3X2	NA	547	Dead	547	Primary Tumor	11.0706	1.49863	-1	SMARCB1_Low
TCGA-DK-A6AV	1952	NA	Alive	1952	Primary Tumor	11.0421	5.34795	0	SMARCB1_Low
TCGA-DK-A6AW	1621	NA	Alive	1621	Primary Tumor	11.1398	4.4411	0	SMARCB1_Low
TCGA-DK-A6B1	2049	NA	Alive	2049	Primary Tumor	10.7473	5.6137	-1	SMARCB1_Low
TCGA-DK-A6B2	477	NA	Alive	477	Primary Tumor	10.7778	1.30685	-1	SMARCB1_Low
TCGA-DK-A6B5	1542	NA	Alive	1542	Primary Tumor	10.0384	4.22466	-1	SMARCB1_Low
TCGA-DK-A6B6	1115	NA	Alive	1115	Primary Tumor	10.3879	3.05479	0	SMARCB1_Low
TCGA-DK-AA6L	NA	1163	Dead	1163	Primary Tumor	10.6048	3.1863	-1	SMARCB1_Low
TCGA-DK-AA6M	1582	NA	Alive	1582	Primary Tumor	10.9063	4.33425	-1	SMARCB1_Low
TCGA-DK-AA6P	457	NA	Alive	457	Primary Tumor	10.984	1.25205	0	SMARCB1_Low
TCGA-DK-AA6Q	NA	413	Dead	413	Primary Tumor	10.5832	1.13151	-1	SMARCB1_Low
TCGA-DK-AA6R	5041	NA	Alive	5041	Primary Tumor	11.1981	13.811	0	SMARCB1_Low
TCGA-DK-AA6S	5050	NA	Alive	5050	Primary Tumor	10.2368	13.8356	-1	SMARCB1_Low
TCGA-DK-AA6W	263	415	Dead	415	Primary Tumor	11.2937	1.13699	-1	SMARCB1_Low
TCGA-DK-AA6X	467	NA	Alive	467	Primary Tumor	10.6357	1.27945	-1	SMARCB1_Low
TCGA-DK-AA74	1708	NA	Alive	1708	Primary Tumor	11.3404	4.67945	0	SMARCB1_Low
TCGA-DK-AA76	366	NA	Alive	366	Primary Tumor	10.3323	1.00274	-1	SMARCB1_Low
TCGA-E5-A2PC	1326	NA	Alive	1326	Primary Tumor	10.5877	3.63288	-1	SMARCB1_Low
TCGA-E5-A4TZ	NA	467	Dead	467	Primary Tumor	10.849	1.27945	-1	SMARCB1_Low
TCGA-E5-A4U1	1181	NA	Alive	1181	Primary Tumor	10.9441	3.23562	0	SMARCB1_Low
TCGA-E7-A3X6	750	904	Dead	904	Primary Tumor	11.1262	2.47671	0	SMARCB1_Low
TCGA-E7-A3Y1	163	NA	Alive	163	Primary Tumor	10.5379	0.446575	0	SMARCB1_Low
TCGA-E7-A4IJ	408	674	Dead	674	Primary Tumor	11.2265	1.84658	1	SMARCB1_Low
TCGA-E7-A4XJ	16	68	Dead	68	Primary Tumor	10.7063	0.186301	0	SMARCB1_Low
TCGA-E7-A519	508	NA	Alive	508	Primary Tumor	10.15	1.39178	0	SMARCB1_Low
TCGA-E7-A541	529	778	Dead	778	Primary Tumor	11.0355	2.13151	-1	SMARCB1_Low
TCGA-E7-A5KE	17	NA	Alive	17	Primary Tumor	10.9958	0.0465753	-1	SMARCB1_Low
TCGA-E7-A677	820	NA	Alive	820	Primary Tumor	11.3286	2.24658	0	SMARCB1_Low
TCGA-E7-A678	798	NA	Alive	798	Primary Tumor	11.0741	2.1863	0	SMARCB1_Low
TCGA-E7-A6MD	129	NA	Alive	129	Primary Tumor	10.9991	0.353425	0	SMARCB1_Low
TCGA-E7-A6ME	731	NA	Alive	731	Primary Tumor	10.7231	2.00274	-1	SMARCB1_Low
TCGA-E7-A6MF	750	NA	Alive	750	Primary Tumor	10.9898	2.05479	0	SMARCB1_Low
TCGA-E7-A7DV	37	NA	Alive	37	Primary Tumor	10.528	0.10137	-1	SMARCB1_Low
TCGA-E7-A7PW	416	NA	Alive	416	Primary Tumor	10.8424	1.13973	-1	SMARCB1_Low
TCGA-E7-A7XN	428	NA	Alive	428	Primary Tumor	11.0245	1.1726	0	SMARCB1_Low
TCGA-E7-A8O7	466	NA	Alive	466	Primary Tumor	11.0935	1.27671	0	SMARCB1_Low
TCGA-E7-A8O8	13	NA	Alive	13	Primary Tumor	10.5522	0.0356164	NA	SMARCB1_Low
TCGA-E7-A97P	13	437	Dead	437	Primary Tumor	11.3094	1.19726	0	SMARCB1_Low
TCGA-E7-A97Q	82	246	Dead	246	Primary Tumor	10.5521	0.673973	0	SMARCB1_Low
TCGA-FD-A3B3	392	974	Dead	974	Primary Tumor	10.8284	2.66849	-1	SMARCB1_Low
TCGA-FD-A3B4	477	510	Dead	510	Primary Tumor	9.91752	1.39726	-1	SMARCB1_Low
TCGA-FD-A3B5	NA	272	Dead	272	Primary Tumor	10.846	0.745205	-1	SMARCB1_Low
TCGA-FD-A3B6	209	1005	Dead	1005	Primary Tumor	10.8838	2.75342	-1	SMARCB1_Low
TCGA-FD-A3B7	NA	122	Dead	122	Primary Tumor	11.019	0.334247	1	SMARCB1_Low
TCGA-FD-A3B8	384	NA	Alive	384	Primary Tumor	10.6696	1.05205	0	SMARCB1_Low
TCGA-FD-A3N5	363	685	Dead	685	Primary Tumor	10.3403	1.87671	-1	SMARCB1_Low
TCGA-FD-A3N6	851	NA	Alive	851	Primary Tumor	10.474	2.33151	0	SMARCB1_Low
TCGA-FD-A3NA	1845	NA	Alive	1845	Primary Tumor	11.2236	5.05479	0	SMARCB1_Low
TCGA-FD-A3SJ	NA	739	Dead	739	Primary Tumor	11.4616	2.02466	0	SMARCB1_Low
TCGA-FD-A3SL	683	712	Dead	712	Primary Tumor	11.0645	1.95068	1	SMARCB1_Low
TCGA-FD-A3SM	186	547	Dead	547	Primary Tumor	11.4457	1.49863	0	SMARCB1_Low
TCGA-FD-A3SO	NA	168	Dead	168	Primary Tumor	9.93672	0.460274	-1	SMARCB1_Low
TCGA-FD-A3SP	783	NA	Alive	783	Primary Tumor	11.3218	2.14521	0	SMARCB1_Low
TCGA-FD-A3SQ	NA	1423	Dead	1423	Primary Tumor	11.0738	3.89863	0	SMARCB1_Low
TCGA-FD-A3SR	NA	602	Dead	602	Primary Tumor	10.7581	1.64932	-1	SMARCB1_Low
TCGA-FD-A3SS	60	391	Dead	391	Primary Tumor	11.366	1.07123	-1	SMARCB1_Low
TCGA-FD-A43N	699	NA	Alive	699	Primary Tumor	11.334	1.91507	-1	SMARCB1_Low
TCGA-FD-A43S	455	NA	Alive	455	Primary Tumor	11.2057	1.24658	0	SMARCB1_Low
TCGA-FD-A43U	636	NA	Alive	636	Primary Tumor	10.6957	1.74247	-1	SMARCB1_Low
TCGA-FD-A43X	110	NA	Alive	110	Primary Tumor	11.267	0.30137	0	SMARCB1_Low
TCGA-FD-A43Y	369	474	Dead	474	Primary Tumor	10.5509	1.29863	-1	SMARCB1_Low
TCGA-FD-A5BR	813	NA	Alive	813	Primary Tumor	11.3001	2.2274	0	SMARCB1_Low
TCGA-FD-A5BS	1639	NA	Alive	1639	Primary Tumor	11.0737	4.49041	0	SMARCB1_Low
TCGA-FD-A5BT	NA	328	Dead	328	Primary Tumor	11.2082	0.89863	1	SMARCB1_Low
TCGA-FD-A5BU	588	NA	Alive	588	Primary Tumor	11.1249	1.61096	0	SMARCB1_Low
TCGA-FD-A5BV	NA	163	Dead	163	Primary Tumor	11.3719	0.446575	1	SMARCB1_Low
TCGA-FD-A5BX	NA	173	Dead	173	Primary Tumor	11.4393	0.473973	0	SMARCB1_Low
TCGA-FD-A5BY	251	NA	Alive	251	Primary Tumor	10.9925	0.687671	-1	SMARCB1_Low
TCGA-FD-A5BZ	NA	835	Dead	835	Primary Tumor	11.0964	2.28767	-1	SMARCB1_Low
TCGA-FD-A5C0	407	550	Dead	550	Primary Tumor	10.7693	1.50685	-1	SMARCB1_Low
TCGA-FD-A5C1	1792	NA	Alive	1792	Primary Tumor	11.2409	4.90959	0	SMARCB1_Low
TCGA-FD-A62N	82	NA	Alive	82	Primary Tumor	11.0561	0.224658	-1	SMARCB1_Low
TCGA-FD-A62O	147	216	Dead	216	Primary Tumor	11.0924	0.591781	1	SMARCB1_Low
TCGA-FD-A62P	NA	191	Dead	191	Primary Tumor	10.9148	0.523288	-1	SMARCB1_Low
TCGA-FD-A62S	368	406	Dead	406	Primary Tumor	11.3194	1.11233	0	SMARCB1_Low
TCGA-FD-A6TB	572	NA	Alive	572	Primary Tumor	10.588	1.56712	-1	SMARCB1_Low
TCGA-FD-A6TC	187	NA	Alive	187	Primary Tumor	11.3397	0.512329	-1	SMARCB1_Low
TCGA-FD-A6TD	204	386	Dead	386	Primary Tumor	11.1609	1.05753	-1	SMARCB1_Low
TCGA-FD-A6TE	376	NA	Alive	376	Primary Tumor	10.5837	1.03014	-1	SMARCB1_Low
TCGA-FD-A6TF	63	69	Dead	69	Primary Tumor	10.4885	0.189041	-1	SMARCB1_Low
TCGA-FD-A6TG	81	93	Dead	93	Primary Tumor	11.0478	0.254795	0	SMARCB1_Low
TCGA-FD-A6TH	67	131	Dead	131	Primary Tumor	10.8275	0.358904	0	SMARCB1_Low
TCGA-FD-A6TI	122	294	Dead	294	Primary Tumor	10.6645	0.805479	0	SMARCB1_Low
TCGA-FD-A6TK	330	NA	Alive	330	Primary Tumor	10.8683	0.90411	-1	SMARCB1_Low
TCGA-FJ-A3Z7	945	NA	Alive	945	Primary Tumor	10.1587	2.58904	-1	SMARCB1_Low
TCGA-FJ-A3Z9	217	385	Dead	385	Primary Tumor	11.1622	1.05479	0	SMARCB1_Low
TCGA-FJ-A3ZE	106	324	Dead	324	Primary Tumor	11.1151	0.887671	0	SMARCB1_Low
TCGA-FJ-A3ZF	524	NA	Alive	524	Primary Tumor	10.939	1.43562	-1	SMARCB1_Low
TCGA-FT-A3EE	NA	99	Dead	99	Primary Tumor	10.837	0.271233	0	SMARCB1_Low
TCGA-FT-A61P	337	NA	Alive	337	Primary Tumor	10.819	0.923288	-1	SMARCB1_Low
TCGA-G2-A2EC	679	696	Dead	696	Primary Tumor	10.9602	1.90685	NA	SMARCB1_Low
TCGA-G2-A2EJ	1460	NA	Alive	1460	Primary Tumor	10.9699	4	0	SMARCB1_Low
TCGA-G2-A2EK	485	NA	Alive	485	Primary Tumor	10.7289	1.32877	0	SMARCB1_Low
TCGA-G2-A2ES	525	1004	Dead	1004	Primary Tumor	11.1611	2.75068	1	SMARCB1_Low
TCGA-G2-A3IB	214	220	Dead	220	Primary Tumor	11.0499	0.60274	-1	SMARCB1_Low
TCGA-G2-A3VY	536	NA	Alive	536	Primary Tumor	11.3137	1.46849	0	SMARCB1_Low
TCGA-G2-AA3B	2008	NA	Alive	2008	Primary Tumor	11.3202	5.50137	1	SMARCB1_Low
TCGA-G2-AA3C	NA	211	Dead	211	Primary Tumor	11.3033	0.578082	0	SMARCB1_Low
TCGA-G2-AA3D	2139	NA	Alive	2139	Primary Tumor	11.1306	5.86027	1	SMARCB1_Low
TCGA-GC-A3BM	88	651	Dead	651	Primary Tumor	11.4459	1.78356	1	SMARCB1_Low
TCGA-GC-A3I6	68	630	Dead	630	Primary Tumor	10.8763	1.72603	1	SMARCB1_Low
TCGA-GC-A3OO	481	NA	Alive	481	Primary Tumor	11.2524	1.31781	0	SMARCB1_Low
TCGA-GC-A3RC	484	NA	Alive	484	Primary Tumor	10.5347	1.32603	-1	SMARCB1_Low
TCGA-GC-A3RD	428	NA	Alive	428	Primary Tumor	11.2686	1.1726	1	SMARCB1_Low
TCGA-GC-A3WC	540	NA	Alive	540	Primary Tumor	10.7444	1.47945	0	SMARCB1_Low
TCGA-GC-A3YS	758	NA	Alive	758	Primary Tumor	10.9459	2.07671	-1	SMARCB1_Low
TCGA-GC-A6I1	0	0	Dead	0	Primary Tumor	11.0412	0	-1	SMARCB1_Low
TCGA-GC-A6I3	0	NA	Alive	0	Primary Tumor	10.9838	0	-1	SMARCB1_Low
TCGA-GD-A3OP	64	NA	Alive	64	Primary Tumor	10.8535	0.175342	-1	SMARCB1_Low
TCGA-GD-A3OQ	95	NA	Alive	95	Primary Tumor	11.1492	0.260274	0	SMARCB1_Low
TCGA-GD-A3OS	638	NA	Alive	638	Primary Tumor	11.0488	1.74795	0	SMARCB1_Low
TCGA-GD-A6C6	67	NA	Alive	67	Primary Tumor	10.9411	0.183562	0	SMARCB1_Low
TCGA-GD-A76B	224	NA	Dead	224	Primary Tumor	10.6181	0.613699	-1	SMARCB1_Low
TCGA-GU-A42P	195	332	Dead	332	Primary Tumor	11.2652	0.909589	0	SMARCB1_Low
TCGA-GU-A42Q	231	344	Dead	344	Primary Tumor	10.7758	0.942466	-1	SMARCB1_Low
TCGA-GU-A42R	344	577	Dead	577	Primary Tumor	10.942	1.58082	0	SMARCB1_Low
TCGA-GU-A762	62	232	Dead	232	Primary Tumor	10.592	0.635616	-1	SMARCB1_Low
TCGA-GU-A763	997	NA	Alive	997	Primary Tumor	11.4312	2.73151	0	SMARCB1_Low
TCGA-GU-A764	610	NA	Alive	610	Primary Tumor	10.1589	1.67123	-2	SMARCB1_Low
TCGA-GU-A766	480	NA	Alive	480	Primary Tumor	10.7876	1.31507	-1	SMARCB1_Low
TCGA-GU-AATO	NA	324	Dead	324	Primary Tumor	10.9121	0.887671	-1	SMARCB1_Low
TCGA-GU-AATP	1003	NA	Alive	1003	Primary Tumor	10.792	2.74795	-1	SMARCB1_Low
TCGA-GU-AATQ	NA	213	Dead	213	Primary Tumor	11.2908	0.583562	0	SMARCB1_Low
TCGA-GV-A3JV	134	434	Dead	434	Primary Tumor	11.4005	1.18904	1	SMARCB1_Low
TCGA-GV-A3JW	649	NA	Alive	649	Primary Tumor	11.2064	1.77808	1	SMARCB1_Low
TCGA-GV-A3JX	581	NA	Alive	581	Primary Tumor	10.7663	1.59178	-1	SMARCB1_Low
TCGA-GV-A3QF	232	617	Dead	617	Primary Tumor	10.9593	1.69041	0	SMARCB1_Low
TCGA-GV-A3QI	1110	NA	Alive	1110	Primary Tumor	10.7173	3.0411	1	SMARCB1_Low
TCGA-GV-A3QK	832	NA	Alive	832	Primary Tumor	11.2084	2.27945	1	SMARCB1_Low
TCGA-GV-A40G	580	NA	Alive	580	Primary Tumor	10.8341	1.58904	-1	SMARCB1_Low
TCGA-GV-A6ZA	691	NA	Alive	691	Primary Tumor	10.8028	1.89315	-1	SMARCB1_Low
TCGA-H4-A2HO	46	NA	Alive	46	Primary Tumor	10.417	0.126027	0	SMARCB1_Low
TCGA-H4-A2HQ	590	NA	Alive	590	Primary Tumor	10.9523	1.61644	-1	SMARCB1_Low
TCGA-HQ-A2OF	1947	NA	Alive	1947	Primary Tumor	11.3946	5.33425	0	SMARCB1_Low
TCGA-HQ-A5ND	NA	274	Dead	274	Primary Tumor	11.1297	0.750685	0	SMARCB1_Low
TCGA-HQ-A5NE	250	370	Dead	370	Primary Tumor	10.7298	1.0137	-1	SMARCB1_Low
TCGA-K4-A3WS	761	NA	Alive	761	Primary Tumor	10.8825	2.08493	-1	SMARCB1_Low
TCGA-K4-A3WU	105	NA	Alive	105	Primary Tumor	10.8743	0.287671	-1	SMARCB1_Low
TCGA-K4-A4AC	197	278	Dead	278	Primary Tumor	11.3481	0.761644	0	SMARCB1_Low
TCGA-K4-A5RI	239	356	Dead	356	Primary Tumor	11.1237	0.975342	-1	SMARCB1_Low
TCGA-K4-A5RJ	539	NA	Alive	539	Primary Tumor	10.3244	1.47671	-1	SMARCB1_Low
TCGA-K4-A6FZ	55	NA	Alive	55	Primary Tumor	10.5748	0.150685	-1	SMARCB1_Low
TCGA-K4-A83P	495	NA	Alive	495	Primary Tumor	11.1222	1.35616	0	SMARCB1_Low
TCGA-K4-AAQO	359	NA	Alive	359	Primary Tumor	11.0563	0.983562	0	SMARCB1_Low
TCGA-KQ-A41N	1604	NA	Alive	1604	Primary Tumor	10.658	4.39452	0	SMARCB1_Low
TCGA-KQ-A41P	1094	NA	Alive	1094	Primary Tumor	11.1428	2.99726	1	SMARCB1_Low
TCGA-KQ-A41Q	361	NA	Alive	361	Primary Tumor	11.4347	0.989041	0	SMARCB1_Low
TCGA-KQ-A41R	1350	NA	Alive	1350	Primary Tumor	10.9464	3.69863	1	SMARCB1_Low
TCGA-KQ-A41S	35	NA	Alive	35	Primary Tumor	10.4992	0.0958904	-1	SMARCB1_Low
TCGA-LC-A66R	466	NA	Alive	466	Primary Tumor	11.1866	1.27671	-1	SMARCB1_Low
TCGA-LT-A5Z6	474	NA	Alive	474	Primary Tumor	11.456	1.29863	1	SMARCB1_Low
TCGA-LT-A8JT	641	NA	Alive	641	Primary Tumor	11.2897	1.75616	0	SMARCB1_Low
TCGA-MV-A51V	410	NA	Alive	410	Primary Tumor	10.4769	1.12329	-1	SMARCB1_Low
TCGA-PQ-A6FI	372	NA	Alive	372	Primary Tumor	10.813	1.01918	-1	SMARCB1_Low
TCGA-PQ-A6FN	507	NA	Alive	507	Primary Tumor	11.1133	1.38904	-1	SMARCB1_Low
TCGA-R3-A69X	433	NA	Alive	433	Primary Tumor	10.8123	1.1863	0	SMARCB1_Low
TCGA-S5-A6DX	NA	56	Dead	56	Primary Tumor	10.8507	0.153425	1	SMARCB1_Low
TCGA-S5-AA26	503	NA	Alive	503	Primary Tumor	10.8962	1.37808	0	SMARCB1_Low
TCGA-SY-A9G0	378	1008	Dead	1008	Primary Tumor	10.8284	2.76164	1	SMARCB1_Low
TCGA-SY-A9G5	1186	NA	Alive	1186	Primary Tumor	11.3895	3.24932	-1	SMARCB1_Low
TCGA-UY-A78L	1127	NA	Alive	1127	Primary Tumor	11.0082	3.08767	1	SMARCB1_Low
TCGA-UY-A78P	2380	NA	Alive	2380	Primary Tumor	10.96	6.52055	0	SMARCB1_Low
TCGA-UY-A8OB	2109	NA	Alive	2109	Primary Tumor	11.0248	5.77808	-1	SMARCB1_Low
TCGA-UY-A8OC	NA	0	Dead	0	Primary Tumor	11.4407	0	0	SMARCB1_Low
TCGA-UY-A8OD	3432	NA	Alive	3432	Primary Tumor	11.4041	9.40274	1	SMARCB1_Low
TCGA-UY-A9PA	1072	NA	Alive	1072	Primary Tumor	10.954	2.93699	-1	SMARCB1_Low
TCGA-UY-A9PD	542	NA	Alive	542	Primary Tumor	11.2809	1.48493	-1	SMARCB1_Low
TCGA-UY-A9PF	117	NA	Alive	117	Primary Tumor	9.98083	0.320548	-1	SMARCB1_Low
TCGA-UY-A9PH	1561	NA	Alive	1561	Primary Tumor	11.0271	4.27671	0	SMARCB1_Low
TCGA-XF-A8HB	1370	NA	Alive	1370	Primary Tumor	11.3143	3.75342	-1	SMARCB1_Low
TCGA-XF-A8HC	NA	200	Dead	200	Primary Tumor	10.3083	0.547945	-1	SMARCB1_Low
TCGA-XF-A8HE	3817	NA	Alive	3817	Primary Tumor	10.925	10.4575	0	SMARCB1_Low
TCGA-XF-A8HF	1709	2954	Dead	2954	Primary Tumor	10.9211	8.09315	-1	SMARCB1_Low
TCGA-XF-A8HG	NA	467	Dead	467	Primary Tumor	10.3711	1.27945	-1	SMARCB1_Low
TCGA-XF-A8HH	NA	57	Dead	57	Primary Tumor	10.6389	0.156164	0	SMARCB1_Low
TCGA-XF-A8HI	NA	544	Dead	544	Primary Tumor	11.0146	1.49041	0	SMARCB1_Low
TCGA-XF-A9SH	NA	1971	Dead	1971	Primary Tumor	10.6752	5.4	0	SMARCB1_Low
TCGA-XF-A9SJ	NA	98	Dead	98	Primary Tumor	10.5989	0.268493	-1	SMARCB1_Low
TCGA-XF-A9SK	NA	486	Dead	486	Primary Tumor	10.6933	1.33151	-1	SMARCB1_Low
TCGA-XF-A9SL	NA	2020	Dead	2020	Primary Tumor	10.6668	5.53425	0	SMARCB1_Low
TCGA-XF-A9SM	1048	NA	Alive	1048	Primary Tumor	10.8744	2.87123	-1	SMARCB1_Low
TCGA-XF-A9SP	NA	454	Dead	454	Primary Tumor	11.1752	1.24384	0	SMARCB1_Low
TCGA-XF-A9SU	NA	182	Dead	182	Primary Tumor	11.4161	0.49863	0	SMARCB1_Low
TCGA-XF-A9SV	NA	388	Dead	388	Primary Tumor	11.3191	1.06301	0	SMARCB1_Low
TCGA-XF-A9SW	NA	362	Dead	362	Primary Tumor	10.4486	0.991781	0	SMARCB1_Low
TCGA-XF-A9SX	NA	719	Dead	719	Primary Tumor	10.9878	1.96986	-1	SMARCB1_Low
TCGA-XF-A9SY	640	NA	Alive	640	Primary Tumor	10.7071	1.75342	-1	SMARCB1_Low
TCGA-XF-A9SZ	NA	859	Dead	859	Primary Tumor	10.4889	2.35342	-1	SMARCB1_Low
TCGA-XF-A9T3	68	NA	Alive	68	Primary Tumor	10.7392	0.186301	-1	SMARCB1_Low
TCGA-XF-A9T4	NA	495	Dead	495	Primary Tumor	11.081	1.35616	0	SMARCB1_Low
TCGA-XF-A9T5	2027	NA	Alive	2027	Primary Tumor	11.1698	5.55342	0	SMARCB1_Low
TCGA-XF-A9T8	NA	418	Dead	418	Primary Tumor	10.7391	1.14521	0	SMARCB1_Low
TCGA-XF-AAME	NA	2828	Dead	2828	Primary Tumor	10.7444	7.74795	0	SMARCB1_Low
TCGA-XF-AAMJ	NA	1670	Dead	1670	Primary Tumor	10.9978	4.57534	0	SMARCB1_Low
TCGA-XF-AAMR	2790	NA	Alive	2790	Primary Tumor	11.0964	7.64384	1	SMARCB1_Low
TCGA-XF-AAMT	NA	90	Dead	90	Primary Tumor	10.6513	0.246575	-1	SMARCB1_Low
TCGA-XF-AAMW	NA	253	Dead	253	Primary Tumor	11.4589	0.693151	1	SMARCB1_Low
TCGA-XF-AAMY	3011	NA	Alive	3011	Primary Tumor	11.0179	8.24932	0	SMARCB1_Low
TCGA-XF-AAN0	NA	1718	Dead	1718	Primary Tumor	10.3594	4.70685	-1	SMARCB1_Low
TCGA-XF-AAN1	NA	941	Dead	941	Primary Tumor	11.4252	2.57808	0	SMARCB1_Low
TCGA-XF-AAN2	NA	1869	Dead	1869	Primary Tumor	10.635	5.12055	-1	SMARCB1_Low
TCGA-XF-AAN3	2625	NA	Alive	2625	Primary Tumor	10.4986	7.19178	-1	SMARCB1_Low
TCGA-XF-AAN4	NA	823	Dead	823	Primary Tumor	10.2815	2.25479	0	SMARCB1_Low
TCGA-XF-AAN5	2293	NA	Alive	2293	Primary Tumor	10.5226	6.28219	0	SMARCB1_Low
TCGA-XF-AAN8	NA	118	Dead	118	Primary Tumor	10.1278	0.323288	0	SMARCB1_Low
TCGA-YC-A89H	573	NA	Alive	573	Primary Tumor	11.1877	1.56986	0	SMARCB1_Low
TCGA-YC-A8S6	293	NA	Alive	293	Primary Tumor	11.1016	0.80274	0	SMARCB1_Low
TCGA-YF-AA3L	364	NA	Alive	364	Primary Tumor	11.2558	0.99726	-1	SMARCB1_Low
TCGA-YF-AA3M	415	NA	Alive	415	Primary Tumor	11.2248	1.13699	-1	SMARCB1_Low
TCGA-ZF-A9R0	567	680	Dead	680	Primary Tumor	11.2941	1.86301	1	SMARCB1_Low
TCGA-ZF-A9R3	734	949	Dead	949	Primary Tumor	11.0996	2.6	0	SMARCB1_Low
TCGA-ZF-A9R4	921	NA	Alive	921	Primary Tumor	11.2308	2.52329	1	SMARCB1_Low
TCGA-ZF-A9R5	1090	NA	Alive	1090	Primary Tumor	10.7403	2.9863	0	SMARCB1_Low
TCGA-ZF-A9R7	665	NA	Alive	665	Primary Tumor	10.4684	1.82192	-1	SMARCB1_Low
TCGA-ZF-A9R9	NA	864	Dead	864	Primary Tumor	10.4255	2.36712	-1	SMARCB1_Low
TCGA-ZF-A9RD	NA	408	Dead	408	Primary Tumor	10.367	1.11781	-1	SMARCB1_Low
TCGA-ZF-A9RE	NA	106	Dead	106	Primary Tumor	10.935	0.290411	-1	SMARCB1_Low
TCGA-ZF-A9RM	1455	NA	Alive	1455	Primary Tumor	10.9047	3.9863	-1	SMARCB1_Low
TCGA-ZF-A9RN	NA	615	Dead	615	Primary Tumor	11.2771	1.68493	-1	SMARCB1_Low
TCGA-ZF-AA4N	NA	88	Dead	88	Primary Tumor	10.9514	0.241096	0	SMARCB1_Low
TCGA-ZF-AA4T	NA	599	Dead	599	Primary Tumor	11.4831	1.6411	-1	SMARCB1_Low
TCGA-ZF-AA4U	NA	262	Dead	262	Primary Tumor	11.1294	0.717808	-1	SMARCB1_Low
TCGA-ZF-AA4V	1806	NA	Alive	1806	Primary Tumor	10.9303	4.94795	0	SMARCB1_Low
TCGA-ZF-AA4W	1830	NA	Alive	1830	Primary Tumor	11.0936	5.0137	0	SMARCB1_Low
TCGA-ZF-AA4X	2044	NA	Alive	2044	Primary Tumor	10.7107	5.6	-1	SMARCB1_Low
TCGA-ZF-AA51	1714	NA	Alive	1714	Primary Tumor	11.0026	4.69589	0	SMARCB1_Low
TCGA-ZF-AA52	NA	1077	Dead	1077	Primary Tumor	10.9443	2.95068	-1	SMARCB1_Low
TCGA-ZF-AA53	1761	NA	Alive	1761	Primary Tumor	11.4181	4.82466	0	SMARCB1_Low
TCGA-ZF-AA54	NA	590	Dead	590	Primary Tumor	11.053	1.61644	0	SMARCB1_Low
TCGA-ZF-AA56	NA	259	Dead	259	Primary Tumor	10.9712	0.709589	0	SMARCB1_Low
TCGA-ZF-AA58	1649	NA	Alive	1649	Primary Tumor	11.1399	4.51781	0	SMARCB1_Low
TCGA-ZF-AA5H	897	NA	Alive	897	Primary Tumor	10.926	2.45753	-1	SMARCB1_Low
TCGA-ZF-AA5N	NA	168	Dead	168	Primary Tumor	10.8826	0.460274	0	SMARCB1_Low
TCGA-ZF-AA5P	372	NA	Alive	372	Primary Tumor	10.8756	1.01918	0	SMARCB1_Low
TCGA-4Z-AA7R	493	522	Dead	522	Primary Tumor	11.9497	1.43014	0	SMARCB1_High
TCGA-4Z-AA7S	NA	1064	Dead	1064	Primary Tumor	11.7559	2.91507	1	SMARCB1_High
TCGA-4Z-AA87	1454	NA	Alive	1454	Primary Tumor	11.8353	3.98356	-1	SMARCB1_High
TCGA-BL-A13J	NA	81	Dead	81	Primary Tumor	11.7628	0.221918	1	SMARCB1_High
TCGA-BL-A3JM	NA	205	Dead	205	Primary Tumor	11.721	0.561644	0	SMARCB1_High
TCGA-BT-A2LA	522	NA	Alive	522	Primary Tumor	11.9971	1.43014	0	SMARCB1_High
TCGA-BT-A3PJ	789	NA	Alive	789	Primary Tumor	11.4964	2.16164	1	SMARCB1_High
TCGA-C4-A0EZ	NA	273	Dead	273	Primary Tumor	12.1059	0.747945	-1	SMARCB1_High
TCGA-C4-A0F6	700	NA	Alive	700	Primary Tumor	12.1132	1.91781	1	SMARCB1_High
TCGA-CF-A3MG	369	NA	Alive	369	Primary Tumor	11.6512	1.01096	0	SMARCB1_High
TCGA-CF-A3MH	398	NA	Alive	398	Primary Tumor	11.5249	1.09041	0	SMARCB1_High
TCGA-CF-A47W	368	NA	Alive	368	Primary Tumor	11.6202	1.00822	0	SMARCB1_High
TCGA-CF-A5UA	365	NA	Alive	365	Primary Tumor	11.5299	1	0	SMARCB1_High
TCGA-CF-A8HY	345	NA	Alive	345	Primary Tumor	11.7242	0.945205	1	SMARCB1_High
TCGA-DK-A1AD	3420	NA	Alive	3420	Primary Tumor	11.5996	9.36986	1	SMARCB1_High
TCGA-DK-A2I6	2656	NA	Alive	2656	Primary Tumor	11.7499	7.27671	1	SMARCB1_High
TCGA-DK-A3IN	NA	250	Dead	250	Primary Tumor	12.9897	0.684932	1	SMARCB1_High
TCGA-DK-A3WY	4967	NA	Alive	4967	Primary Tumor	11.9181	13.6082	0	SMARCB1_High
TCGA-DK-A6B0	2330	NA	Alive	2330	Primary Tumor	11.6901	6.38356	0	SMARCB1_High
TCGA-DK-AA6T	572	NA	Alive	572	Primary Tumor	11.5456	1.56712	0	SMARCB1_High
TCGA-DK-AA6U	578	NA	Alive	578	Primary Tumor	12.4673	1.58356	1	SMARCB1_High
TCGA-DK-AA71	415	NA	Alive	415	Primary Tumor	11.5932	1.13699	0	SMARCB1_High
TCGA-DK-AA75	NA	340	Dead	340	Primary Tumor	11.653	0.931507	-1	SMARCB1_High
TCGA-DK-AA77	618	NA	Alive	618	Primary Tumor	12.0168	1.69315	1	SMARCB1_High
TCGA-E7-A5KF	20	NA	Alive	20	Primary Tumor	11.5947	0.0547945	0	SMARCB1_High
TCGA-E7-A7DU	28	NA	Alive	28	Primary Tumor	11.4956	0.0767123	0	SMARCB1_High
TCGA-E7-A85H	394	NA	Alive	394	Primary Tumor	11.8178	1.07945	1	SMARCB1_High
TCGA-FD-A3SN	887	NA	Alive	887	Primary Tumor	11.9718	2.43014	2	SMARCB1_High
TCGA-FD-A43P	832	NA	Alive	832	Primary Tumor	12.0761	2.27945	2	SMARCB1_High
TCGA-FD-A6TA	1912	NA	Alive	1912	Primary Tumor	11.7263	5.23836	0	SMARCB1_High
TCGA-FJ-A871	NA	272	Dead	272	Primary Tumor	12.3459	0.745205	0	SMARCB1_High
TCGA-G2-A2EF	1884	NA	Alive	1884	Primary Tumor	12.2139	5.16164	1	SMARCB1_High
TCGA-G2-A2EL	NA	819	Dead	819	Primary Tumor	12.1759	2.24384	0	SMARCB1_High
TCGA-G2-A2EO	1072	1804	Dead	1804	Primary Tumor	12.1134	4.94247	1	SMARCB1_High
TCGA-G2-A3IE	NA	612	Dead	612	Primary Tumor	12.3598	1.67671	2	SMARCB1_High
TCGA-G2-AA3F	893	NA	Alive	893	Primary Tumor	11.596	2.44658	0	SMARCB1_High
TCGA-GC-A3RB	582	NA	Alive	582	Primary Tumor	11.7692	1.59452	0	SMARCB1_High
TCGA-GC-A4ZW	15	NA	Alive	15	Primary Tumor	11.5163	0.0410959	-1	SMARCB1_High
TCGA-GD-A2C5	812	NA	Alive	812	Primary Tumor	11.7938	2.22466	1	SMARCB1_High
TCGA-GU-A767	NA	144	Dead	144	Primary Tumor	11.6949	0.394521	1	SMARCB1_High
TCGA-GV-A3JZ	603	NA	Alive	603	Primary Tumor	11.7898	1.65205	1	SMARCB1_High
TCGA-GV-A3QH	237	258	Dead	258	Primary Tumor	12.2613	0.706849	1	SMARCB1_High
TCGA-GV-A40E	195	261	Dead	261	Primary Tumor	11.486	0.715068	1	SMARCB1_High
TCGA-HQ-A2OE	1174	NA	Alive	1174	Primary Tumor	12.0654	3.21644	1	SMARCB1_High
TCGA-K4-A3WV	646	NA	Alive	646	Primary Tumor	11.7283	1.76986	0	SMARCB1_High
TCGA-K4-A54R	842	NA	Alive	842	Primary Tumor	11.7446	2.30685	0	SMARCB1_High
TCGA-K4-A5RH	276	NA	Alive	276	Primary Tumor	12.2024	0.756164	1	SMARCB1_High
TCGA-K4-A6MB	469	NA	Alive	469	Primary Tumor	11.6787	1.28493	1	SMARCB1_High
TCGA-KQ-A41O	1538	NA	Alive	1538	Primary Tumor	11.5207	4.2137	0	SMARCB1_High
TCGA-UY-A78K	NA	536	Dead	536	Primary Tumor	11.5221	1.46849	-1	SMARCB1_High
TCGA-UY-A78M	NA	690	Dead	690	Primary Tumor	11.5863	1.89041	1	SMARCB1_High
TCGA-UY-A78N	NA	2641	Dead	2641	Primary Tumor	11.6885	7.23562	-1	SMARCB1_High
TCGA-UY-A78O	2312	NA	Alive	2312	Primary Tumor	12.3055	6.33425	2	SMARCB1_High
TCGA-UY-A9PB	899	NA	Alive	899	Primary Tumor	11.6272	2.46301	-1	SMARCB1_High
TCGA-UY-A9PE	189	NA	Alive	189	Primary Tumor	12.7575	0.517808	2	SMARCB1_High
TCGA-XF-A8HD	2964	NA	Alive	2964	Primary Tumor	11.594	8.12055	1	SMARCB1_High
TCGA-XF-A9SI	2423	NA	Alive	2423	Primary Tumor	12.4822	6.63836	2	SMARCB1_High
TCGA-XF-A9ST	NA	128	Dead	128	Primary Tumor	12.9196	0.350685	2	SMARCB1_High
TCGA-XF-A9T0	799	NA	Alive	799	Primary Tumor	12.8947	2.18904	2	SMARCB1_High
TCGA-XF-A9T2	NA	575	Dead	575	Primary Tumor	11.5968	1.57534	0	SMARCB1_High
TCGA-XF-A9T6	64	NA	Alive	64	Primary Tumor	12.1436	0.175342	1	SMARCB1_High
TCGA-XF-AAMG	3364	NA	Alive	3364	Primary Tumor	12.162	9.21644	1	SMARCB1_High
TCGA-XF-AAMH	NA	344	Dead	344	Primary Tumor	12.034	0.942466	0	SMARCB1_High
TCGA-XF-AAML	NA	232	Dead	232	Primary Tumor	12.3262	0.635616	1	SMARCB1_High
TCGA-XF-AAMQ	2177	NA	Alive	2177	Primary Tumor	11.7402	5.96438	1	SMARCB1_High
TCGA-XF-AAMX	NA	206	Dead	206	Primary Tumor	11.5453	0.564384	1	SMARCB1_High
TCGA-XF-AAMZ	NA	1348	Dead	1348	Primary Tumor	11.7547	3.69315	-1	SMARCB1_High
TCGA-XF-AAN7	NA	565	Dead	565	Primary Tumor	11.9611	1.54795	0	SMARCB1_High
TCGA-YC-A9TC	NA	20	Dead	20	Primary Tumor	11.5945	0.0547945	0	SMARCB1_High
TCGA-ZF-A9R1	773	NA	Alive	773	Primary Tumor	11.7656	2.11781	0	SMARCB1_High
TCGA-ZF-A9R2	642	NA	Alive	642	Primary Tumor	11.7731	1.7589	0	SMARCB1_High
TCGA-ZF-A9RC	2868	NA	Alive	2868	Primary Tumor	12.1642	7.85753	1	SMARCB1_High
TCGA-ZF-A9RF	1949	NA	Alive	1949	Primary Tumor	11.4905	5.33973	1	SMARCB1_High
TCGA-ZF-A9RL	2703	NA	Alive	2703	Primary Tumor	11.6675	7.40548	0	SMARCB1_High
TCGA-ZF-AA4R	NA	1036	Dead	1036	Primary Tumor	11.9289	2.83836	1	SMARCB1_High
						Note: Copy number alterations are not available
Supplementary Data 1 B. Table represents the TCGA-BLCA data used to generate Fig. 1E.
submitter_id	days_to_last_follow_up	days_to_death	vital_status	survival_days	sample_type	SMARCB1_log2TPM	survival_years	SMARCB1_CNV	sample_group	pSTAT3 (Y705)RPPA	Groups
TCGA-2F-A9KO	678	734	Dead	734	Primary Tumor	9.55374	2.01096	-2	SMARCB1_Low	-0.033143	Group I
TCGA-4Z-AA7M	495	NA	Alive	495	Primary Tumor	11.1177	1.35616	-1	SMARCB1_Low	0.0025159	Group I
TCGA-4Z-AA7Q	NA	510	Dead	510	Primary Tumor	10.3043	1.39726	-1	SMARCB1_Low	0.44729	Group I
TCGA-4Z-AA7W	840	NA	Alive	840	Primary Tumor	10.8436	2.30137	-1	SMARCB1_Low	0.42041	Group I
TCGA-4Z-AA80	NA	19	Dead	19	Primary Tumor	11.4401	0.0520548	-1	SMARCB1_Low	-0.20555	Group I
TCGA-4Z-AA81	710	1270	Dead	1270	Primary Tumor	10.6878	3.47945	-1	SMARCB1_Low	0.38398	Group I
TCGA-4Z-AA86	270	311	Dead	311	Primary Tumor	10.8606	0.852055	-1	SMARCB1_Low	0.34988	Group I
TCGA-BT-A0S7	NA	200	Dead	200	Primary Tumor	10.84	0.547945	-1	SMARCB1_Low	-0.12356	Group I
TCGA-BT-A20J	NA	579	Dead	579	Primary Tumor	10.365	1.5863	-1	SMARCB1_Low	-0.16101	Group I
TCGA-BT-A20R	NA	154	Dead	154	Primary Tumor	10.8087	0.421918	-1	SMARCB1_Low	0.71011	Group I
TCGA-BT-A42C	873	NA	Alive	873	Primary Tumor	11.2405	2.39178	-1	SMARCB1_Low	0.43344	Group I
TCGA-BT-A42E	1108	NA	Alive	1108	Primary Tumor	10.3332	3.03562	-1	SMARCB1_Low	0.37962	Group I
TCGA-C4-A0F0	59	NA	Alive	59	Primary Tumor	10.8469	0.161644	-1	SMARCB1_Low	0.14879	Group I
TCGA-CF-A3MI	370	NA	Alive	370	Primary Tumor	10.242	1.0137	-1	SMARCB1_Low	-0.26297	Group I
TCGA-CU-A0YN	NA	393	Dead	393	Primary Tumor	10.5695	1.07671	-1	SMARCB1_Low	-0.13157	Group I
TCGA-CU-A3KJ	562	NA	Alive	562	Primary Tumor	10.1295	1.53973	-1	SMARCB1_Low	0.06574	Group I
TCGA-CU-A3QU	158	NA	Alive	158	Primary Tumor	10.1438	0.432877	-1	SMARCB1_Low	-0.30937	Group I
TCGA-DK-A2HX	55	1420	Dead	1420	Primary Tumor	10.5631	3.89041	-1	SMARCB1_Low	0.61011	Group I
TCGA-DK-A2I1	546	NA	Alive	546	Primary Tumor	11.033	1.49589	-1	SMARCB1_Low	-0.33069	Group I
TCGA-DK-A2I2	NA	237	Dead	237	Primary Tumor	10.4802	0.649315	-1	SMARCB1_Low	0.44846	Group I
TCGA-DK-A2I4	3835	NA	Alive	3835	Primary Tumor	10.5691	10.5068	-1	SMARCB1_Low	0.20397	Group I
TCGA-DK-A3IL	121	413	Dead	413	Primary Tumor	11.1885	1.13151	-1	SMARCB1_Low	-0.28209	Group I
TCGA-DK-A3IM	238	248	Dead	248	Primary Tumor	10.6437	0.679452	-1	SMARCB1_Low	-0.53182	Group I
TCGA-DK-A3IQ	319	539	Dead	539	Primary Tumor	11.022	1.47671	-1	SMARCB1_Low	0.16789	Group I
TCGA-DK-A3IT	648	NA	Alive	648	Primary Tumor	10.6849	1.77534	-1	SMARCB1_Low	0.056063	Group I
TCGA-DK-A3IV	NA	294	Dead	294	Primary Tumor	10.0236	0.805479	-1	SMARCB1_Low	0.39251	Group I
TCGA-DK-A3X1	2009	NA	Alive	2009	Primary Tumor	10.2146	5.50411	-1	SMARCB1_Low	-0.018206	Group I
TCGA-DK-A3X2	NA	547	Dead	547	Primary Tumor	11.0706	1.49863	-1	SMARCB1_Low	0.27567	Group I
TCGA-DK-A6B1	2049	NA	Alive	2049	Primary Tumor	10.7473	5.6137	-1	SMARCB1_Low	-0.099394	Group I
TCGA-DK-A6B2	477	NA	Alive	477	Primary Tumor	10.7778	1.30685	-1	SMARCB1_Low	-0.088773	Group I
TCGA-DK-A6B5	1542	NA	Alive	1542	Primary Tumor	10.0384	4.22466	-1	SMARCB1_Low	0.28603	Group I
TCGA-DK-AA6L	NA	1163	Dead	1163	Primary Tumor	10.6048	3.1863	-1	SMARCB1_Low	0.99058	Group I
TCGA-DK-AA6M	1582	NA	Alive	1582	Primary Tumor	10.9063	4.33425	-1	SMARCB1_Low	1.0731	Group I
TCGA-DK-AA6Q	NA	413	Dead	413	Primary Tumor	10.5832	1.13151	-1	SMARCB1_Low	0.14429	Group I
TCGA-DK-AA6S	5050	NA	Alive	5050	Primary Tumor	10.2368	13.8356	-1	SMARCB1_Low	0.4904	Group I
TCGA-DK-AA76	366	NA	Alive	366	Primary Tumor	10.3323	1.00274	-1	SMARCB1_Low	0.080711	Group I
TCGA-E5-A2PC	1326	NA	Alive	1326	Primary Tumor	10.5877	3.63288	-1	SMARCB1_Low	-0.22637	Group I
TCGA-E7-A541	529	778	Dead	778	Primary Tumor	11.0355	2.13151	-1	SMARCB1_Low	-0.27809	Group I
TCGA-E7-A5KE	17	NA	Alive	17	Primary Tumor	10.9958	0.0465753	-1	SMARCB1_Low	-0.076063	Group I
TCGA-E7-A6ME	731	NA	Alive	731	Primary Tumor	10.7231	2.00274	-1	SMARCB1_Low	0.2534	Group I
TCGA-E7-A7DV	37	NA	Alive	37	Primary Tumor	10.528	0.10137	-1	SMARCB1_Low	-0.28226	Group I
TCGA-E7-A7PW	416	NA	Alive	416	Primary Tumor	10.8424	1.13973	-1	SMARCB1_Low	-0.1461	Group I
TCGA-FD-A3B3	392	974	Dead	974	Primary Tumor	10.8284	2.66849	-1	SMARCB1_Low	0.88817	Group I
TCGA-FD-A3B4	477	510	Dead	510	Primary Tumor	9.91752	1.39726	-1	SMARCB1_Low	0.35523	Group I
TCGA-FD-A3B5	NA	272	Dead	272	Primary Tumor	10.846	0.745205	-1	SMARCB1_Low	0.27172	Group I
TCGA-FD-A3B6	209	1005	Dead	1005	Primary Tumor	10.8838	2.75342	-1	SMARCB1_Low	0.75407	Group I
TCGA-FD-A3N5	363	685	Dead	685	Primary Tumor	10.3403	1.87671	-1	SMARCB1_Low	0.13433	Group I
TCGA-FD-A3SO	NA	168	Dead	168	Primary Tumor	9.93672	0.460274	-1	SMARCB1_Low	0.52472	Group I
TCGA-FD-A3SR	NA	602	Dead	602	Primary Tumor	10.7581	1.64932	-1	SMARCB1_Low	-0.27573	Group I
TCGA-FD-A3SS	60	391	Dead	391	Primary Tumor	11.366	1.07123	-1	SMARCB1_Low	0.12903	Group I
TCGA-FD-A43N	699	NA	Alive	699	Primary Tumor	11.334	1.91507	-1	SMARCB1_Low	-0.051382	Group I
TCGA-FD-A43U	636	NA	Alive	636	Primary Tumor	10.6957	1.74247	-1	SMARCB1_Low	0.028643	Group I
TCGA-FD-A43Y	369	474	Dead	474	Primary Tumor	10.5509	1.29863	-1	SMARCB1_Low	0.43616	Group I
TCGA-FD-A5BZ	NA	835	Dead	835	Primary Tumor	11.0964	2.28767	-1	SMARCB1_Low	0.0041249	Group I
TCGA-FD-A5C0	407	550	Dead	550	Primary Tumor	10.7693	1.50685	-1	SMARCB1_Low	0.53767	Group I
TCGA-FD-A62N	82	NA	Alive	82	Primary Tumor	11.0561	0.224658	-1	SMARCB1_Low	0.73388	Group I
TCGA-FD-A6TB	572	NA	Alive	572	Primary Tumor	10.588	1.56712	-1	SMARCB1_Low	0.92621	Group I
TCGA-FD-A6TD	204	386	Dead	386	Primary Tumor	11.1609	1.05753	-1	SMARCB1_Low	0.34653	Group I
TCGA-FD-A6TE	376	NA	Alive	376	Primary Tumor	10.5837	1.03014	-1	SMARCB1_Low	0.27783	Group I
TCGA-FD-A6TF	63	69	Dead	69	Primary Tumor	10.4885	0.189041	-1	SMARCB1_Low	0.21282	Group I
TCGA-FD-A6TK	330	NA	Alive	330	Primary Tumor	10.8683	0.90411	-1	SMARCB1_Low	0.4949	Group I
TCGA-FJ-A3Z7	945	NA	Alive	945	Primary Tumor	10.1587	2.58904	-1	SMARCB1_Low	0.55934	Group I
TCGA-FJ-A3ZF	524	NA	Alive	524	Primary Tumor	10.939	1.43562	-1	SMARCB1_Low	-0.72514	Group I
TCGA-FT-A61P	337	NA	Alive	337	Primary Tumor	10.819	0.923288	-1	SMARCB1_Low	1.0642	Group I
TCGA-G2-A3IB	214	220	Dead	220	Primary Tumor	11.0499	0.60274	-1	SMARCB1_Low	-0.06513	Group I
TCGA-GC-A3YS	758	NA	Alive	758	Primary Tumor	10.9459	2.07671	-1	SMARCB1_Low	0.18747	Group I
TCGA-GD-A3OP	64	NA	Alive	64	Primary Tumor	10.8535	0.175342	-1	SMARCB1_Low	0.31157	Group I
TCGA-GD-A76B	224	NA	Dead	224	Primary Tumor	10.6181	0.613699	-1	SMARCB1_Low	0.97361	Group I
TCGA-GU-A762	62	232	Dead	232	Primary Tumor	10.592	0.635616	-1	SMARCB1_Low	0.4107	Group I
TCGA-GU-A764	610	NA	Alive	610	Primary Tumor	10.1589	1.67123	-2	SMARCB1_Low	0.12268	Group I
TCGA-GU-A766	480	NA	Alive	480	Primary Tumor	10.7876	1.31507	-1	SMARCB1_Low	0.59045	Group I
TCGA-GU-AATO	NA	324	Dead	324	Primary Tumor	10.9121	0.887671	-1	SMARCB1_Low	0.82001	Group I
TCGA-GU-AATP	1003	NA	Alive	1003	Primary Tumor	10.792	2.74795	-1	SMARCB1_Low	-0.053494	Group I
TCGA-GV-A40G	580	NA	Alive	580	Primary Tumor	10.8341	1.58904	-1	SMARCB1_Low	0.11009	Group I
TCGA-GV-A6ZA	691	NA	Alive	691	Primary Tumor	10.8028	1.89315	-1	SMARCB1_Low	-0.56255	Group I
TCGA-H4-A2HQ	590	NA	Alive	590	Primary Tumor	10.9523	1.61644	-1	SMARCB1_Low	0.94993	Group I
TCGA-HQ-A5NE	250	370	Dead	370	Primary Tumor	10.7298	1.0137	-1	SMARCB1_Low	0.27945	Group I
TCGA-K4-A3WS	761	NA	Alive	761	Primary Tumor	10.8825	2.08493	-1	SMARCB1_Low	-0.14023	Group I
TCGA-K4-A3WU	105	NA	Alive	105	Primary Tumor	10.8743	0.287671	-1	SMARCB1_Low	1.0016	Group I
TCGA-K4-A5RI	239	356	Dead	356	Primary Tumor	11.1237	0.975342	-1	SMARCB1_Low	0.58285	Group I
TCGA-K4-A5RJ	539	NA	Alive	539	Primary Tumor	10.3244	1.47671	-1	SMARCB1_Low	-0.62737	Group I
TCGA-K4-A6FZ	55	NA	Alive	55	Primary Tumor	10.5748	0.150685	-1	SMARCB1_Low	1.0991	Group I
TCGA-KQ-A41S	35	NA	Alive	35	Primary Tumor	10.4992	0.0958904	-1	SMARCB1_Low	0.29425	Group I
TCGA-LC-A66R	466	NA	Alive	466	Primary Tumor	11.1866	1.27671	-1	SMARCB1_Low	0.11049	Group I
TCGA-MV-A51V	410	NA	Alive	410	Primary Tumor	10.4769	1.12329	-1	SMARCB1_Low	0.58514	Group I
TCGA-PQ-A6FI	372	NA	Alive	372	Primary Tumor	10.813	1.01918	-1	SMARCB1_Low	0.60832	Group I
TCGA-UY-A8OB	2109	NA	Alive	2109	Primary Tumor	11.0248	5.77808	-1	SMARCB1_Low	-0.22943	Group I
TCGA-UY-A9PD	542	NA	Alive	542	Primary Tumor	11.2809	1.48493	-1	SMARCB1_Low	-0.52461	Group I
TCGA-XF-A8HB	1370	NA	Alive	1370	Primary Tumor	11.3143	3.75342	-1	SMARCB1_Low	0.028291	Group I
TCGA-XF-A8HC	NA	200	Dead	200	Primary Tumor	10.3083	0.547945	-1	SMARCB1_Low	-0.18344	Group I
TCGA-XF-A8HF	1709	2954	Dead	2954	Primary Tumor	10.9211	8.09315	-1	SMARCB1_Low	-0.085111	Group I
TCGA-XF-A8HG	NA	467	Dead	467	Primary Tumor	10.3711	1.27945	-1	SMARCB1_Low	-0.55454	Group I
TCGA-XF-A9SJ	NA	98	Dead	98	Primary Tumor	10.5989	0.268493	-1	SMARCB1_Low	0.14322	Group I
TCGA-XF-A9SK	NA	486	Dead	486	Primary Tumor	10.6933	1.33151	-1	SMARCB1_Low	-0.64046	Group I
TCGA-XF-A9SM	1048	NA	Alive	1048	Primary Tumor	10.8744	2.87123	-1	SMARCB1_Low	0.69741	Group I
TCGA-XF-A9SX	NA	719	Dead	719	Primary Tumor	10.9878	1.96986	-1	SMARCB1_Low	0.4994	Group I
TCGA-XF-A9SY	640	NA	Alive	640	Primary Tumor	10.7071	1.75342	-1	SMARCB1_Low	-0.096848	Group I
TCGA-XF-A9SZ	NA	859	Dead	859	Primary Tumor	10.4889	2.35342	-1	SMARCB1_Low	0.13836	Group I
TCGA-XF-A9T3	68	NA	Alive	68	Primary Tumor	10.7392	0.186301	-1	SMARCB1_Low	0.147	Group I
TCGA-XF-AAMT	NA	90	Dead	90	Primary Tumor	10.6513	0.246575	-1	SMARCB1_Low	1.6023	Group I
TCGA-XF-AAN0	NA	1718	Dead	1718	Primary Tumor	10.3594	4.70685	-1	SMARCB1_Low	0.31952	Group I
TCGA-XF-AAN2	NA	1869	Dead	1869	Primary Tumor	10.635	5.12055	-1	SMARCB1_Low	0.21774	Group I
TCGA-XF-AAN3	2625	NA	Alive	2625	Primary Tumor	10.4986	7.19178	-1	SMARCB1_Low	0.33303	Group I
TCGA-YF-AA3M	415	NA	Alive	415	Primary Tumor	11.2248	1.13699	-1	SMARCB1_Low	0.46896	Group I
TCGA-ZF-A9R9	NA	864	Dead	864	Primary Tumor	10.4255	2.36712	-1	SMARCB1_Low	-0.1669	Group I
TCGA-ZF-A9RD	NA	408	Dead	408	Primary Tumor	10.367	1.11781	-1	SMARCB1_Low	0.29886	Group I
TCGA-ZF-A9RM	1455	NA	Alive	1455	Primary Tumor	10.9047	3.9863	-1	SMARCB1_Low	-0.42928	Group I
TCGA-ZF-A9RN	NA	615	Dead	615	Primary Tumor	11.2771	1.68493	-1	SMARCB1_Low	-0.22517	Group I
TCGA-ZF-AA4T	NA	599	Dead	599	Primary Tumor	11.4831	1.6411	-1	SMARCB1_Low	0.26836	Group I
TCGA-ZF-AA52	NA	1077	Dead	1077	Primary Tumor	10.9443	2.95068	-1	SMARCB1_Low	-0.28021	Group I
TCGA-2F-A9KQ	2886	NA	Alive	2886	Primary Tumor	11.2672	7.90685	0	SMARCB1_Low	-0.2148	Group II
TCGA-2F-A9KT	2352	NA	Alive	2352	Primary Tumor	11.2159	6.44384	0	SMARCB1_Low	-0.21024	Group II
TCGA-4Z-AA7O	512	NA	Alive	512	Primary Tumor	11.0655	1.40274	0	SMARCB1_Low	-0.11911	Group II
TCGA-4Z-AA7Y	1522	NA	Alive	1522	Primary Tumor	11.2479	4.16986	0	SMARCB1_Low	0.062683	Group II
TCGA-4Z-AA82	1538	1556	Dead	1556	Primary Tumor	10.7918	4.26301	0	SMARCB1_Low	0.50705	Group II
TCGA-4Z-AA83	2024	NA	Alive	2024	Primary Tumor	11.152	5.54521	0	SMARCB1_Low	0.09828	Group II
TCGA-4Z-AA84	460	NA	Alive	460	Primary Tumor	11.0757	1.26027	0	SMARCB1_Low	-0.4921	Group II
TCGA-4Z-AA89	1029	NA	Alive	1029	Primary Tumor	11.1939	2.81918	0	SMARCB1_Low	-0.14835	Group II
TCGA-5N-A9KI	NA	76	Dead	76	Primary Tumor	11.2425	0.208219	0	SMARCB1_Low	0.37471	Group II
TCGA-BL-A13I	NA	223	Dead	223	Primary Tumor	10.6728	0.610959	0	SMARCB1_Low	0.12632	Group II
TCGA-BT-A0YX	363	400	Dead	400	Primary Tumor	10.7069	1.09589	0	SMARCB1_Low	0.65626	Group II
TCGA-BT-A20N	NA	795	Dead	795	Primary Tumor	10.9564	2.17808	0	SMARCB1_Low	-0.43919	Group II
TCGA-BT-A20O	NA	370	Dead	370	Primary Tumor	10.9334	1.0137	0	SMARCB1_Low	0.097148	Group II
TCGA-BT-A20P	NA	544	Dead	544	Primary Tumor	11.4629	1.49041	0	SMARCB1_Low	0.31919	Group II
TCGA-BT-A20Q	NA	593	Dead	593	Primary Tumor	11.3647	1.62466	0	SMARCB1_Low	0.25076	Group II
TCGA-BT-A20T	NA	453	Dead	453	Primary Tumor	11.0247	1.2411	0	SMARCB1_Low	0.18013	Group II
TCGA-BT-A20U	NA	455	Dead	455	Primary Tumor	11.153	1.24658	0	SMARCB1_Low	0.53895	Group II
TCGA-BT-A20V	NA	154	Dead	154	Primary Tumor	11.2745	0.421918	0	SMARCB1_Low	0.25534	Group II
TCGA-BT-A20X	NA	251	Dead	251	Primary Tumor	10.9478	0.687671	0	SMARCB1_Low	-0.13115	Group II
TCGA-BT-A2LD	111	623	Dead	623	Primary Tumor	11.3931	1.70685	0	SMARCB1_Low	0.053099	Group II
TCGA-BT-A3PH	NA	142	Dead	142	Primary Tumor	11.3642	0.389041	0	SMARCB1_Low	-0.15745	Group II
TCGA-BT-A3PK	63	303	Dead	303	Primary Tumor	10.9029	0.830137	0	SMARCB1_Low	0.64506	Group II
TCGA-CF-A1HR	389	NA	Alive	389	Primary Tumor	11.1606	1.06575	0	SMARCB1_Low	0.17603	Group II
TCGA-CF-A1HS	382	NA	Alive	382	Primary Tumor	10.568	1.04658	0	SMARCB1_Low	-0.23266	Group II
TCGA-CF-A27C	425	NA	Alive	425	Primary Tumor	11.1008	1.16438	0	SMARCB1_Low	-0.34086	Group II
TCGA-CF-A47S	333	NA	Alive	333	Primary Tumor	11.3704	0.912329	0	SMARCB1_Low	0.019059	Group II
TCGA-CF-A47T	205	385	Dead	385	Primary Tumor	11.4683	1.05479	0	SMARCB1_Low	-0.40175	Group II
TCGA-CF-A47V	379	NA	Alive	379	Primary Tumor	10.7304	1.03836	0	SMARCB1_Low	-0.45522	Group II
TCGA-CF-A47Y	373	NA	Alive	373	Primary Tumor	10.4964	1.02192	0	SMARCB1_Low	-0.07733	Group II
TCGA-CF-A5U8	399	NA	Alive	399	Primary Tumor	11.4041	1.09315	0	SMARCB1_Low	-0.51024	Group II
TCGA-CF-A8HX	345	NA	Alive	345	Primary Tumor	10.27	0.945205	0	SMARCB1_Low	-0.27762	Group II
TCGA-CF-A9FF	361	NA	Alive	361	Primary Tumor	10.9653	0.989041	0	SMARCB1_Low	-0.3239	Group II
TCGA-CF-A9FH	-64	NA	Alive	0	Primary Tumor	11.4151	0	0	SMARCB1_Low	-0.10208	Group II
TCGA-CF-A9FL	84	565	Dead	565	Primary Tumor	10.9102	1.54795	0	SMARCB1_Low	-0.40675	Group II
TCGA-CF-A9FM	398	NA	Alive	398	Primary Tumor	11.3552	1.09041	0	SMARCB1_Low	-0.10091	Group II
TCGA-CU-A3YL	906	NA	Alive	906	Primary Tumor	10.7463	2.48219	0	SMARCB1_Low	-0.24579	Group II
TCGA-CU-A5W6	NA	56	Dead	56	Primary Tumor	11.2102	0.153425	0	SMARCB1_Low	0.18535	Group II
TCGA-CU-A72E	284	413	Dead	413	Primary Tumor	11.2207	1.13151	0	SMARCB1_Low	-0.17657	Group II
TCGA-DK-A1A3	77	665	Dead	665	Primary Tumor	10.6696	1.82192	0	SMARCB1_Low	0.24022	Group II
TCGA-DK-A1A5	NA	65	Dead	65	Primary Tumor	11.4054	0.178082	0	SMARCB1_Low	0.40305	Group II
TCGA-DK-A1AA	578	NA	Alive	578	Primary Tumor	11.244	1.58356	0	SMARCB1_Low	0.065652	Group II
TCGA-DK-A1AB	271	508	Dead	508	Primary Tumor	10.7552	1.39178	0	SMARCB1_Low	-0.10184	Group II
TCGA-DK-A1AC	3981	NA	Alive	3981	Primary Tumor	11.4059	10.9068	0	SMARCB1_Low	0.51977	Group II
TCGA-DK-A1AE	491	NA	Alive	491	Primary Tumor	11.0031	1.34521	0	SMARCB1_Low	0.035877	Group II
TCGA-DK-A1AF	536	NA	Alive	536	Primary Tumor	10.8376	1.46849	0	SMARCB1_Low	0.52506	Group II
TCGA-DK-A1AG	475	NA	Alive	475	Primary Tumor	11.3257	1.30137	0	SMARCB1_Low	0.63259	Group II
TCGA-DK-A3IK	67	146	Dead	146	Primary Tumor	10.6348	0.4	0	SMARCB1_Low	-0.15375	Group II
TCGA-DK-A3WW	633	NA	Alive	633	Primary Tumor	10.7593	1.73425	0	SMARCB1_Low	0.15321	Group II
TCGA-DK-A6AW	1621	NA	Alive	1621	Primary Tumor	11.1398	4.4411	0	SMARCB1_Low	-0.15398	Group II
TCGA-DK-A6B6	1115	NA	Alive	1115	Primary Tumor	10.3879	3.05479	0	SMARCB1_Low	0.53308	Group II
TCGA-DK-AA6P	457	NA	Alive	457	Primary Tumor	10.984	1.25205	0	SMARCB1_Low	0.52307	Group II
TCGA-DK-AA6R	5041	NA	Alive	5041	Primary Tumor	11.1981	13.811	0	SMARCB1_Low	0.21907	Group II
TCGA-DK-AA74	1708	NA	Alive	1708	Primary Tumor	11.3404	4.67945	0	SMARCB1_Low	0.41567	Group II
TCGA-E5-A4U1	1181	NA	Alive	1181	Primary Tumor	10.9441	3.23562	0	SMARCB1_Low	-0.17824	Group II
TCGA-E7-A3X6	750	904	Dead	904	Primary Tumor	11.1262	2.47671	0	SMARCB1_Low	0.083035	Group II
TCGA-E7-A3Y1	163	NA	Alive	163	Primary Tumor	10.5379	0.446575	0	SMARCB1_Low	-0.24047	Group II
TCGA-E7-A4XJ	16	68	Dead	68	Primary Tumor	10.7063	0.186301	0	SMARCB1_Low	-0.30629	Group II
TCGA-E7-A519	508	NA	Alive	508	Primary Tumor	10.15	1.39178	0	SMARCB1_Low	-0.15146	Group II
TCGA-E7-A677	820	NA	Alive	820	Primary Tumor	11.3286	2.24658	0	SMARCB1_Low	-0.073939	Group II
TCGA-E7-A678	798	NA	Alive	798	Primary Tumor	11.0741	2.1863	0	SMARCB1_Low	-0.40659	Group II
TCGA-E7-A6MD	129	NA	Alive	129	Primary Tumor	10.9991	0.353425	0	SMARCB1_Low	0.16281	Group II
TCGA-E7-A6MF	750	NA	Alive	750	Primary Tumor	10.9898	2.05479	0	SMARCB1_Low	-0.30022	Group II
TCGA-E7-A7XN	428	NA	Alive	428	Primary Tumor	11.0245	1.1726	0	SMARCB1_Low	0.14481	Group II
TCGA-E7-A8O7	466	NA	Alive	466	Primary Tumor	11.0935	1.27671	0	SMARCB1_Low	-0.040373	Group II
TCGA-E7-A97P	13	437	Dead	437	Primary Tumor	11.3094	1.19726	0	SMARCB1_Low	-0.056721	Group II
TCGA-FD-A3B8	384	NA	Alive	384	Primary Tumor	10.6696	1.05205	0	SMARCB1_Low	0.48855	Group II
TCGA-FD-A3N6	851	NA	Alive	851	Primary Tumor	10.474	2.33151	0	SMARCB1_Low	-0.40934	Group II
TCGA-FD-A3NA	1845	NA	Alive	1845	Primary Tumor	11.2236	5.05479	0	SMARCB1_Low	-0.29828	Group II
TCGA-FD-A3SJ	NA	739	Dead	739	Primary Tumor	11.4616	2.02466	0	SMARCB1_Low	0.19266	Group II
TCGA-FD-A3SM	186	547	Dead	547	Primary Tumor	11.4457	1.49863	0	SMARCB1_Low	-0.13794	Group II
TCGA-FD-A3SP	783	NA	Alive	783	Primary Tumor	11.3218	2.14521	0	SMARCB1_Low	-0.47653	Group II
TCGA-FD-A3SQ	NA	1423	Dead	1423	Primary Tumor	11.0738	3.89863	0	SMARCB1_Low	0.51272	Group II
TCGA-FD-A43S	455	NA	Alive	455	Primary Tumor	11.2057	1.24658	0	SMARCB1_Low	0.42308	Group II
TCGA-FD-A43X	110	NA	Alive	110	Primary Tumor	11.267	0.30137	0	SMARCB1_Low	0.18064	Group II
TCGA-FD-A5BR	813	NA	Alive	813	Primary Tumor	11.3001	2.2274	0	SMARCB1_Low	0.19079	Group II
TCGA-FD-A5BS	1639	NA	Alive	1639	Primary Tumor	11.0737	4.49041	0	SMARCB1_Low	0.16578	Group II
TCGA-FD-A5BX	NA	173	Dead	173	Primary Tumor	11.4393	0.473973	0	SMARCB1_Low	-0.34688	Group II
TCGA-FD-A5C1	1792	NA	Alive	1792	Primary Tumor	11.2409	4.90959	0	SMARCB1_Low	0.87341	Group II
TCGA-FD-A62S	368	406	Dead	406	Primary Tumor	11.3194	1.11233	0	SMARCB1_Low	0.30019	Group II
TCGA-FD-A6TG	81	93	Dead	93	Primary Tumor	11.0478	0.254795	0	SMARCB1_Low	-0.10844	Group II
TCGA-FD-A6TH	67	131	Dead	131	Primary Tumor	10.8275	0.358904	0	SMARCB1_Low	0.19116	Group II
TCGA-FD-A6TI	122	294	Dead	294	Primary Tumor	10.6645	0.805479	0	SMARCB1_Low	0.52929	Group II
TCGA-FJ-A3Z9	217	385	Dead	385	Primary Tumor	11.1622	1.05479	0	SMARCB1_Low	-0.27811	Group II
TCGA-FJ-A3ZE	106	324	Dead	324	Primary Tumor	11.1151	0.887671	0	SMARCB1_Low	-0.3996	Group II
TCGA-G2-A2EJ	1460	NA	Alive	1460	Primary Tumor	10.9699	4	0	SMARCB1_Low	0.32172	Group II
TCGA-G2-A2EK	485	NA	Alive	485	Primary Tumor	10.7289	1.32877	0	SMARCB1_Low	0.96047	Group II
TCGA-G2-A3VY	536	NA	Alive	536	Primary Tumor	11.3137	1.46849	0	SMARCB1_Low	-0.72155	Group II
TCGA-G2-AA3C	NA	211	Dead	211	Primary Tumor	11.3033	0.578082	0	SMARCB1_Low	0.58207	Group II
TCGA-GC-A3WC	540	NA	Alive	540	Primary Tumor	10.7444	1.47945	0	SMARCB1_Low	-0.027322	Group II
TCGA-GD-A3OQ	95	NA	Alive	95	Primary Tumor	11.1492	0.260274	0	SMARCB1_Low	0.077784	Group II
TCGA-GD-A3OS	638	NA	Alive	638	Primary Tumor	11.0488	1.74795	0	SMARCB1_Low	-0.18625	Group II
TCGA-GD-A6C6	67	NA	Alive	67	Primary Tumor	10.9411	0.183562	0	SMARCB1_Low	0.23173	Group II
TCGA-GU-A42R	344	577	Dead	577	Primary Tumor	10.942	1.58082	0	SMARCB1_Low	0.51675	Group II
TCGA-GU-A763	997	NA	Alive	997	Primary Tumor	11.4312	2.73151	0	SMARCB1_Low	0.2954	Group II
TCGA-GU-AATQ	NA	213	Dead	213	Primary Tumor	11.2908	0.583562	0	SMARCB1_Low	0.19284	Group II
TCGA-GV-A3QF	232	617	Dead	617	Primary Tumor	10.9593	1.69041	0	SMARCB1_Low	-0.38436	Group II
TCGA-H4-A2HO	46	NA	Alive	46	Primary Tumor	10.417	0.126027	0	SMARCB1_Low	-0.42412	Group II
TCGA-HQ-A2OF	1947	NA	Alive	1947	Primary Tumor	11.3946	5.33425	0	SMARCB1_Low	-0.23076	Group II
TCGA-HQ-A5ND	NA	274	Dead	274	Primary Tumor	11.1297	0.750685	0	SMARCB1_Low	0.4958	Group II
TCGA-K4-A4AC	197	278	Dead	278	Primary Tumor	11.3481	0.761644	0	SMARCB1_Low	0.46305	Group II
TCGA-K4-A83P	495	NA	Alive	495	Primary Tumor	11.1222	1.35616	0	SMARCB1_Low	0.032711	Group II
TCGA-K4-AAQO	359	NA	Alive	359	Primary Tumor	11.0563	0.983562	0	SMARCB1_Low	-0.69142	Group II
TCGA-KQ-A41N	1604	NA	Alive	1604	Primary Tumor	10.658	4.39452	0	SMARCB1_Low	-0.05678	Group II
TCGA-KQ-A41Q	361	NA	Alive	361	Primary Tumor	11.4347	0.989041	0	SMARCB1_Low	-0.32865	Group II
TCGA-LT-A8JT	641	NA	Alive	641	Primary Tumor	11.2897	1.75616	0	SMARCB1_Low	-0.21151	Group II
TCGA-R3-A69X	433	NA	Alive	433	Primary Tumor	10.8123	1.1863	0	SMARCB1_Low	0.21552	Group II
TCGA-S5-AA26	503	NA	Alive	503	Primary Tumor	10.8962	1.37808	0	SMARCB1_Low	-0.6446	Group II
TCGA-UY-A8OC	NA	0	Dead	0	Primary Tumor	11.4407	0	0	SMARCB1_Low	-0.051781	Group II
TCGA-XF-A8HE	3817	NA	Alive	3817	Primary Tumor	10.925	10.4575	0	SMARCB1_Low	0.45639	Group II
TCGA-XF-A8HH	NA	57	Dead	57	Primary Tumor	10.6389	0.156164	0	SMARCB1_Low	0.16642	Group II
TCGA-XF-A8HI	NA	544	Dead	544	Primary Tumor	11.0146	1.49041	0	SMARCB1_Low	-0.15018	Group II
TCGA-XF-A9SH	NA	1971	Dead	1971	Primary Tumor	10.6752	5.4	0	SMARCB1_Low	0.039723	Group II
TCGA-XF-A9SL	NA	2020	Dead	2020	Primary Tumor	10.6668	5.53425	0	SMARCB1_Low	0.56155	Group II
TCGA-XF-A9SP	NA	454	Dead	454	Primary Tumor	11.1752	1.24384	0	SMARCB1_Low	-0.31508	Group II
TCGA-XF-A9SV	NA	388	Dead	388	Primary Tumor	11.3191	1.06301	0	SMARCB1_Low	-0.16756	Group II
TCGA-XF-A9SW	NA	362	Dead	362	Primary Tumor	10.4486	0.991781	0	SMARCB1_Low	-0.14698	Group II
TCGA-XF-A9T4	NA	495	Dead	495	Primary Tumor	11.081	1.35616	0	SMARCB1_Low	0.0074509	Group II
TCGA-XF-A9T5	2027	NA	Alive	2027	Primary Tumor	11.1698	5.55342	0	SMARCB1_Low	0.16018	Group II
TCGA-XF-A9T8	NA	418	Dead	418	Primary Tumor	10.7391	1.14521	0	SMARCB1_Low	0.67132	Group II
TCGA-XF-AAME	NA	2828	Dead	2828	Primary Tumor	10.7444	7.74795	0	SMARCB1_Low	0.44309	Group II
TCGA-XF-AAMJ	NA	1670	Dead	1670	Primary Tumor	10.9978	4.57534	0	SMARCB1_Low	0.39616	Group II
TCGA-XF-AAMY	3011	NA	Alive	3011	Primary Tumor	11.0179	8.24932	0	SMARCB1_Low	0.41999	Group II
TCGA-XF-AAN4	NA	823	Dead	823	Primary Tumor	10.2815	2.25479	0	SMARCB1_Low	0.62692	Group II
TCGA-XF-AAN5	2293	NA	Alive	2293	Primary Tumor	10.5226	6.28219	0	SMARCB1_Low	0.64664	Group II
TCGA-XF-AAN8	NA	118	Dead	118	Primary Tumor	10.1278	0.323288	0	SMARCB1_Low	-0.12516	Group II
TCGA-YC-A89H	573	NA	Alive	573	Primary Tumor	11.1877	1.56986	0	SMARCB1_Low	-0.12551	Group II
TCGA-YC-A8S6	293	NA	Alive	293	Primary Tumor	11.1016	0.80274	0	SMARCB1_Low	1.1204	Group II
TCGA-ZF-AA4N	NA	88	Dead	88	Primary Tumor	10.9514	0.241096	0	SMARCB1_Low	0.28824	Group II
TCGA-ZF-AA4V	1806	NA	Alive	1806	Primary Tumor	10.9303	4.94795	0	SMARCB1_Low	0.010055	Group II
TCGA-ZF-AA4W	1830	NA	Alive	1830	Primary Tumor	11.0936	5.0137	0	SMARCB1_Low	0.21205	Group II
TCGA-ZF-AA51	1714	NA	Alive	1714	Primary Tumor	11.0026	4.69589	0	SMARCB1_Low	-0.29247	Group II
TCGA-ZF-AA53	1761	NA	Alive	1761	Primary Tumor	11.4181	4.82466	0	SMARCB1_Low	0.28521	Group II
TCGA-ZF-AA54	NA	590	Dead	590	Primary Tumor	11.053	1.61644	0	SMARCB1_Low	-0.065758	Group II
TCGA-ZF-AA56	NA	259	Dead	259	Primary Tumor	10.9712	0.709589	0	SMARCB1_Low	0.69901	Group II
TCGA-ZF-AA58	1649	NA	Alive	1649	Primary Tumor	11.1399	4.51781	0	SMARCB1_Low	0.17781	Group II
TCGA-ZF-AA5P	372	NA	Alive	372	Primary Tumor	10.8756	1.01918	0	SMARCB1_Low	0.38812	Group II
TCGA-2F-A9KR	3148	3183	Dead	3183	Primary Tumor	11.3087	8.72055	1	SMARCB1_Low	-0.63611	Group III
TCGA-BL-A0C8	1219	NA	Alive	1219	Primary Tumor	10.2256	3.33973	1	SMARCB1_Low	-0.42028	Group III
TCGA-BT-A20W	NA	254	Dead	254	Primary Tumor	11.3586	0.69589	1	SMARCB1_Low	0.50217	Group III
TCGA-BT-A2LB	170	492	Dead	492	Primary Tumor	11.318	1.34795	1	SMARCB1_Low	0.13334	Group III
TCGA-CF-A3MF	383	NA	Alive	383	Primary Tumor	9.06759	1.04932	1	SMARCB1_Low	-0.46925	Group III
TCGA-DK-A1A6	2020	NA	Alive	2020	Primary Tumor	11.4111	5.53425	1	SMARCB1_Low	-0.62292	Group III
TCGA-DK-A3IU	609	706	Dead	706	Primary Tumor	11.2866	1.93425	1	SMARCB1_Low	0.51267	Group III
TCGA-DK-A3WX	NA	321	Dead	321	Primary Tumor	11.273	0.879452	1	SMARCB1_Low	-0.11744	Group III
TCGA-FD-A3B7	NA	122	Dead	122	Primary Tumor	11.019	0.334247	1	SMARCB1_Low	-0.5323	Group III
TCGA-FD-A3SL	683	712	Dead	712	Primary Tumor	11.0645	1.95068	1	SMARCB1_Low	0.079473	Group III
TCGA-FD-A5BT	NA	328	Dead	328	Primary Tumor	11.2082	0.89863	1	SMARCB1_Low	0.27324	Group III
TCGA-FD-A5BV	NA	163	Dead	163	Primary Tumor	11.3719	0.446575	1	SMARCB1_Low	-0.47252	Group III
TCGA-FD-A62O	147	216	Dead	216	Primary Tumor	11.0924	0.591781	1	SMARCB1_Low	-0.15878	Group III
TCGA-G2-A2ES	525	1004	Dead	1004	Primary Tumor	11.1611	2.75068	1	SMARCB1_Low	0.36417	Group III
TCGA-G2-AA3B	2008	NA	Alive	2008	Primary Tumor	11.3202	5.50137	1	SMARCB1_Low	0.097063	Group III
TCGA-GC-A3BM	88	651	Dead	651	Primary Tumor	11.4459	1.78356	1	SMARCB1_Low	0.068494	Group III
TCGA-GC-A3I6	68	630	Dead	630	Primary Tumor	10.8763	1.72603	1	SMARCB1_Low	0.32532	Group III
TCGA-GV-A3JV	134	434	Dead	434	Primary Tumor	11.4005	1.18904	1	SMARCB1_Low	-0.18839	Group III
TCGA-GV-A3JW	649	NA	Alive	649	Primary Tumor	11.2064	1.77808	1	SMARCB1_Low	-0.25219	Group III
TCGA-GV-A3QI	1110	NA	Alive	1110	Primary Tumor	10.7173	3.0411	1	SMARCB1_Low	-0.89632	Group III
TCGA-GV-A3QK	832	NA	Alive	832	Primary Tumor	11.2084	2.27945	1	SMARCB1_Low	-0.3906	Group III
TCGA-KQ-A41P	1094	NA	Alive	1094	Primary Tumor	11.1428	2.99726	1	SMARCB1_Low	-0.086696	Group III
TCGA-KQ-A41R	1350	NA	Alive	1350	Primary Tumor	10.9464	3.69863	1	SMARCB1_Low	-0.36602	Group III
TCGA-LT-A5Z6	474	NA	Alive	474	Primary Tumor	11.456	1.29863	1	SMARCB1_Low	0.021663	Group III
TCGA-S5-A6DX	NA	56	Dead	56	Primary Tumor	10.8507	0.153425	1	SMARCB1_Low	-0.34066	Group III
TCGA-UY-A78L	1127	NA	Alive	1127	Primary Tumor	11.0082	3.08767	1	SMARCB1_Low	0.30881	Group III
TCGA-UY-A8OD	3432	NA	Alive	3432	Primary Tumor	11.4041	9.40274	1	SMARCB1_Low	0.37388	Group III
TCGA-XF-AAMW	NA	253	Dead	253	Primary Tumor	11.4589	0.693151	1	SMARCB1_Low	0.12609	Group III
TCGA-ZF-A9R0	567	680	Dead	680	Primary Tumor	11.2941	1.86301	1	SMARCB1_Low	-0.065042	Group III
TCGA-4Z-AA87	1454	NA	Alive	1454	Primary Tumor	11.8353	3.98356	-1	SMARCB1_High	-0.54809	Group IV
TCGA-C4-A0EZ	NA	273	Dead	273	Primary Tumor	12.1059	0.747945	-1	SMARCB1_High	0.69929	Group IV
TCGA-DK-AA75	NA	340	Dead	340	Primary Tumor	11.653	0.931507	-1	SMARCB1_High	-0.22434	Group IV
TCGA-UY-A78K	NA	536	Dead	536	Primary Tumor	11.5221	1.46849	-1	SMARCB1_High	0.26703	Group IV
TCGA-UY-A78N	NA	2641	Dead	2641	Primary Tumor	11.6885	7.23562	-1	SMARCB1_High	-0.28758	Group IV
TCGA-XF-AAMZ	NA	1348	Dead	1348	Primary Tumor	11.7547	3.69315	-1	SMARCB1_High	0.14373	Group IV
TCGA-4Z-AA7R	493	522	Dead	522	Primary Tumor	11.9497	1.43014	0	SMARCB1_High	-0.18156	Group V
TCGA-BL-A3JM	NA	205	Dead	205	Primary Tumor	11.721	0.561644	0	SMARCB1_High	-0.086049	Group V
TCGA-BT-A2LA	522	NA	Alive	522	Primary Tumor	11.9971	1.43014	0	SMARCB1_High	-0.056391	Group V
TCGA-CF-A3MG	369	NA	Alive	369	Primary Tumor	11.6512	1.01096	0	SMARCB1_High	-0.53203	Group V
TCGA-CF-A3MH	398	NA	Alive	398	Primary Tumor	11.5249	1.09041	0	SMARCB1_High	0.048188	Group V
TCGA-CF-A47W	368	NA	Alive	368	Primary Tumor	11.6202	1.00822	0	SMARCB1_High	-0.47279	Group V
TCGA-CF-A5UA	365	NA	Alive	365	Primary Tumor	11.5299	1	0	SMARCB1_High	-0.1006	Group V
TCGA-DK-A3WY	4967	NA	Alive	4967	Primary Tumor	11.9181	13.6082	0	SMARCB1_High	0.022741	Group V
TCGA-DK-A6B0	2330	NA	Alive	2330	Primary Tumor	11.6901	6.38356	0	SMARCB1_High	0.20867	Group V
TCGA-E7-A5KF	20	NA	Alive	20	Primary Tumor	11.5947	0.0547945	0	SMARCB1_High	-0.12672	Group V
TCGA-E7-A7DU	28	NA	Alive	28	Primary Tumor	11.4956	0.0767123	0	SMARCB1_High	-0.88202	Group V
TCGA-FD-A6TA	1912	NA	Alive	1912	Primary Tumor	11.7263	5.23836	0	SMARCB1_High	-0.037005	Group V
TCGA-G2-A2EL	NA	819	Dead	819	Primary Tumor	12.1759	2.24384	0	SMARCB1_High	-0.38157	Group V
TCGA-K4-A3WV	646	NA	Alive	646	Primary Tumor	11.7283	1.76986	0	SMARCB1_High	0.74535	Group V
TCGA-K4-A54R	842	NA	Alive	842	Primary Tumor	11.7446	2.30685	0	SMARCB1_High	-0.34026	Group V
TCGA-KQ-A41O	1538	NA	Alive	1538	Primary Tumor	11.5207	4.2137	0	SMARCB1_High	-0.37734	Group V
TCGA-XF-A9T2	NA	575	Dead	575	Primary Tumor	11.5968	1.57534	0	SMARCB1_High	-0.78822	Group V
TCGA-XF-AAMH	NA	344	Dead	344	Primary Tumor	12.034	0.942466	0	SMARCB1_High	0.082137	Group V
TCGA-XF-AAN7	NA	565	Dead	565	Primary Tumor	11.9611	1.54795	0	SMARCB1_High	0.38704	Group V
TCGA-YC-A9TC	NA	20	Dead	20	Primary Tumor	11.5945	0.0547945	0	SMARCB1_High	-0.41687	Group V
TCGA-ZF-A9R1	773	NA	Alive	773	Primary Tumor	11.7656	2.11781	0	SMARCB1_High	0.09258	Group V
TCGA-ZF-A9R2	642	NA	Alive	642	Primary Tumor	11.7731	1.7589	0	SMARCB1_High	-0.277	Group V
TCGA-4Z-AA7S	NA	1064	Dead	1064	Primary Tumor	11.7559	2.91507	1	SMARCB1_High	-0.17976	Group VI
TCGA-BL-A13J	NA	81	Dead	81	Primary Tumor	11.7628	0.221918	1	SMARCB1_High	0.047638	Group VI
TCGA-BT-A3PJ	789	NA	Alive	789	Primary Tumor	11.4964	2.16164	1	SMARCB1_High	-0.30861	Group VI
TCGA-C4-A0F6	700	NA	Alive	700	Primary Tumor	12.1132	1.91781	1	SMARCB1_High	-0.38411	Group VI
TCGA-CF-A8HY	345	NA	Alive	345	Primary Tumor	11.7242	0.945205	1	SMARCB1_High	-0.11544	Group VI
TCGA-DK-A1AD	3420	NA	Alive	3420	Primary Tumor	11.5996	9.36986	1	SMARCB1_High	0.015362	Group VI
TCGA-DK-A3IN	NA	250	Dead	250	Primary Tumor	12.9897	0.684932	1	SMARCB1_High	-0.080413	Group VI
TCGA-DK-AA77	618	NA	Alive	618	Primary Tumor	12.0168	1.69315	1	SMARCB1_High	0.22622	Group VI
TCGA-E7-A85H	394	NA	Alive	394	Primary Tumor	11.8178	1.07945	1	SMARCB1_High	-0.39472	Group VI
TCGA-FD-A3SN	887	NA	Alive	887	Primary Tumor	11.9718	2.43014	2	SMARCB1_High	-0.20462	Group VI
TCGA-G2-A2EF	1884	NA	Alive	1884	Primary Tumor	12.2139	5.16164	1	SMARCB1_High	-0.12395	Group VI
TCGA-G2-A2EO	1072	1804	Dead	1804	Primary Tumor	12.1134	4.94247	1	SMARCB1_High	-0.3059	Group VI
TCGA-G2-A3IE	NA	612	Dead	612	Primary Tumor	12.3598	1.67671	2	SMARCB1_High	-0.10361	Group VI
TCGA-GD-A2C5	812	NA	Alive	812	Primary Tumor	11.7938	2.22466	1	SMARCB1_High	-0.010797	Group VI
TCGA-GV-A3JZ	603	NA	Alive	603	Primary Tumor	11.7898	1.65205	1	SMARCB1_High	-0.30353	Group VI
TCGA-GV-A3QH	237	258	Dead	258	Primary Tumor	12.2613	0.706849	1	SMARCB1_High	0.30899	Group VI
TCGA-GV-A40E	195	261	Dead	261	Primary Tumor	11.486	0.715068	1	SMARCB1_High	0.55647	Group VI
TCGA-HQ-A2OE	1174	NA	Alive	1174	Primary Tumor	12.0654	3.21644	1	SMARCB1_High	0.37311	Group VI
TCGA-K4-A5RH	276	NA	Alive	276	Primary Tumor	12.2024	0.756164	1	SMARCB1_High	0.156	Group VI
TCGA-K4-A6MB	469	NA	Alive	469	Primary Tumor	11.6787	1.28493	1	SMARCB1_High	-0.10053	Group VI
TCGA-UY-A78M	NA	690	Dead	690	Primary Tumor	11.5863	1.89041	1	SMARCB1_High	-0.047333	Group VI
TCGA-UY-A78O	2312	NA	Alive	2312	Primary Tumor	12.3055	6.33425	2	SMARCB1_High	0.053148	Group VI
TCGA-XF-A8HD	2964	NA	Alive	2964	Primary Tumor	11.594	8.12055	1	SMARCB1_High	-0.039598	Group VI
TCGA-XF-A9SI	2423	NA	Alive	2423	Primary Tumor	12.4822	6.63836	2	SMARCB1_High	0.21331	Group VI
TCGA-XF-A9ST	NA	128	Dead	128	Primary Tumor	12.9196	0.350685	2	SMARCB1_High	1.031	Group VI
TCGA-XF-A9T0	799	NA	Alive	799	Primary Tumor	12.8947	2.18904	2	SMARCB1_High	-0.050818	Group VI
TCGA-XF-A9T6	64	NA	Alive	64	Primary Tumor	12.1436	0.175342	1	SMARCB1_High	0.24144	Group VI
TCGA-XF-AAMG	3364	NA	Alive	3364	Primary Tumor	12.162	9.21644	1	SMARCB1_High	0.12449	Group VI
TCGA-XF-AAML	NA	232	Dead	232	Primary Tumor	12.3262	0.635616	1	SMARCB1_High	0.25137	Group VI
TCGA-XF-AAMQ	2177	NA	Alive	2177	Primary Tumor	11.7402	5.96438	1	SMARCB1_High	0.05199	Group VI
TCGA-XF-AAMX	NA	206	Dead	206	Primary Tumor	11.5453	0.564384	1	SMARCB1_High	-0.43814	Group VI
