# Supplementary material for: The IL6/JAK/STAT3 signaling axis is a therapeutic vulnerability in SMARCB1-deficient bladder cancer
Source: Nat Commun. 2024 Feb 14;15:1373. doi: 10.1038/s41467-024-45132-2 (PMC10867091; doi:10.1038/s41467-024-45132-2)
Supplement: Supplementary file 5 — Supplementary Data 2 [file 41467_2024_45132_MOESM5_ESM.xlsx]

## Sheet: Suppl Data 2 
Supplementary Data 2. Gene set enrichment analysis (GSEA) associated with SMARCB1 low and SMARCB1 high from the TCGA-BLCA cohort. HALLMARK_IL6_JAK_STAT3_SIGNALING was highlighted in orange and shown in Fig.1B.
Pathways	p-value	Enrichment score (ES)	Normalized enrichment score (NES)
HALLMARK_INFLAMMATORY_RESPONSE	0.00105152	0.780907	2.71356
HALLMARK_ALLOGRAFT_REJECTION	0.00104822	0.749069	2.60745
HALLMARK_INTERFERON_GAMMA_RESPONSE	0.00103842	0.740099	2.60004
HALLMARK_TNFA_SIGNALING_VIA_NFKB	0.00104058	0.722565	2.53463
HALLMARK_INTERFERON_ALPHA_RESPONSE	0.00111483	0.752885	2.47799
HALLMARK_EPITHELIAL_MESENCHYMAL_TRANSITION	0.00104058	0.69078	2.42464
HALLMARK_COMPLEMENT	0.00104822	0.681132	2.37096
HALLMARK_IL6_JAK_STAT3_SIGNALING	0.00113895	0.732858	2.34943
HALLMARK_KRAS_SIGNALING_UP	0.00105152	0.656166	2.28228
HALLMARK_COAGULATION	0.00110619	0.685617	2.26474
HALLMARK_ANGIOGENESIS	0.00129534	0.746424	2.08977
HALLMARK_IL2_STAT5_SIGNALING	0.00104275	0.574977	2.01108
HALLMARK_APOPTOSIS	0.00105597	0.562414	1.9381
HALLMARK_P53_PATHWAY	0.00104167	0.552224	1.93611
HALLMARK_UV_RESPONSE_DN	0.0010627	0.562468	1.93469
HALLMARK_APICAL_JUNCTION	0.00105152	0.54589	1.8969
HALLMARK_APICAL_SURFACE	0.00126743	0.636666	1.82907
HALLMARK_MYOGENESIS	0.00105152	0.52147	1.80759
HALLMARK_HYPOXIA	0.00103842	0.507499	1.77625
HALLMARK_XENOBIOTIC_METABOLISM	0.00106045	0.488641	1.68474
HALLMARK_ESTROGEN_RESPONSE_EARLY	0.00104493	0.477285	1.66817
HALLMARK_ESTROGEN_RESPONSE_LATE	0.00104167	0.472895	1.65427
HALLMARK_HEDGEHOG_SIGNALING	0.013245	0.559976	1.556
HALLMARK_TGF_BETA_SIGNALING	0.0180288	0.497998	1.51973
HALLMARK_KRAS_SIGNALING_DN	0.0100334	0.453673	1.49472
HALLMARK_UV_RESPONSE_UP	0.0201271	0.411235	1.41604
HALLMARK_HEME_METABOLISM	0.0126449	0.405586	1.40815
HALLMARK_ANDROGEN_RESPONSE	0.029148	0.420513	1.38118
HALLMARK_REACTIVE_OXIGEN_SPECIES_PATHWAY	0.0618812	0.461548	1.37824
HALLMARK_NOTCH_SIGNALING	0.154242	0.449639	1.27099
HALLMARK_BILE_ACID_METABOLISM	0.115515	0.385265	1.24817
HALLMARK_ADIPOGENESIS	0.118874	0.339941	1.19105
HALLMARK_PANCREAS_BETA_CELLS	0.250696	0.486356	1.17856
HALLMARK_PI3K_AKT_MTOR_SIGNALING	0.401345	0.318939	1.04756
HALLMARK_CHOLESTEROL_HOMEOSTASIS	0.395642	0.328107	1.04617
HALLMARK_WNT_BETA_CATENIN_SIGNALING	0.469925	0.346155	1.00421
HALLMARK_PROTEIN_SECRETION	0.524184	0.298235	0.975908
HALLMARK_FATTY_ACID_METABOLISM	0.588298	0.278225	0.953648
HALLMARK_GLYCOLYSIS	0.815625	0.240075	0.839822
HALLMARK_PEROXISOME	0.986547	0.190997	0.623436
HALLMARK_MTORC1_SIGNALING	0.996885	0.175977	0.618225
HALLMARK_UNFOLDED_PROTEIN_RESPONSE	0.506024	-0.226588	-0.990278
HALLMARK_OXIDATIVE_PHOSPHORYLATION	0.0512821	-0.274368	-1.28217
HALLMARK_MITOTIC_SPINDLE	0.025641	-0.300191	-1.40285
HALLMARK_DNA_REPAIR	0.0175439	-0.396839	-1.81386
HALLMARK_SPERMATOGENESIS	0.008	-0.476211	-1.933
HALLMARK_MYC_TARGETS_V2	0.00617284	-0.56061	-2.22319
HALLMARK_MYC_TARGETS_V1	0.025	-0.558493	-2.59238
HALLMARK_G2M_CHECKPOINT	0.0238095	-0.609276	-2.84137
HALLMARK_E2F_TARGETS	0.025641	-0.68863	-3.19826
