# Supplementary material for: The IL6/JAK/STAT3 signaling axis is a therapeutic vulnerability in SMARCB1-deficient bladder cancer
Source: Nat Commun. 2024 Feb 14;15:1373. doi: 10.1038/s41467-024-45132-2 (PMC10867091; doi:10.1038/s41467-024-45132-2)
Supplement: Supplementary file 6 — Supplementary Data 3 [file 41467_2024_45132_MOESM6_ESM.xlsx]

## Sheet: Sup Data 3
Supplementary Data 3. Gene set enrichment analysis (GSEA) associated with SMARCB1 low and SMARCB1 high in the GSE48276 (Choi), GSE32548 (Lindgren) and GSE31684 (Riester) BLCA cohorts. HALLMARK_IL6_JAK_STAT3_SIGNALING was highlighted in orange and represented in Supplementary Fig. 2A-C.
		GSE48276 (Choi)					GSE32548 (Lindgren)					GSE31684 (Riester)
NAME	SIZE	ES	NES	NOM p-val	FDR q-val	FWER p-val	ES	NES	NOM p-val	FDR q-val	FWER p-val	ES	NES	NOM p-val	FDR q-val	FWER p-val
HALLMARK_INTERFERON_GAMMA_RESPONSE	199	0.0629022	0.992161	0.456566	0.539346	1	0.217303	3.61808	0	0	0	0.533346	8.68938	0	0	0
HALLMARK_INFLAMMATORY_RESPONSE	200	0.189481	3.1591	0	0	0	0.137419	2.27724	0.00190114	0.00369895	0.034	0.419908	6.76879	0	0	0
HALLMARK_TNFA_SIGNALING_VIA_NFKB	199	0.174275	2.80768	0	0.000258621	0.001	0.170451	2.77534	0	0	0	0.374604	6.23461	0	0	0
HALLMARK_ALLOGRAFT_REJECTION	200	0.186332	3.01484	0	0	0	0.179711	2.90395	0	0	0	0.452597	7.19831	0	0	0
HALLMARK_INTERFERON_ALPHA_RESPONSE	97	---	---	---	---	---	0.236088	2.64875	0	0.00082517	0.003	0.579455	6.70513	0	0	0
HALLMARK_COMPLEMENT	200	0.145342	2.3952	0	0.00122365	0.007	0.124822	2.01808	0.00621118	0.0115734	0.118	0.322918	5.21806	0	0	0
HALLMARK_IL6_JAK_STAT3_SIGNALING	87	0.149421	1.62927	0.0318725	0.0671579	0.623	0.174478	1.92755	0.012605	0.016137	0.198	0.478193	5.47629	0	0	0
HALLMARK_KRAS_SIGNALING_UP	200	0.0989563	1.5766	0.049896	0.0817583	0.709	0.14684	2.38594	0	0.00361825	0.016	0.304477	4.97469	0	0	0
HALLMARK_IL2_STAT5_SIGNALING	198	0.12012	1.91802	0.00796813	0.0281122	0.192	0.142826	2.38196	0.00195695	0.00288036	0.017	0.207696	3.38519	0	0	0
HALLMARK_UV_RESPONSE_DN	143	0.104839	1.44963	0.0914761	0.12659	0.88	0.0812228	1.14219	0.286837	0.329578	0.998	0.181693	2.55868	0	0.000296971	0.004
HALLMARK_EPITHELIAL_MESENCHYMAL_TRANSITION	200	0.167639	2.80261	0	0.000206897	0.001	---	---	---	---	---	0.346507	5.87523	0	0	0
HALLMARK_P53_PATHWAY	197	0.0770024	1.23572	0.219713	0.275033	0.996	0.0432989	0.710564	0.856549	0.835987	1	0.0739757	1.19314	0.253308	0.277438	0.995
HALLMARK_ESTROGEN_RESPONSE_EARLY	200	0.112558	1.81304	0.00974659	0.0334979	0.308	0.136996	2.26089	0.00396825	0.00360755	0.035	0.179376	2.90914	0	0	0
HALLMARK_APOPTOSIS	161	0.128016	1.91511	0.0119284	0.0253978	0.193	0.107007	1.56232	0.044586	0.0803439	0.745	0.199793	2.8984	0	0	0
HALLMARK_ESTROGEN_RESPONSE_LATE	199	0.0955647	1.54176	0.0625	0.0895415	0.758	0.159941	2.65579	0	0.000711463	0.002	0.141034	2.26771	0	0.00208554	0.027
HALLMARK_HEME_METABOLISM	198	0.116622	1.91246	0.00770713	0.0232878	0.195	0.1199	1.94768	0.00798403	0.0160217	0.174	0.079194	1.27809	0.163265	0.220381	0.983
HALLMARK_TGF_BETA_SIGNALING	54	---	---	---	---	---	0.115393	0.992804	0.458984	0.490993	1	0.17671	1.53139	0.065678	0.0844384	0.782
HALLMARK_PROTEIN_SECRETION	96	---	---	---	---	---	0.195521	2.32271	0	0.00303685	0.023	0.0926358	1.0643	0.357422	0.371174	1
HALLMARK_COAGULATION	138	0.123305	1.71106	0.012	0.0557787	0.488	0.056705	0.782361	0.779141	0.793639	1	0.333759	4.37426	0	0	0
HALLMARK_APICAL_SURFACE	44	0.132449	1.0249	0.393574	0.508867	1	0.210501	1.63495	0.0328542	0.0586325	0.602	0.170175	1.33806	0.140461	0.180472	0.961
HALLMARK_APICAL_JUNCTION	199	0.118981	1.90351	0.004	0.0225688	0.208	0.0784392	1.26859	0.198732	0.227533	0.993	0.203232	3.35495	0	0	0
HALLMARK_HYPOXIA	200	0.154334	2.51337	0	0.000942679	0.005	---	---	---	---	---	0.157738	2.56898	0	0.00031444	0.004
HALLMARK_ANDROGEN_RESPONSE	100	0.142326	1.64498	0.038	0.0662544	0.589	0.150894	1.74812	0.0162933	0.0367196	0.436	0.158971	1.8569	0.013834	0.0162679	0.242
HALLMARK_ANGIOGENESIS	36	0.0980572	0.694267	0.844622	0.887703	1	0.150921	1.07186	0.373068	0.398371	1	0.378103	2.73593	0	9.65909e-05	0.001
HALLMARK_MYOGENESIS	198	0.181351	2.95471	0	0	0	0.0891762	1.48883	0.0680412	0.106513	0.854	0.122452	1.94059	0.00199203	0.0109085	0.16
HALLMARK_KRAS_SIGNALING_DN	198	0.116733	1.93347	0.00775194	0.0285279	0.177	0.112345	1.85395	0.0100806	0.0228997	0.28	0.173471	2.7553	0	0	0
HALLMARK_XENOBIOTIC_METABOLISM	199	0.0411704	0.686131	0.868313	0.867302	1	0.145469	2.38417	0	0.00310136	0.016	0.126256	2.0633	0	0.00595695	0.083
HALLMARK_MITOTIC_SPINDLE	199	---	---	---	---	---	---	---	---	---	---	---	---	---	---	---
HALLMARK_PI3K_AKT_MTOR_SIGNALING	105	---	---	---	---	---	---	---	---	---	---	---	---	---	---	---
HALLMARK_BILE_ACID_METABOLISM	112	0.0587686	0.724877	0.830266	0.878577	1	0.193067	2.35334	0	0.00312283	0.021	0.10227	1.27267	0.189621	0.216727	0.984
HALLMARK_HEDGEHOG_SIGNALING	36	0.134499	0.946519	0.516598	0.565876	1	0.104708	0.739926	0.797849	0.825148	1	0.272353	1.92527	0.00782779	0.0113886	0.174
HALLMARK_NOTCH_SIGNALING	32	0.254443	1.68954	0.046371	0.0584411	0.524	---	---	---	---	---	---	---	---	---	---
HALLMARK_CHOLESTEROL_HOMEOSTASIS	74	0.143853	1.44386	0.0939457	0.123263	0.883	0.132064	1.31626	0.133733	0.195688	0.982	0.147063	1.50789	0.0706107	0.089568	0.821
HALLMARK_WNT_BETA_CATENIN_SIGNALING	42	0.160047	1.2005	0.217143	0.298368	0.998	---	---	---	---	---	---	---	---	---	---
HALLMARK_PANCREAS_BETA_CELLS	40	0.126957	0.961666	0.486274	0.564884	1	---	---	---	---	---	0.152799	1.12537	0.277328	0.315491	0.999
HALLMARK_FATTY_ACID_METABOLISM	155	---	---	---	---	---	0.161971	2.30343	0	0.00343007	0.029	---	---	---	---	---
HALLMARK_ADIPOGENESIS	199	---	---	---	---	---	0.119731	1.94423	0.00401606	0.0155963	0.18	---	---	---	---	---
HALLMARK_PEROXISOME	104	---	---	---	---	---	0.117576	1.39904	0.103586	0.149042	0.941	---	---	---	---	---
HALLMARK_REACTIVE_OXYGEN_SPECIES_PATHWAY	49	---	---	---	---	---	0.147554	1.19802	0.228175	0.281979	0.997	0.137975	1.13813	0.292829	0.31249	0.999
HALLMARK_SPERMATOGENESIS	128	---	---	---	---	---	---	---	---	---	---	0.0873595	1.15704	0.244939	0.302674	0.999
HALLMARK_GLYCOLYSIS	198	---	---	---	---	---	---	---	---	---	---	0.0461637	0.740694	0.814596	0.795423	1
