# Supplementary material for: The IL6/JAK/STAT3 signaling axis is a therapeutic vulnerability in SMARCB1-deficient bladder cancer
Source: Nat Commun. 2024 Feb 14;15:1373. doi: 10.1038/s41467-024-45132-2 (PMC10867091; doi:10.1038/s41467-024-45132-2)
Supplement: Supplementary file 7 — Supplementary Data 4 [file 41467_2024_45132_MOESM7_ESM.xlsx]

## Sheet: Sup Data 4
Supplementary Data 4. Gene set enrichment analysis (GSEA) associated with SMARCB1 shallow/deep deletion versus SMARCB1 diploid in TCGA cohort and HALLMARK_IL6_JAK_STAT3_SIGNALING was represented in Supplementary Fig. 2D.
Pathways	NES	P_Value	FDR
HALLMARK_E2F_TARGETS	2.87521	0	0
HALLMARK_G2M_CHECKPOINT	2.46804	0	0
HALLMARK_INTERFERON_ALPHA_RESPONSE	2.16437	0	0
HALLMARK_INTERFERON_GAMMA_RESPONSE	2.12979	0	0
HALLMARK_DNA_REPAIR	1.65958	0	0.00445624
HALLMARK_MITOTIC_SPINDLE	1.61715	0	0.00556009
HALLMARK_ALLOGRAFT_REJECTION	1.56495	0	0.00797418
HALLMARK_MYC_TARGETS_V1	1.50265	0.00409836	0.0128369
HALLMARK_TNFA_SIGNALING_VIA_NFKB	1.50106	0	0.0115413
HALLMARK_SPERMATOGENESIS	1.49767	0	0.0110296
HALLMARK_ESTROGEN_RESPONSE_LATE	1.41184	0.004	0.025215
HALLMARK_INFLAMMATORY_RESPONSE	1.36086	0.0115385	0.0377109
HALLMARK_MTORC1_SIGNALING	1.31158	0.00816326	0.0554694
HALLMARK_UV_RESPONSE_UP	1.25389	0.0234375	0.0839647
HALLMARK_COMPLEMENT	1.20993	0.0530973	0.11241
HALLMARK_IL6_JAK_STAT3_SIGNALING	1.20313	0.106796	0.110278
HALLMARK_ANGIOGENESIS	-1.81214	0	0.000882353
HALLMARK_MYOGENESIS	-1.71802	0	0.00401007
HALLMARK_UV_RESPONSE_DN	-1.6476	0	0.00666142
HALLMARK_OXIDATIVE_PHOSPHORYLATION	-1.62259	0	0.00675649
HALLMARK_TGF_BETA_SIGNALING	-1.52123	0.0151515	0.0204112
HALLMARK_HEDGEHOG_SIGNALING	-1.48278	0.0246533	0.0260376
HALLMARK_WNT_BETA_CATENIN_SIGNALING	-1.48264	0.0178282	0.0223179
HALLMARK_REACTIVE_OXYGEN_SPECIES_PATHWAY	-1.43263	0.0342146	0.0366117
HALLMARK_NOTCH_SIGNALING	-1.39171	0.0644654	0.0544962
HALLMARK_ADIPOGENESIS	-1.357	0.00919842	0.0739745
HALLMARK_ANDROGEN_RESPONSE	-1.33587	0.0381679	0.0845703
HALLMARK_P53_PATHWAY	-1.24124	0.0630027	0.200075
HALLMARK_HYPOXIA	-1.22893	0.0731383	0.206601
