# Supplementary material for: The IL6/JAK/STAT3 signaling axis is a therapeutic vulnerability in SMARCB1-deficient bladder cancer
Source: Nat Commun. 2024 Feb 14;15:1373. doi: 10.1038/s41467-024-45132-2 (PMC10867091; doi:10.1038/s41467-024-45132-2)
Supplement: Supplementary file 8 — Supplementary Data 5 [file 41467_2024_45132_MOESM8_ESM.xlsx]

## Sheet: Sup Data 5
Supplementary Data 5. A) Pan cancer analysis (Excluding BLCA) of SMARCB1 copy number alterations derived from TCGA cohort. mRNA expression levels of corresponding patients were shown as rpkm or log2rpkm. A total of 31 cancers were shown. B) Table representing the percentage of SMARCB1 copy number alterations in each cancer type from TCGA data set.
A) SMARCB1 expression from Pan Cancer.								B) Summary of the percentage of SMARCB1 copy number alterations (CNA) from pan cancer
	patient		rpkm	log2_rpkm	CNA	Cancer type		Cancer type	Deep deletion (%)	Shallow deletion (%)	Diploid (%)	Gain (%)	Amplification (%)	N/A (%)
CRC	TCGA-CA-5796	TCGA-CA-5796-01A-01R-1653-07	1094.57	10.0975	-2	CRC		ACC	0	48.1013	44.3038	2.53165	1.26582	3.79747
CRC	TCGA-DM-A1HA	TCGA-DM-A1HA-01A-11R-A155-07	737.073	9.52762	-2	CRC		BRCA	0	41.5525	44.0183	11.3242	0.547945	2.55708
LIHC	TCGA-CC-5264	TCGA-CC-5264-01A-01R-A131-07	554.783	9.11838	-2	LIHC		CESC	0	20.3947	63.8158	11.5132	0	4.27632
OV	TCGA-13-1410	TCGA-13-1410-01A-01R-1565-13	1294.53	10.3393	-2	OV		CHOL	0	13.8889	69.4444	16.6667	0	0
OV	TCGA-23-1111	TCGA-23-1111-01A-01R-1567-13	1045.48	10.0313	-2	OV		CRC	0.321027	30.4976	59.2295	4.49438	0	5.45746
PRAD	TCGA-V1-A8WN	TCGA-V1-A8WN-01A-11R-A37L-07	1133.25	10.1475	-2	PRAD		DLBC	0	6.25	91.6667	2.08333	0	0
SARC	TCGA-LI-A67I	TCGA-LI-A67I-01A-31R-A30C-07	756.818	9.56571	-2	SARC		ESCA	0	38.0435	41.3043	17.9348	1.08696	1.63043
SKCM	TCGA-D3-A1Q3	TCGA-D3-A1Q3-06A-11R-A18T-07	835.145	9.70761	-2	SKCM		GBM	0	34.7826	53.4161	8.07453	0	3.72671
THYM	TCGA-5K-AAAP	TCGA-5K-AAAP-01A-11R-A42C-07	2658.2	11.3768	-2	THYM		HNSC	0	13.0769	61.3462	22.5	0.961538	2.11538
UCEC	TCGA-AP-A05D	TCGA-AP-A05D-01A-11R-A00V-07	2443.79	11.2555	-2	UCEC		KICH	0	10.6061	59.0909	28.7879	0	1.51515
ACC	TCGA-OR-A5J2	TCGA-OR-A5J2-01A-11R-A29S-07	1403.17	10.4555	-1	ACC		KIRC	0	7.31707	80.4878	7.31707	0	4.87805
ACC	TCGA-OR-A5J3	TCGA-OR-A5J3-01A-11R-A29S-07	1043.4	10.0285	-1	ACC		KIRP	0	20.3448	75.5172	1.72414	0	2.41379
ACC	TCGA-OR-A5J6	TCGA-OR-A5J6-01A-31R-A29S-07	1423.41	10.4761	-1	ACC		LAML	0	1.15607	89.0173	5.20231	0.578035	4.04624
ACC	TCGA-OR-A5J7	TCGA-OR-A5J7-01A-11R-A29S-07	668.271	9.38645	-1	ACC		LGG	0	10.8527	83.3333	4.45736	0.387597	0.968992
ACC	TCGA-OR-A5J8	TCGA-OR-A5J8-01A-11R-A29S-07	2419.81	11.2413	-1	ACC		LIHC	0.269542	20.7547	63.3423	12.3989	0.539084	2.69542
ACC	TCGA-OR-A5J9	TCGA-OR-A5J9-01A-11R-A29S-07	1125.67	10.1379	-1	ACC		LUAD	0	38.835	44.0777	14.7573	0.776699	1.5534
ACC	TCGA-OR-A5JA	TCGA-OR-A5JA-01A-11R-A29S-07	1804.97	10.8186	-1	ACC		LUSC	0	16.1677	32.1357	46.7066	1.59681	3.39321
ACC	TCGA-OR-A5JB	TCGA-OR-A5JB-01A-11R-A29S-07	1695.44	10.7283	-1	ACC		MESO	0	73.5632	22.9885	3.44828	0	0
ACC	TCGA-OR-A5JC	TCGA-OR-A5JC-01A-11R-A29S-07	1075.7	10.0724	-1	ACC		OV	0.763359	66.4122	18.3206	10.3053	0.763359	3.43511
ACC	TCGA-OR-A5JD	TCGA-OR-A5JD-01A-11R-A29S-07	1155.95	10.1761	-1	ACC		PAAD	0	24.7191	70.7865	3.37079	0	1.1236
ACC	TCGA-OR-A5JE	TCGA-OR-A5JE-01A-11R-A29S-07	1542.99	10.5924	-1	ACC		PCPG	0	30.1676	58.1006	1.67598	0	10.0559
ACC	TCGA-OR-A5JG	TCGA-OR-A5JG-01A-11R-A29S-07	1387.08	10.4389	-1	ACC		PRAD	0.201207	10.4628	85.9155	1.20724	0.402414	1.81087
ACC	TCGA-OR-A5JI	TCGA-OR-A5JI-01A-11R-A29S-07	1111.93	10.1202	-1	ACC		SARC	0.3861	22.3938	46.7181	25.8687	1.5444	3.0888
ACC	TCGA-OR-A5JK	TCGA-OR-A5JK-01A-11R-A29S-07	1209.76	10.2417	-1	ACC		SKCM	0.21322	8.742	42.0043	26.6525	0.639659	21.7484
ACC	TCGA-OR-A5JP	TCGA-OR-A5JP-01A-11R-A29S-07	1613.09	10.6565	-1	ACC		STAD	0	33.253	57.1084	7.71084	0.722892	1.20482
ACC	TCGA-OR-A5JQ	TCGA-OR-A5JQ-01A-11R-A29S-07	1590.52	10.6362	-1	ACC		TGCT	0	22	41.3333	36	0	0.666667
ACC	TCGA-OR-A5JR	TCGA-OR-A5JR-01A-11R-A29S-07	963.38	9.91346	-1	ACC		THCA	0	16.8986	81.1133	0.397614	0	1.59046
ACC	TCGA-OR-A5JV	TCGA-OR-A5JV-01A-11R-A29S-07	802.7	9.65051	-1	ACC		THYM	0.833333	10	84.1667	3.33333	0.833333	0.833333
ACC	TCGA-OR-A5JW	TCGA-OR-A5JW-01A-11R-A29S-07	1328.21	10.3764	-1	ACC		UCEC	0.183486	15.2294	69.7248	9.3578	1.10092	4.40367
ACC	TCGA-OR-A5JX	TCGA-OR-A5JX-01A-11R-A29S-07	732.933	9.51951	-1	ACC		UCS	0	50.8772	19.2982	26.3158	1.75439	1.75439
ACC	TCGA-OR-A5JY	TCGA-OR-A5JY-01A-31R-A29S-07	884.908	9.79101	-1	ACC		UVM	0	0	92.5	7.5	0	0
ACC	TCGA-OR-A5K2	TCGA-OR-A5K2-01A-11R-A29S-07	1823.36	10.8332	-1	ACC		Note: ACC - Adrenocortical carcinoma; BRCA - Breast invasive carcinoma; CESC - Cervical squamous cell carcinoma; CHOL-Cholangiocarcinoma; CRC- Colon Cancer; DLBC-Lymphiod neoplasm diffuse large B-cell lymphoma; ESCA - Esophageal cancer; GBM - Glioblastoma multiforme; HNSC - Head and neck squamous cell carcinomas; KICH - Kidney Chromophobe; KIRC - Kidney renal clear cell carcinoma; KIRP - Kidney r…
ACC	TCGA-OR-A5K5	TCGA-OR-A5K5-01A-11R-A29S-07	1303.63	10.3494	-1	ACC
ACC	TCGA-OR-A5K9	TCGA-OR-A5K9-01A-11R-A29S-07	1266.05	10.3073	-1	ACC
ACC	TCGA-OR-A5KX	TCGA-OR-A5KX-01A-11R-A29S-07	722.275	9.4984	-1	ACC
ACC	TCGA-OR-A5KY	TCGA-OR-A5KY-01A-11R-A29S-07	1786.39	10.8036	-1	ACC
ACC	TCGA-OR-A5KZ	TCGA-OR-A5KZ-01A-11R-A29S-07	1611.52	10.6551	-1	ACC
ACC	TCGA-OR-A5L6	TCGA-OR-A5L6-01A-11R-A29S-07	1011.22	9.9833	-1	ACC
ACC	TCGA-OR-A5LB	TCGA-OR-A5LB-01A-11R-A29S-07	1181.02	10.207	-1	ACC
ACC	TCGA-OR-A5LC	TCGA-OR-A5LC-01A-11R-A29S-07	1176.39	10.2014	-1	ACC
ACC	TCGA-OR-A5LL	TCGA-OR-A5LL-01A-11R-A29S-07	836.249	9.70951	-1	ACC
ACC	TCGA-OR-A5LM	TCGA-OR-A5LM-01A-11R-A29S-07	1178.45	10.2039	-1	ACC
ACC	TCGA-OR-A5LN	TCGA-OR-A5LN-01A-11R-A29S-07	1630.06	10.6716	-1	ACC
ACC	TCGA-OR-A5LS	TCGA-OR-A5LS-01A-11R-A29S-07	882.941	9.78781	-1	ACC
ACC	TCGA-OR-A5LT	TCGA-OR-A5LT-01A-11R-A29S-07	1503.4	10.555	-1	ACC
ACC	TCGA-OU-A5PI	TCGA-OU-A5PI-01A-12R-A29S-07	1102.62	10.108	-1	ACC
ACC	TCGA-PK-A5H9	TCGA-PK-A5H9-01A-11R-A29S-07	1445.69	10.4985	-1	ACC
ACC	TCGA-PK-A5HA	TCGA-PK-A5HA-01A-11R-A29S-07	1808.71	10.8215	-1	ACC
BRCA	TCGA-3C-AAAU	TCGA-3C-AAAU-01A-11R-A41B-07	934.37	9.86939	-1	BRCA
BRCA	TCGA-3C-AALJ	TCGA-3C-AALJ-01A-31R-A41B-07	1650.95	10.69	-1	BRCA
BRCA	TCGA-A1-A0SD	TCGA-A1-A0SD-01A-11R-A115-07	1053.01	10.0417	-1	BRCA
BRCA	TCGA-A1-A0SG	TCGA-A1-A0SG-01A-11R-A144-07	1519.94	10.5707	-1	BRCA
BRCA	TCGA-A1-A0SN	TCGA-A1-A0SN-01A-11R-A144-07	1160.36	10.1816	-1	BRCA
BRCA	TCGA-A2-A04N	TCGA-A2-A04N-01A-11R-A115-07	1366.88	10.4177	-1	BRCA
BRCA	TCGA-A2-A04P	TCGA-A2-A04P-01A-31R-A034-07	2058.09	11.0078	-1	BRCA
BRCA	TCGA-A2-A04Q	TCGA-A2-A04Q-01A-21R-A034-07	1424.99	10.4777	-1	BRCA
BRCA	TCGA-A2-A04V	TCGA-A2-A04V-01A-21R-A034-07	1341.21	10.3904	-1	BRCA
BRCA	TCGA-A2-A04Y	TCGA-A2-A04Y-01A-21R-A034-07	1096.35	10.0998	-1	BRCA
BRCA	TCGA-A2-A0CM	TCGA-A2-A0CM-01A-31R-A034-07	1519.79	10.5706	-1	BRCA
BRCA	TCGA-A2-A0CP	TCGA-A2-A0CP-01A-11R-A034-07	1443.7	10.4966	-1	BRCA
BRCA	TCGA-A2-A0CQ	TCGA-A2-A0CQ-01A-21R-A034-07	1965.88	10.9417	-1	BRCA
BRCA	TCGA-A2-A0CR	TCGA-A2-A0CR-01A-11R-A22K-07	2224.06	11.1196	-1	BRCA
BRCA	TCGA-A2-A0CS	TCGA-A2-A0CS-01A-11R-A115-07	1433.78	10.4866	-1	BRCA
BRCA	TCGA-A2-A0CU	TCGA-A2-A0CU-01A-12R-A034-07	1274.15	10.3165	-1	BRCA
BRCA	TCGA-A2-A0CV	TCGA-A2-A0CV-01A-31R-A115-07	1197.11	10.2265	-1	BRCA
BRCA	TCGA-A2-A0CW	TCGA-A2-A0CW-01A-21R-A115-07	1253.34	10.2927	-1	BRCA
BRCA	TCGA-A2-A0D0	TCGA-A2-A0D0-01A-11R-A00Z-07	2923.81	11.5141	-1	BRCA
BRCA	TCGA-A2-A0D4	TCGA-A2-A0D4-01A-11R-A00Z-07	1744.18	10.7692	-1	BRCA
BRCA	TCGA-A2-A0EN	TCGA-A2-A0EN-01A-13R-A084-07	1063.71	10.0562	-1	BRCA
BRCA	TCGA-A2-A0EO	TCGA-A2-A0EO-01A-11R-A034-07	1304.16	10.35	-1	BRCA
BRCA	TCGA-A2-A0ET	TCGA-A2-A0ET-01A-31R-A034-07	945.558	9.88655	-1	BRCA
BRCA	TCGA-A2-A0EU	TCGA-A2-A0EU-01A-22R-A056-07	1098.23	10.1023	-1	BRCA
BRCA	TCGA-A2-A0EV	TCGA-A2-A0EV-01A-11R-A034-07	1652.28	10.6911	-1	BRCA
BRCA	TCGA-A2-A0EW	TCGA-A2-A0EW-01A-21R-A115-07	1011.69	9.98398	-1	BRCA
BRCA	TCGA-A2-A0SU	TCGA-A2-A0SU-01A-11R-A084-07	1121.39	10.1324	-1	BRCA
BRCA	TCGA-A2-A0SV	TCGA-A2-A0SV-01A-11R-A084-07	1172.78	10.1969	-1	BRCA
BRCA	TCGA-A2-A0SW	TCGA-A2-A0SW-01A-11R-A084-07	1032.32	10.0131	-1	BRCA
BRCA	TCGA-A2-A0SX	TCGA-A2-A0SX-01A-12R-A084-07	1513.17	10.5643	-1	BRCA
BRCA	TCGA-A2-A0T4	TCGA-A2-A0T4-01A-31R-A084-07	1315.28	10.3622	-1	BRCA
BRCA	TCGA-A2-A0T6	TCGA-A2-A0T6-01A-11R-A084-07	909.915	9.83117	-1	BRCA
BRCA	TCGA-A2-A0T7	TCGA-A2-A0T7-01A-21R-A084-07	1244.75	10.2828	-1	BRCA
BRCA	TCGA-A2-A0YD	TCGA-A2-A0YD-01A-11R-A109-07	947.902	9.89012	-1	BRCA
BRCA	TCGA-A2-A0YE	TCGA-A2-A0YE-01A-11R-A109-07	1515.21	10.5663	-1	BRCA
BRCA	TCGA-A2-A0YF	TCGA-A2-A0YF-01A-21R-A109-07	594.846	9.2188	-1	BRCA
BRCA	TCGA-A2-A0YG	TCGA-A2-A0YG-01A-21R-A109-07	1040.2	10.024	-1	BRCA
BRCA	TCGA-A2-A0YT	TCGA-A2-A0YT-01A-11R-A109-07	1288.11	10.3322	-1	BRCA
BRCA	TCGA-A2-A1FW	TCGA-A2-A1FW-01A-11R-A13Q-07	1404.05	10.4564	-1	BRCA
BRCA	TCGA-A2-A25A	TCGA-A2-A25A-01A-12R-A16F-07	1003.4	9.97211	-1	BRCA
BRCA	TCGA-A2-A25B	TCGA-A2-A25B-01A-11R-A169-07	843.103	9.72127	-1	BRCA
BRCA	TCGA-A2-A3XS	TCGA-A2-A3XS-01A-11R-A22U-07	2116.55	11.0482	-1	BRCA
BRCA	TCGA-A2-A3XT	TCGA-A2-A3XT-01A-11R-A22U-07	1397.32	10.4495	-1	BRCA
BRCA	TCGA-A2-A3XU	TCGA-A2-A3XU-01A-12R-A22U-07	1270.42	10.3122	-1	BRCA
BRCA	TCGA-A2-A3XZ	TCGA-A2-A3XZ-01A-42R-A239-07	1825.29	10.8347	-1	BRCA
BRCA	TCGA-A2-A3Y0	TCGA-A2-A3Y0-01A-11R-A239-07	2380.24	11.2175	-1	BRCA
BRCA	TCGA-A2-A4RY	TCGA-A2-A4RY-01A-31R-A266-07	1263.78	10.3047	-1	BRCA
BRCA	TCGA-A2-A4S1	TCGA-A2-A4S1-01A-21R-A266-07	1334.13	10.3828	-1	BRCA
BRCA	TCGA-A2-A4S3	TCGA-A2-A4S3-01A-21R-A266-07	1292.63	10.3372	-1	BRCA
BRCA	TCGA-A7-A0CE	TCGA-A7-A0CE-01A-11R-A00Z-07	1527.59	10.578	-1	BRCA
BRCA	TCGA-A7-A0CG	TCGA-A7-A0CG-01A-12R-A056-07	867.347	9.76213	-1	BRCA
BRCA	TCGA-A7-A0CH	TCGA-A7-A0CH-01A-21R-A00Z-07	1490.69	10.5427	-1	BRCA
BRCA	TCGA-A7-A0CJ	TCGA-A7-A0CJ-01A-21R-A00Z-07	2122.46	11.0522	-1	BRCA
BRCA	TCGA-A7-A0DA	TCGA-A7-A0DA-01A-31R-A115-07	1841.37	10.8473	-1	BRCA
BRCA	TCGA-A7-A0DB	TCGA-A7-A0DB-01A-11R-A00Z-07	853.338	9.73866	-1	BRCA
BRCA	TCGA-A7-A13D	TCGA-A7-A13D-01A-13R-A12P-07	1509.09	10.5604	-1	BRCA
BRCA	TCGA-A7-A13E	TCGA-A7-A13E-01A-11R-A12P-07	1521.51	10.5722	-1	BRCA
BRCA	TCGA-A7-A13H	TCGA-A7-A13H-01A-11R-A22K-07	1006.38	9.9764	-1	BRCA
BRCA	TCGA-A7-A26E	TCGA-A7-A26E-01A-11R-A169-07	776.215	9.60217	-1	BRCA
BRCA	TCGA-A7-A26I	TCGA-A7-A26I-01A-11R-A169-07	1239.28	10.2765	-1	BRCA
BRCA	TCGA-A7-A26J	TCGA-A7-A26J-01A-11R-A169-07	751.812	9.55615	-1	BRCA
BRCA	TCGA-A7-A3J1	TCGA-A7-A3J1-01A-11R-A213-07	1196.27	10.2255	-1	BRCA
BRCA	TCGA-A7-A426	TCGA-A7-A426-01A-22R-A24H-07	1248.2	10.2868	-1	BRCA
BRCA	TCGA-A7-A4SB	TCGA-A7-A4SB-01A-21R-A266-07	972.411	9.92691	-1	BRCA
BRCA	TCGA-A7-A4SD	TCGA-A7-A4SD-01A-11R-A266-07	1315.92	10.363	-1	BRCA
BRCA	TCGA-A7-A4SE	TCGA-A7-A4SE-01A-11R-A266-07	1523.32	10.574	-1	BRCA
BRCA	TCGA-A7-A4SF	TCGA-A7-A4SF-01A-11R-A266-07	1398.86	10.4511	-1	BRCA
BRCA	TCGA-A7-A56D	TCGA-A7-A56D-01A-11R-A27Q-07	1734.31	10.761	-1	BRCA
BRCA	TCGA-A7-A6VV	TCGA-A7-A6VV-01A-22R-A33J-07	1941.18	10.9235	-1	BRCA
BRCA	TCGA-A7-A6VW	TCGA-A7-A6VW-01A-21R-A33J-07	2685.99	11.3918	-1	BRCA
BRCA	TCGA-A7-A6VY	TCGA-A7-A6VY-01A-12R-A33J-07	1723.28	10.7518	-1	BRCA
BRCA	TCGA-A8-A06O	TCGA-A8-A06O-01A-11R-A00Z-07	966.432	9.91802	-1	BRCA
BRCA	TCGA-A8-A06P	TCGA-A8-A06P-01A-11R-A00Z-07	1086.58	10.0869	-1	BRCA
BRCA	TCGA-A8-A06Q	TCGA-A8-A06Q-01A-11R-A034-07	1298.98	10.3443	-1	BRCA
BRCA	TCGA-A8-A06R	TCGA-A8-A06R-01A-11R-A00Z-07	1818.02	10.8289	-1	BRCA
BRCA	TCGA-A8-A06T	TCGA-A8-A06T-01A-11R-A00Z-07	793.317	9.63357	-1	BRCA
BRCA	TCGA-A8-A06U	TCGA-A8-A06U-01A-11R-A00Z-07	1068.07	10.0621	-1	BRCA
BRCA	TCGA-A8-A06X	TCGA-A8-A06X-01A-21R-A00Z-07	1410.33	10.4628	-1	BRCA
BRCA	TCGA-A8-A06Y	TCGA-A8-A06Y-01A-21R-A00Z-07	792.215	9.63157	-1	BRCA
BRCA	TCGA-A8-A06Z	TCGA-A8-A06Z-01A-11R-A00Z-07	957.761	9.90503	-1	BRCA
BRCA	TCGA-A8-A075	TCGA-A8-A075-01A-11R-A084-07	1315.17	10.3621	-1	BRCA
BRCA	TCGA-A8-A076	TCGA-A8-A076-01A-21R-A00Z-07	1502.69	10.5543	-1	BRCA
BRCA	TCGA-A8-A07E	TCGA-A8-A07E-01A-11R-A034-07	1136.1	10.1511	-1	BRCA
BRCA	TCGA-A8-A07F	TCGA-A8-A07F-01A-11R-A00Z-07	832.417	9.70289	-1	BRCA
BRCA	TCGA-A8-A07I	TCGA-A8-A07I-01A-11R-A00Z-07	1010.69	9.98256	-1	BRCA
BRCA	TCGA-A8-A07J	TCGA-A8-A07J-01A-11R-A00Z-07	869.005	9.76488	-1	BRCA
BRCA	TCGA-A8-A07R	TCGA-A8-A07R-01A-21R-A034-07	1793.22	10.8091	-1	BRCA
BRCA	TCGA-A8-A07W	TCGA-A8-A07W-01A-11R-A00Z-07	1352.19	10.4021	-1	BRCA
BRCA	TCGA-A8-A085	TCGA-A8-A085-01A-11R-A00Z-07	1016.56	9.9909	-1	BRCA
BRCA	TCGA-A8-A08G	TCGA-A8-A08G-01A-11R-A00Z-07	1139.79	10.1558	-1	BRCA
BRCA	TCGA-A8-A08I	TCGA-A8-A08I-01A-11R-A00Z-07	919.425	9.84616	-1	BRCA
BRCA	TCGA-A8-A08J	TCGA-A8-A08J-01A-11R-A00Z-07	1300.07	10.3455	-1	BRCA
BRCA	TCGA-A8-A08O	TCGA-A8-A08O-01A-21R-A056-07	895.137	9.80758	-1	BRCA
BRCA	TCGA-A8-A08Z	TCGA-A8-A08Z-01A-21R-A00Z-07	850.849	9.73445	-1	BRCA
BRCA	TCGA-A8-A090	TCGA-A8-A090-01A-11R-A00Z-07	735.762	9.52505	-1	BRCA
BRCA	TCGA-A8-A097	TCGA-A8-A097-01A-11R-A034-07	1337.55	10.3865	-1	BRCA
BRCA	TCGA-A8-A09B	TCGA-A8-A09B-01A-11R-A00Z-07	1368.83	10.4198	-1	BRCA
BRCA	TCGA-A8-A09C	TCGA-A8-A09C-01A-11R-A00Z-07	1522.62	10.5733	-1	BRCA
BRCA	TCGA-A8-A09N	TCGA-A8-A09N-01A-11R-A00Z-07	1047.35	10.0339	-1	BRCA
BRCA	TCGA-A8-A09R	TCGA-A8-A09R-01A-11R-A00Z-07	1014.47	9.98793	-1	BRCA
BRCA	TCGA-A8-A09T	TCGA-A8-A09T-01A-11R-A00Z-07	1262.58	10.3033	-1	BRCA
BRCA	TCGA-A8-A09W	TCGA-A8-A09W-01A-11R-A00Z-07	683.51	9.41893	-1	BRCA
BRCA	TCGA-A8-A0A4	TCGA-A8-A0A4-01A-11R-A00Z-07	1085.94	10.0861	-1	BRCA
BRCA	TCGA-A8-A0A6	TCGA-A8-A0A6-01A-12R-A056-07	887.352	9.79499	-1	BRCA
BRCA	TCGA-A8-A0A7	TCGA-A8-A0A7-01A-11R-A00Z-07	837.848	9.71227	-1	BRCA
BRCA	TCGA-A8-A0A9	TCGA-A8-A0A9-01A-11R-A00Z-07	1343.29	10.3926	-1	BRCA
BRCA	TCGA-A8-A0AB	TCGA-A8-A0AB-01A-11R-A034-07	1327.52	10.3756	-1	BRCA
BRCA	TCGA-AC-A23G	TCGA-AC-A23G-01A-11R-A213-07	1526.89	10.5773	-1	BRCA
BRCA	TCGA-AC-A2BK	TCGA-AC-A2BK-01A-11R-A21T-07	1892.87	10.8871	-1	BRCA
BRCA	TCGA-AC-A2FF	TCGA-AC-A2FF-01A-11R-A17B-07	1140.1	10.1562	-1	BRCA
BRCA	TCGA-AC-A2FM	TCGA-AC-A2FM-01A-11R-A19W-07	1366.19	10.417	-1	BRCA
BRCA	TCGA-AC-A3BB	TCGA-AC-A3BB-01A-21R-A19W-07	1188.31	10.2159	-1	BRCA
BRCA	TCGA-AC-A3QP	TCGA-AC-A3QP-01A-11R-A22U-07	1579.67	10.6263	-1	BRCA
BRCA	TCGA-AC-A3TM	TCGA-AC-A3TM-01A-11R-A22K-07	2165.56	11.0812	-1	BRCA
BRCA	TCGA-AC-A3W7	TCGA-AC-A3W7-01A-11R-A22K-07	1112.08	10.1203	-1	BRCA
BRCA	TCGA-AC-A5EH	TCGA-AC-A5EH-01A-11R-A28M-07	2048.25	11.0009	-1	BRCA
BRCA	TCGA-AC-A5XS	TCGA-AC-A5XS-01A-11R-A29R-07	1084.71	10.0844	-1	BRCA
BRCA	TCGA-AC-A5XU	TCGA-AC-A5XU-01A-11R-A28M-07	2247.67	11.1349	-1	BRCA
BRCA	TCGA-AC-A62Y	TCGA-AC-A62Y-01A-11R-A29R-07	1011.12	9.98317	-1	BRCA
BRCA	TCGA-AC-A6IV	TCGA-AC-A6IV-01A-12R-A33J-07	1150.01	10.1687	-1	BRCA
BRCA	TCGA-AC-A6NO	TCGA-AC-A6NO-01A-12R-A33J-07	1257.41	10.2974	-1	BRCA
BRCA	TCGA-AC-A7VB	TCGA-AC-A7VB-01A-11R-A352-07	981.27	9.93998	-1	BRCA
BRCA	TCGA-AC-A8OP	TCGA-AC-A8OP-01A-11R-A36F-07	1266.74	10.308	-1	BRCA
BRCA	TCGA-AN-A049	TCGA-AN-A049-01A-21R-A00Z-07	998.717	9.96538	-1	BRCA
BRCA	TCGA-AN-A0AJ	TCGA-AN-A0AJ-01A-11R-A00Z-07	1311.1	10.3577	-1	BRCA
BRCA	TCGA-AN-A0AK	TCGA-AN-A0AK-01A-21R-A00Z-07	1869.02	10.8688	-1	BRCA
BRCA	TCGA-AN-A0FD	TCGA-AN-A0FD-01A-11R-A034-07	1845.72	10.8507	-1	BRCA
BRCA	TCGA-AN-A0FF	TCGA-AN-A0FF-01A-11R-A034-07	977.639	9.93463	-1	BRCA
BRCA	TCGA-AN-A0FK	TCGA-AN-A0FK-01A-11R-A034-07	1124.03	10.1358	-1	BRCA
BRCA	TCGA-AN-A0FW	TCGA-AN-A0FW-01A-11R-A034-07	1462.26	10.515	-1	BRCA
BRCA	TCGA-AN-A0FY	TCGA-AN-A0FY-01A-11R-A034-07	1622.26	10.6647	-1	BRCA
BRCA	TCGA-AN-A0FZ	TCGA-AN-A0FZ-01A-11R-A034-07	894.704	9.80688	-1	BRCA
BRCA	TCGA-AN-A0XN	TCGA-AN-A0XN-01A-21R-A109-07	1284.68	10.3283	-1	BRCA
BRCA	TCGA-AN-A0XO	TCGA-AN-A0XO-01A-11R-A109-07	1015.14	9.98888	-1	BRCA
BRCA	TCGA-AN-A0XR	TCGA-AN-A0XR-01A-11R-A109-07	1023.15	10.0002	-1	BRCA
BRCA	TCGA-AN-A0XS	TCGA-AN-A0XS-01A-22R-A109-07	1712.8	10.743	-1	BRCA
BRCA	TCGA-AN-A0XT	TCGA-AN-A0XT-01A-11R-A109-07	694.133	9.44115	-1	BRCA
BRCA	TCGA-AO-A03L	TCGA-AO-A03L-01A-41R-A056-07	1500.46	10.5522	-1	BRCA
BRCA	TCGA-AO-A03N	TCGA-AO-A03N-01B-11R-A10J-07	1084.63	10.0843	-1	BRCA
BRCA	TCGA-AO-A03P	TCGA-AO-A03P-01A-11R-A00Z-07	961.683	9.91092	-1	BRCA
BRCA	TCGA-AO-A0J3	TCGA-AO-A0J3-01A-11R-A034-07	1577.74	10.6246	-1	BRCA
BRCA	TCGA-AO-A0J6	TCGA-AO-A0J6-01A-11R-A034-07	1145.85	10.1635	-1	BRCA
BRCA	TCGA-AO-A0J7	TCGA-AO-A0J7-01A-11R-A034-07	1510.56	10.5618	-1	BRCA
BRCA	TCGA-AO-A0J8	TCGA-AO-A0J8-01A-21R-A034-07	973.257	9.92816	-1	BRCA
BRCA	TCGA-AO-A0J9	TCGA-AO-A0J9-01A-11R-A034-07	1638.58	10.6791	-1	BRCA
BRCA	TCGA-AO-A0JA	TCGA-AO-A0JA-01A-11R-A056-07	1176.35	10.2013	-1	BRCA
BRCA	TCGA-AO-A0JB	TCGA-AO-A0JB-01A-11R-A32Y-07	1184.68	10.2115	-1	BRCA
BRCA	TCGA-AO-A0JD	TCGA-AO-A0JD-01A-11R-A056-07	1134.79	10.1495	-1	BRCA
BRCA	TCGA-AO-A0JG	TCGA-AO-A0JG-01A-31R-A084-07	1023.26	10.0004	-1	BRCA
BRCA	TCGA-AO-A12A	TCGA-AO-A12A-01A-21R-A115-07	1053.57	10.0424	-1	BRCA
BRCA	TCGA-AO-A12E	TCGA-AO-A12E-01A-11R-A10J-07	769.126	9.58895	-1	BRCA
BRCA	TCGA-AO-A1KP	TCGA-AO-A1KP-01A-11R-A13Q-07	474.808	8.89424	-1	BRCA
BRCA	TCGA-AO-A1KQ	TCGA-AO-A1KQ-01A-11R-A13Q-07	1250.4	10.2893	-1	BRCA
BRCA	TCGA-AO-A1KS	TCGA-AO-A1KS-01A-11R-A13Q-07	681.153	9.41395	-1	BRCA
BRCA	TCGA-AQ-A04H	TCGA-AQ-A04H-01B-11R-A10J-07	1107.55	10.1145	-1	BRCA
BRCA	TCGA-AQ-A54N	TCGA-AQ-A54N-01A-11R-A266-07	1713.06	10.7432	-1	BRCA
BRCA	TCGA-AQ-A54O	TCGA-AQ-A54O-01A-11R-A266-07	577.371	9.17585	-1	BRCA
BRCA	TCGA-AQ-A7U7	TCGA-AQ-A7U7-01A-22R-A352-07	1231.35	10.2672	-1	BRCA
BRCA	TCGA-AR-A0TR	TCGA-AR-A0TR-01A-11R-A084-07	686.912	9.42608	-1	BRCA
BRCA	TCGA-AR-A0TT	TCGA-AR-A0TT-01A-31R-A084-07	1235.32	10.2718	-1	BRCA
BRCA	TCGA-AR-A0TY	TCGA-AR-A0TY-01A-12R-A115-07	1547.57	10.5967	-1	BRCA
BRCA	TCGA-AR-A0TZ	TCGA-AR-A0TZ-01A-12R-A084-07	982.053	9.94113	-1	BRCA
BRCA	TCGA-AR-A0U0	TCGA-AR-A0U0-01A-11R-A109-07	1827.4	10.8364	-1	BRCA
BRCA	TCGA-AR-A0U2	TCGA-AR-A0U2-01A-11R-A109-07	1053.1	10.0418	-1	BRCA
BRCA	TCGA-AR-A0U3	TCGA-AR-A0U3-01A-11R-A109-07	1111.81	10.12	-1	BRCA
BRCA	TCGA-AR-A0U4	TCGA-AR-A0U4-01A-11R-A109-07	1260.39	10.3008	-1	BRCA
BRCA	TCGA-AR-A1AH	TCGA-AR-A1AH-01A-11R-A12D-07	1003.11	9.9717	-1	BRCA
BRCA	TCGA-AR-A1AJ	TCGA-AR-A1AJ-01A-21R-A12P-07	1283.67	10.3272	-1	BRCA
BRCA	TCGA-AR-A1AM	TCGA-AR-A1AM-01A-41R-A22K-07	1209.79	10.2417	-1	BRCA
BRCA	TCGA-AR-A1AN	TCGA-AR-A1AN-01A-11R-A12P-07	1229.23	10.2647	-1	BRCA
BRCA	TCGA-AR-A1AP	TCGA-AR-A1AP-01A-11R-A12P-07	1024.29	10.0018	-1	BRCA
BRCA	TCGA-AR-A1AQ	TCGA-AR-A1AQ-01A-11R-A12P-07	1637.91	10.6785	-1	BRCA
BRCA	TCGA-AR-A1AR	TCGA-AR-A1AR-01A-31R-A137-07	810.43	9.66432	-1	BRCA
BRCA	TCGA-AR-A1AV	TCGA-AR-A1AV-01A-21R-A12P-07	861.162	9.75181	-1	BRCA
BRCA	TCGA-AR-A1AY	TCGA-AR-A1AY-01A-21R-A12P-07	1996.14	10.9637	-1	BRCA
BRCA	TCGA-AR-A24H	TCGA-AR-A24H-01A-11R-A169-07	765.282	9.58173	-1	BRCA
BRCA	TCGA-AR-A24K	TCGA-AR-A24K-01A-11R-A169-07	730.453	9.51462	-1	BRCA
BRCA	TCGA-AR-A24O	TCGA-AR-A24O-01A-11R-A169-07	861.168	9.75182	-1	BRCA
BRCA	TCGA-AR-A24P	TCGA-AR-A24P-01A-11R-A169-07	755.388	9.56298	-1	BRCA
BRCA	TCGA-AR-A24R	TCGA-AR-A24R-01A-11R-A169-07	1090.76	10.0924	-1	BRCA
BRCA	TCGA-AR-A24S	TCGA-AR-A24S-01A-11R-A169-07	1278.88	10.3218	-1	BRCA
BRCA	TCGA-AR-A24U	TCGA-AR-A24U-01A-11R-A169-07	1105.62	10.1119	-1	BRCA
BRCA	TCGA-AR-A24W	TCGA-AR-A24W-01A-11R-A169-07	906.721	9.8261	-1	BRCA
BRCA	TCGA-AR-A24X	TCGA-AR-A24X-01A-11R-A169-07	770.164	9.59089	-1	BRCA
BRCA	TCGA-AR-A24Z	TCGA-AR-A24Z-01A-11R-A169-07	1081.15	10.0797	-1	BRCA
BRCA	TCGA-AR-A250	TCGA-AR-A250-01A-31R-A169-07	1346.85	10.3964	-1	BRCA
BRCA	TCGA-AR-A252	TCGA-AR-A252-01A-11R-A169-07	915.556	9.84008	-1	BRCA
BRCA	TCGA-AR-A255	TCGA-AR-A255-01A-11R-A169-07	963.687	9.91392	-1	BRCA
BRCA	TCGA-AR-A256	TCGA-AR-A256-01A-11R-A169-07	975.516	9.9315	-1	BRCA
BRCA	TCGA-AR-A2LK	TCGA-AR-A2LK-01A-11R-A180-07	1127.63	10.1404	-1	BRCA
BRCA	TCGA-AR-A2LO	TCGA-AR-A2LO-01A-31R-A18M-07	1055.98	10.0457	-1	BRCA
BRCA	TCGA-AR-A5QN	TCGA-AR-A5QN-01A-12R-A28M-07	835.504	9.70823	-1	BRCA
BRCA	TCGA-AR-A5QP	TCGA-AR-A5QP-01A-11R-A28M-07	1200.48	10.2306	-1	BRCA
BRCA	TCGA-B6-A0I9	TCGA-B6-A0I9-01A-11R-A034-07	1330.78	10.3791	-1	BRCA
BRCA	TCGA-B6-A0IG	TCGA-B6-A0IG-01A-11R-A034-07	1350.34	10.4002	-1	BRCA
BRCA	TCGA-B6-A0IN	TCGA-B6-A0IN-01A-11R-A034-07	1174.58	10.1992	-1	BRCA
BRCA	TCGA-B6-A0IO	TCGA-B6-A0IO-01A-11R-A034-07	1899.5	10.8922	-1	BRCA
BRCA	TCGA-B6-A0IQ	TCGA-B6-A0IQ-01A-11R-A034-07	2350.67	11.1995	-1	BRCA
BRCA	TCGA-B6-A0RE	TCGA-B6-A0RE-01A-11R-A056-07	1366.26	10.4171	-1	BRCA
BRCA	TCGA-B6-A0RG	TCGA-B6-A0RG-01A-11R-A056-07	1361.31	10.4118	-1	BRCA
BRCA	TCGA-B6-A0RI	TCGA-B6-A0RI-01A-11R-A056-07	1174.46	10.199	-1	BRCA
BRCA	TCGA-B6-A0RL	TCGA-B6-A0RL-01A-11R-A084-07	983.077	9.94263	-1	BRCA
BRCA	TCGA-B6-A0RN	TCGA-B6-A0RN-01A-12R-A084-07	1040.43	10.0243	-1	BRCA
BRCA	TCGA-B6-A0RO	TCGA-B6-A0RO-01A-22R-A084-07	1108.34	10.1155	-1	BRCA
BRCA	TCGA-B6-A0RP	TCGA-B6-A0RP-01A-21R-A084-07	1161.81	10.1834	-1	BRCA
BRCA	TCGA-B6-A0WW	TCGA-B6-A0WW-01A-11R-A109-07	1040.32	10.0242	-1	BRCA
BRCA	TCGA-B6-A0WX	TCGA-B6-A0WX-01A-11R-A109-07	1312.89	10.3596	-1	BRCA
BRCA	TCGA-B6-A0WY	TCGA-B6-A0WY-01A-11R-A109-07	1676.7	10.7123	-1	BRCA
BRCA	TCGA-B6-A1KN	TCGA-B6-A1KN-01A-11R-A13Q-07	1015.74	9.98973	-1	BRCA
BRCA	TCGA-B6-A3ZX	TCGA-B6-A3ZX-01A-11R-A239-07	1387.12	10.4389	-1	BRCA
BRCA	TCGA-B6-A408	TCGA-B6-A408-01A-12R-A24H-07	1232.9	10.269	-1	BRCA
BRCA	TCGA-B6-A409	TCGA-B6-A409-01A-11R-A24H-07	2148.81	11.07	-1	BRCA
BRCA	TCGA-B6-A40B	TCGA-B6-A40B-01A-11R-A239-07	1405.23	10.4576	-1	BRCA
BRCA	TCGA-B6-A40C	TCGA-B6-A40C-01A-11R-A239-07	1089.31	10.0905	-1	BRCA
BRCA	TCGA-BH-A0AY	TCGA-BH-A0AY-01A-21R-A00Z-07	1167.32	10.1902	-1	BRCA
BRCA	TCGA-BH-A0B0	TCGA-BH-A0B0-01A-21R-A115-07	901.693	9.81809	-1	BRCA
BRCA	TCGA-BH-A0B3	TCGA-BH-A0B3-01A-11R-A056-07	2184.47	11.0937	-1	BRCA
BRCA	TCGA-BH-A0B5	TCGA-BH-A0B5-01A-11R-A12P-07	1190.79	10.2189	-1	BRCA
BRCA	TCGA-BH-A0B7	TCGA-BH-A0B7-01A-12R-A115-07	1205.15	10.2362	-1	BRCA
BRCA	TCGA-BH-A0B9	TCGA-BH-A0B9-01A-11R-A056-07	1407.52	10.46	-1	BRCA
BRCA	TCGA-BH-A0BA	TCGA-BH-A0BA-01A-11R-A056-07	790.678	9.62877	-1	BRCA
BRCA	TCGA-BH-A0BF	TCGA-BH-A0BF-01A-21R-A12P-07	1131.85	10.1457	-1	BRCA
BRCA	TCGA-BH-A0BJ	TCGA-BH-A0BJ-01A-11R-A056-07	1005.29	9.97483	-1	BRCA
BRCA	TCGA-BH-A0BL	TCGA-BH-A0BL-01A-11R-A115-07	1403.67	10.456	-1	BRCA
BRCA	TCGA-BH-A0BR	TCGA-BH-A0BR-01A-21R-A115-07	1262.66	10.3034	-1	BRCA
BRCA	TCGA-BH-A0BT	TCGA-BH-A0BT-01A-11R-A12P-07	1387.41	10.4392	-1	BRCA
BRCA	TCGA-BH-A0BV	TCGA-BH-A0BV-01A-11R-A00Z-07	858.404	9.74719	-1	BRCA
BRCA	TCGA-BH-A0BZ	TCGA-BH-A0BZ-01A-31R-A12P-07	1438.3	10.4911	-1	BRCA
BRCA	TCGA-BH-A0C3	TCGA-BH-A0C3-01A-21R-A12P-07	934.01	9.86884	-1	BRCA
BRCA	TCGA-BH-A0C7	TCGA-BH-A0C7-01B-11R-A115-07	880.755	9.78423	-1	BRCA
BRCA	TCGA-BH-A0DH	TCGA-BH-A0DH-01A-11R-A084-07	915.694	9.8403	-1	BRCA
BRCA	TCGA-BH-A0DQ	TCGA-BH-A0DQ-01A-11R-A084-07	1714.34	10.7443	-1	BRCA
BRCA	TCGA-BH-A0E0	TCGA-BH-A0E0-01A-11R-A056-07	1138.94	10.1547	-1	BRCA
BRCA	TCGA-BH-A0E6	TCGA-BH-A0E6-01A-11R-A034-07	1609.81	10.6536	-1	BRCA
BRCA	TCGA-BH-A0EB	TCGA-BH-A0EB-01A-11R-A034-07	1318.74	10.366	-1	BRCA
BRCA	TCGA-BH-A0GY	TCGA-BH-A0GY-01A-11R-A056-07	1243.91	10.2818	-1	BRCA
BRCA	TCGA-BH-A0GZ	TCGA-BH-A0GZ-01A-11R-A056-07	1370.71	10.4218	-1	BRCA
BRCA	TCGA-BH-A0H7	TCGA-BH-A0H7-01A-13R-A056-07	1370.65	10.4217	-1	BRCA
BRCA	TCGA-BH-A0H9	TCGA-BH-A0H9-01A-11R-A056-07	1401.62	10.4539	-1	BRCA
BRCA	TCGA-BH-A0HA	TCGA-BH-A0HA-01A-11R-A12P-07	1605.94	10.6501	-1	BRCA
BRCA	TCGA-BH-A0HB	TCGA-BH-A0HB-01A-11R-A056-07	1568.63	10.6162	-1	BRCA
BRCA	TCGA-BH-A0HQ	TCGA-BH-A0HQ-01A-11R-A034-07	1107.59	10.1145	-1	BRCA
BRCA	TCGA-BH-A0HU	TCGA-BH-A0HU-01A-11R-A034-07	1140.56	10.1568	-1	BRCA
BRCA	TCGA-BH-A0HW	TCGA-BH-A0HW-01A-11R-A034-07	850.833	9.73443	-1	BRCA
BRCA	TCGA-BH-A0HX	TCGA-BH-A0HX-01A-21R-A056-07	1223.91	10.2585	-1	BRCA
BRCA	TCGA-BH-A0W3	TCGA-BH-A0W3-01A-11R-A109-07	803.25	9.6515	-1	BRCA
BRCA	TCGA-BH-A0W5	TCGA-BH-A0W5-01A-11R-A109-07	1084.78	10.0845	-1	BRCA
BRCA	TCGA-BH-A18F	TCGA-BH-A18F-01A-11R-A12D-07	982.738	9.94213	-1	BRCA
BRCA	TCGA-BH-A18H	TCGA-BH-A18H-01A-11R-A12D-07	817.805	9.67738	-1	BRCA
BRCA	TCGA-BH-A18I	TCGA-BH-A18I-01A-11R-A12D-07	960.865	9.90969	-1	BRCA
BRCA	TCGA-BH-A18J	TCGA-BH-A18J-01A-11R-A12D-07	1333.55	10.3821	-1	BRCA
BRCA	TCGA-BH-A18L	TCGA-BH-A18L-01A-32R-A12D-07	669.942	9.39004	-1	BRCA
BRCA	TCGA-BH-A18M	TCGA-BH-A18M-01A-11R-A12D-07	1129.85	10.1432	-1	BRCA
BRCA	TCGA-BH-A18T	TCGA-BH-A18T-01A-11R-A12D-07	1491.66	10.5437	-1	BRCA
BRCA	TCGA-BH-A18V	TCGA-BH-A18V-01A-11R-A12D-07	935.952	9.87183	-1	BRCA
BRCA	TCGA-BH-A1ES	TCGA-BH-A1ES-01A-11R-A137-07	1143.44	10.1604	-1	BRCA
BRCA	TCGA-BH-A1ET	TCGA-BH-A1ET-01A-11R-A137-07	579.301	9.18066	-1	BRCA
BRCA	TCGA-BH-A1EU	TCGA-BH-A1EU-01A-11R-A137-07	701.559	9.45648	-1	BRCA
BRCA	TCGA-BH-A1EX	TCGA-BH-A1EX-01A-11R-A13Q-07	753.586	9.55954	-1	BRCA
BRCA	TCGA-BH-A1EY	TCGA-BH-A1EY-01A-11R-A13Q-07	1079.06	10.0769	-1	BRCA
BRCA	TCGA-BH-A1F5	TCGA-BH-A1F5-01A-12R-A13Q-07	331.614	8.3777	-1	BRCA
BRCA	TCGA-BH-A1F8	TCGA-BH-A1F8-01A-11R-A13Q-07	546.296	9.09618	-1	BRCA
BRCA	TCGA-BH-A1FC	TCGA-BH-A1FC-01A-11R-A13Q-07	1505.55	10.557	-1	BRCA
BRCA	TCGA-BH-A1FD	TCGA-BH-A1FD-01A-11R-A13Q-07	1101.8	10.107	-1	BRCA
BRCA	TCGA-BH-A1FL	TCGA-BH-A1FL-01A-11R-A13Q-07	765.152	9.58149	-1	BRCA
BRCA	TCGA-BH-A1FM	TCGA-BH-A1FM-01A-11R-A13Q-07	522.338	9.0316	-1	BRCA
BRCA	TCGA-BH-A1FN	TCGA-BH-A1FN-01A-11R-A13Q-07	923.355	9.8523	-1	BRCA
BRCA	TCGA-BH-A42T	TCGA-BH-A42T-01A-11R-A24H-07	1850.69	10.8546	-1	BRCA
BRCA	TCGA-BH-A5IZ	TCGA-BH-A5IZ-01A-11R-A27Q-07	1563.28	10.6113	-1	BRCA
BRCA	TCGA-BH-A5J0	TCGA-BH-A5J0-01A-11R-A27Q-07	1837.81	10.8446	-1	BRCA
BRCA	TCGA-BH-A6R8	TCGA-BH-A6R8-01A-21R-A33J-07	1051.83	10.0401	-1	BRCA
BRCA	TCGA-C8-A12L	TCGA-C8-A12L-01A-11R-A115-07	1134.15	10.1487	-1	BRCA
BRCA	TCGA-C8-A12M	TCGA-C8-A12M-01A-11R-A115-07	892.082	9.80265	-1	BRCA
BRCA	TCGA-C8-A12U	TCGA-C8-A12U-01A-11R-A115-07	1171.28	10.1951	-1	BRCA
BRCA	TCGA-C8-A12Y	TCGA-C8-A12Y-01A-11R-A12D-07	1323.12	10.3708	-1	BRCA
BRCA	TCGA-C8-A131	TCGA-C8-A131-01A-11R-A115-07	1865.26	10.8659	-1	BRCA
BRCA	TCGA-C8-A132	TCGA-C8-A132-01A-31R-A115-07	1308.88	10.3552	-1	BRCA
BRCA	TCGA-C8-A134	TCGA-C8-A134-01A-11R-A115-07	1553.58	10.6023	-1	BRCA
BRCA	TCGA-C8-A138	TCGA-C8-A138-01A-11R-A115-07	1617.57	10.6605	-1	BRCA
BRCA	TCGA-C8-A1HI	TCGA-C8-A1HI-01A-11R-A137-07	964.027	9.91443	-1	BRCA
BRCA	TCGA-C8-A1HK	TCGA-C8-A1HK-01A-21R-A13Q-07	1560.39	10.6086	-1	BRCA
BRCA	TCGA-C8-A1HL	TCGA-C8-A1HL-01A-11R-A137-07	1052.14	10.0405	-1	BRCA
BRCA	TCGA-C8-A1HM	TCGA-C8-A1HM-01A-12R-A137-07	1002.37	9.97063	-1	BRCA
BRCA	TCGA-C8-A1HN	TCGA-C8-A1HN-01A-11R-A137-07	804.432	9.65362	-1	BRCA
BRCA	TCGA-C8-A274	TCGA-C8-A274-01A-11R-A16F-07	1018.12	9.9931	-1	BRCA
BRCA	TCGA-C8-A27A	TCGA-C8-A27A-01A-11R-A169-07	1023.86	10.0012	-1	BRCA
BRCA	TCGA-C8-A8HP	TCGA-C8-A8HP-01A-11R-A36F-07	1334.35	10.383	-1	BRCA
BRCA	TCGA-D8-A13Y	TCGA-D8-A13Y-01A-11R-A115-07	1087.12	10.0876	-1	BRCA
BRCA	TCGA-D8-A13Z	TCGA-D8-A13Z-01A-11R-A115-07	1746.29	10.7709	-1	BRCA
BRCA	TCGA-D8-A143	TCGA-D8-A143-01A-11R-A115-07	2367.73	11.2099	-1	BRCA
BRCA	TCGA-D8-A145	TCGA-D8-A145-01A-11R-A115-07	1162.63	10.1844	-1	BRCA
BRCA	TCGA-D8-A1J8	TCGA-D8-A1J8-01A-11R-A13Q-07	673.514	9.3977	-1	BRCA
BRCA	TCGA-D8-A1JG	TCGA-D8-A1JG-01B-11R-A13Q-07	1186.73	10.214	-1	BRCA
BRCA	TCGA-D8-A1JJ	TCGA-D8-A1JJ-01A-31R-A14M-07	1169.5	10.1929	-1	BRCA
BRCA	TCGA-D8-A1JM	TCGA-D8-A1JM-01A-11R-A13Q-07	1007.44	9.97791	-1	BRCA
BRCA	TCGA-D8-A1JN	TCGA-D8-A1JN-01A-11R-A13Q-07	785.54	9.61938	-1	BRCA
BRCA	TCGA-D8-A1JP	TCGA-D8-A1JP-01A-11R-A13Q-07	1173.87	10.1983	-1	BRCA
BRCA	TCGA-D8-A1X5	TCGA-D8-A1X5-01A-11R-A14D-07	1024.54	10.0022	-1	BRCA
BRCA	TCGA-D8-A1X9	TCGA-D8-A1X9-01A-12R-A157-07	996.585	9.9623	-1	BRCA
BRCA	TCGA-D8-A1XA	TCGA-D8-A1XA-01A-11R-A14D-07	781.744	9.6124	-1	BRCA
BRCA	TCGA-D8-A1XB	TCGA-D8-A1XB-01A-11R-A14D-07	1254.23	10.2937	-1	BRCA
BRCA	TCGA-D8-A1XD	TCGA-D8-A1XD-01A-11R-A14D-07	1015.85	9.98989	-1	BRCA
BRCA	TCGA-D8-A1XK	TCGA-D8-A1XK-01A-21R-A14M-07	1699.27	10.7316	-1	BRCA
BRCA	TCGA-D8-A1XM	TCGA-D8-A1XM-01A-21R-A14M-07	962.553	9.91222	-1	BRCA
BRCA	TCGA-D8-A1XO	TCGA-D8-A1XO-01A-11R-A14M-07	767.268	9.58547	-1	BRCA
BRCA	TCGA-D8-A1XR	TCGA-D8-A1XR-01A-11R-A14M-07	1230.33	10.266	-1	BRCA
BRCA	TCGA-D8-A1XT	TCGA-D8-A1XT-01A-11R-A14M-07	1232.89	10.269	-1	BRCA
BRCA	TCGA-D8-A1XU	TCGA-D8-A1XU-01A-11R-A14M-07	962.453	9.91207	-1	BRCA
BRCA	TCGA-D8-A1Y0	TCGA-D8-A1Y0-01A-11R-A14M-07	809.359	9.66242	-1	BRCA
BRCA	TCGA-D8-A1Y1	TCGA-D8-A1Y1-01A-21R-A14M-07	1353.86	10.4039	-1	BRCA
BRCA	TCGA-D8-A1Y2	TCGA-D8-A1Y2-01A-11R-A157-07	1158.46	10.1792	-1	BRCA
BRCA	TCGA-D8-A1Y3	TCGA-D8-A1Y3-01A-11R-A157-07	1733.49	10.7603	-1	BRCA
BRCA	TCGA-D8-A27I	TCGA-D8-A27I-01A-11R-A16F-07	972.603	9.92719	-1	BRCA
BRCA	TCGA-D8-A27L	TCGA-D8-A27L-01A-11R-A16F-07	1193.07	10.2217	-1	BRCA
BRCA	TCGA-D8-A27T	TCGA-D8-A27T-01A-11R-A16F-07	1364.07	10.4148	-1	BRCA
BRCA	TCGA-D8-A3Z5	TCGA-D8-A3Z5-01A-41R-A24H-07	1026.85	10.0054	-1	BRCA
BRCA	TCGA-D8-A73X	TCGA-D8-A73X-01A-11R-A32P-07	1151.3	10.1703	-1	BRCA
BRCA	TCGA-E2-A105	TCGA-E2-A105-01A-11R-A10J-07	1274.36	10.3167	-1	BRCA
BRCA	TCGA-E2-A107	TCGA-E2-A107-01A-11R-A10J-07	1036.69	10.0192	-1	BRCA
BRCA	TCGA-E2-A109	TCGA-E2-A109-01A-11R-A10J-07	1986.45	10.9567	-1	BRCA
BRCA	TCGA-E2-A10A	TCGA-E2-A10A-01A-21R-A115-07	860.265	9.75031	-1	BRCA
BRCA	TCGA-E2-A10C	TCGA-E2-A10C-01A-21R-A10J-07	1424.83	10.4776	-1	BRCA
BRCA	TCGA-E2-A10F	TCGA-E2-A10F-01A-11R-A10J-07	940.877	9.8794	-1	BRCA
BRCA	TCGA-E2-A14O	TCGA-E2-A14O-01A-31R-A115-07	1454.91	10.5077	-1	BRCA
BRCA	TCGA-E2-A14Q	TCGA-E2-A14Q-01A-11R-A12D-07	1146.37	10.1641	-1	BRCA
BRCA	TCGA-E2-A14R	TCGA-E2-A14R-01A-11R-A115-07	1367.88	10.4188	-1	BRCA
BRCA	TCGA-E2-A14T	TCGA-E2-A14T-01A-11R-A115-07	1056.61	10.0466	-1	BRCA
BRCA	TCGA-E2-A14V	TCGA-E2-A14V-01A-11R-A12D-07	1245.98	10.2842	-1	BRCA
BRCA	TCGA-E2-A150	TCGA-E2-A150-01A-11R-A12D-07	1364.22	10.4149	-1	BRCA
BRCA	TCGA-E2-A153	TCGA-E2-A153-01A-12R-A12D-07	1377.64	10.429	-1	BRCA
BRCA	TCGA-E2-A159	TCGA-E2-A159-01A-11R-A115-07	1276.19	10.3188	-1	BRCA
BRCA	TCGA-E2-A15A	TCGA-E2-A15A-01A-11R-A12D-07	1058.95	10.0498	-1	BRCA
BRCA	TCGA-E2-A15C	TCGA-E2-A15C-01A-31R-A12D-07	867.6	9.76255	-1	BRCA
BRCA	TCGA-E2-A15E	TCGA-E2-A15E-01A-11R-A12D-07	1033.91	10.0153	-1	BRCA
BRCA	TCGA-E2-A15F	TCGA-E2-A15F-01A-11R-A115-07	717.017	9.48787	-1	BRCA
BRCA	TCGA-E2-A15G	TCGA-E2-A15G-01A-11R-A12D-07	971.312	9.92527	-1	BRCA
BRCA	TCGA-E2-A15H	TCGA-E2-A15H-01A-11R-A12D-07	1102.62	10.108	-1	BRCA
BRCA	TCGA-E2-A15I	TCGA-E2-A15I-01A-21R-A137-07	643.262	9.3315	-1	BRCA
BRCA	TCGA-E2-A15O	TCGA-E2-A15O-01A-11R-A115-07	929.226	9.86144	-1	BRCA
BRCA	TCGA-E2-A15P	TCGA-E2-A15P-01A-11R-A115-07	652.014	9.35097	-1	BRCA
BRCA	TCGA-E2-A1AZ	TCGA-E2-A1AZ-01A-11R-A12P-07	666.917	9.38352	-1	BRCA
BRCA	TCGA-E2-A1B1	TCGA-E2-A1B1-01A-21R-A12P-07	792.381	9.63187	-1	BRCA
BRCA	TCGA-E2-A1B5	TCGA-E2-A1B5-01A-21R-A12P-07	1098.59	10.1028	-1	BRCA
BRCA	TCGA-E2-A1BD	TCGA-E2-A1BD-01A-11R-A12P-07	962.255	9.91177	-1	BRCA
BRCA	TCGA-E2-A1IF	TCGA-E2-A1IF-01A-11R-A144-07	1465.17	10.5178	-1	BRCA
BRCA	TCGA-E2-A1IH	TCGA-E2-A1IH-01A-11R-A13Q-07	798.622	9.64317	-1	BRCA
BRCA	TCGA-E2-A1II	TCGA-E2-A1II-01A-11R-A144-07	1429.09	10.4819	-1	BRCA
BRCA	TCGA-E2-A1IJ	TCGA-E2-A1IJ-01A-11R-A144-07	1065.51	10.0587	-1	BRCA
BRCA	TCGA-E2-A1IL	TCGA-E2-A1IL-01A-11R-A14D-07	909.32	9.83023	-1	BRCA
BRCA	TCGA-E2-A1IN	TCGA-E2-A1IN-01A-11R-A13Q-07	1298.37	10.3436	-1	BRCA
BRCA	TCGA-E2-A1IO	TCGA-E2-A1IO-01A-11R-A144-07	1179.09	10.2047	-1	BRCA
BRCA	TCGA-E2-A1L8	TCGA-E2-A1L8-01A-11R-A13Q-07	808.878	9.66156	-1	BRCA
BRCA	TCGA-E2-A1LE	TCGA-E2-A1LE-01A-12R-A19W-07	1527.26	10.5777	-1	BRCA
BRCA	TCGA-E2-A1LK	TCGA-E2-A1LK-01A-21R-A14D-07	1578.2	10.625	-1	BRCA
BRCA	TCGA-E2-A2P5	TCGA-E2-A2P5-01A-11R-A19W-07	1714.18	10.7441	-1	BRCA
BRCA	TCGA-E2-A56Z	TCGA-E2-A56Z-01A-12R-A29R-07	1278.63	10.3215	-1	BRCA
BRCA	TCGA-E2-A573	TCGA-E2-A573-01A-11R-A29R-07	1875.31	10.8737	-1	BRCA
BRCA	TCGA-E2-A574	TCGA-E2-A574-01A-11R-A29R-07	2043.77	10.9977	-1	BRCA
BRCA	TCGA-E2-A9RU	TCGA-E2-A9RU-01A-11R-A41B-07	2357.54	11.2037	-1	BRCA
BRCA	TCGA-E9-A1N3	TCGA-E9-A1N3-01A-12R-A157-07	722.747	9.49934	-1	BRCA
BRCA	TCGA-E9-A1N5	TCGA-E9-A1N5-01A-11R-A14D-07	1388.12	10.44	-1	BRCA
BRCA	TCGA-E9-A1N8	TCGA-E9-A1N8-01A-11R-A144-07	1361.67	10.4122	-1	BRCA
BRCA	TCGA-E9-A1N9	TCGA-E9-A1N9-01A-11R-A14D-07	1480.4	10.5327	-1	BRCA
BRCA	TCGA-E9-A1NA	TCGA-E9-A1NA-01A-11R-A144-07	1247.06	10.2855	-1	BRCA
BRCA	TCGA-E9-A1ND	TCGA-E9-A1ND-01A-11R-A144-07	1474.26	10.5267	-1	BRCA
BRCA	TCGA-E9-A1NF	TCGA-E9-A1NF-01A-11R-A14D-07	2129.27	11.0568	-1	BRCA
BRCA	TCGA-E9-A1NG	TCGA-E9-A1NG-01A-21R-A14M-07	1480.21	10.5326	-1	BRCA
BRCA	TCGA-E9-A1NH	TCGA-E9-A1NH-01A-11R-A14D-07	1644.9	10.6847	-1	BRCA
BRCA	TCGA-E9-A1NI	TCGA-E9-A1NI-01A-11R-A14D-07	1523.98	10.5746	-1	BRCA
BRCA	TCGA-E9-A1R3	TCGA-E9-A1R3-01A-31R-A14M-07	1211.42	10.2437	-1	BRCA
BRCA	TCGA-E9-A1R6	TCGA-E9-A1R6-01A-11R-A14D-07	1016.53	9.99086	-1	BRCA
BRCA	TCGA-E9-A1RA	TCGA-E9-A1RA-01A-11R-A14D-07	1187.38	10.2148	-1	BRCA
BRCA	TCGA-E9-A1RB	TCGA-E9-A1RB-01A-11R-A157-07	1009.11	9.98029	-1	BRCA
BRCA	TCGA-E9-A1RC	TCGA-E9-A1RC-01A-11R-A157-07	829.861	9.69846	-1	BRCA
BRCA	TCGA-E9-A1RD	TCGA-E9-A1RD-01A-11R-A157-07	871.165	9.76846	-1	BRCA
BRCA	TCGA-E9-A1RF	TCGA-E9-A1RF-01A-11R-A157-07	1154.69	10.1745	-1	BRCA
BRCA	TCGA-E9-A1RG	TCGA-E9-A1RG-01A-11R-A14D-07	1776.8	10.7959	-1	BRCA
BRCA	TCGA-E9-A1RH	TCGA-E9-A1RH-01A-21R-A169-07	2264.06	11.1453	-1	BRCA
BRCA	TCGA-E9-A229	TCGA-E9-A229-01A-31R-A157-07	1006.6	9.9767	-1	BRCA
BRCA	TCGA-E9-A22A	TCGA-E9-A22A-01A-11R-A157-07	1390.86	10.4428	-1	BRCA
BRCA	TCGA-E9-A22D	TCGA-E9-A22D-01A-11R-A157-07	1766.69	10.7877	-1	BRCA
BRCA	TCGA-E9-A22E	TCGA-E9-A22E-01A-11R-A157-07	1772	10.792	-1	BRCA
BRCA	TCGA-E9-A22H	TCGA-E9-A22H-01A-11R-A157-07	710.837	9.4754	-1	BRCA
BRCA	TCGA-E9-A248	TCGA-E9-A248-01A-11R-A169-07	1152.48	10.1718	-1	BRCA
BRCA	TCGA-E9-A249	TCGA-E9-A249-01A-11R-A169-07	707.589	9.4688	-1	BRCA
BRCA	TCGA-E9-A24A	TCGA-E9-A24A-01A-11R-A169-07	655.069	9.3577	-1	BRCA
BRCA	TCGA-E9-A3HO	TCGA-E9-A3HO-01A-11R-A213-07	1182.7	10.2091	-1	BRCA
BRCA	TCGA-E9-A3QA	TCGA-E9-A3QA-01A-61R-A22K-07	1390.27	10.4422	-1	BRCA
BRCA	TCGA-E9-A3X8	TCGA-E9-A3X8-01A-31R-A22U-07	1355.84	10.406	-1	BRCA
BRCA	TCGA-E9-A54Y	TCGA-E9-A54Y-01A-11R-A466-07	1110.19	10.1179	-1	BRCA
BRCA	TCGA-E9-A5FK	TCGA-E9-A5FK-01A-11R-A27Q-07	1545.98	10.5952	-1	BRCA
BRCA	TCGA-E9-A5UO	TCGA-E9-A5UO-01A-11R-A28M-07	601.867	9.2357	-1	BRCA
BRCA	TCGA-E9-A6HE	TCGA-E9-A6HE-01A-11R-A31O-07	1736.2	10.7625	-1	BRCA
BRCA	TCGA-EW-A1J1	TCGA-EW-A1J1-01A-11R-A13Q-07	828.04	9.6953	-1	BRCA
BRCA	TCGA-EW-A1J2	TCGA-EW-A1J2-01A-21R-A13Q-07	1065.85	10.0591	-1	BRCA
BRCA	TCGA-EW-A1J6	TCGA-EW-A1J6-01A-11R-A13Q-07	494.267	8.95206	-1	BRCA
BRCA	TCGA-EW-A1OW	TCGA-EW-A1OW-01A-21R-A144-07	1757.41	10.7801	-1	BRCA
BRCA	TCGA-EW-A1P3	TCGA-EW-A1P3-01A-11R-A144-07	1102.01	10.1072	-1	BRCA
BRCA	TCGA-EW-A1P5	TCGA-EW-A1P5-01A-11R-A144-07	1009.99	9.98156	-1	BRCA
BRCA	TCGA-EW-A1P6	TCGA-EW-A1P6-01A-11R-A144-07	915.465	9.83994	-1	BRCA
BRCA	TCGA-EW-A1P8	TCGA-EW-A1P8-01A-11R-A144-07	1772.04	10.792	-1	BRCA
BRCA	TCGA-EW-A1PA	TCGA-EW-A1PA-01A-11R-A144-07	1162.73	10.1845	-1	BRCA
BRCA	TCGA-EW-A1PC	TCGA-EW-A1PC-01B-11R-A21T-07	2031.28	10.9889	-1	BRCA
BRCA	TCGA-EW-A1PF	TCGA-EW-A1PF-01A-11R-A144-07	1157.25	10.1777	-1	BRCA
BRCA	TCGA-EW-A1PH	TCGA-EW-A1PH-01A-11R-A14M-07	1485.95	10.5381	-1	BRCA
BRCA	TCGA-EW-A2FV	TCGA-EW-A2FV-01A-11R-A17B-07	1381.82	10.4334	-1	BRCA
BRCA	TCGA-EW-A423	TCGA-EW-A423-01A-11R-A24H-07	1288.31	10.3324	-1	BRCA
BRCA	TCGA-EW-A424	TCGA-EW-A424-01A-11R-A24H-07	1277.18	10.3199	-1	BRCA
BRCA	TCGA-EW-A6S9	TCGA-EW-A6S9-01A-22R-A33J-07	1144.55	10.1618	-1	BRCA
BRCA	TCGA-EW-A6SA	TCGA-EW-A6SA-01A-21R-A32P-07	1896.48	10.8899	-1	BRCA
BRCA	TCGA-EW-A6SB	TCGA-EW-A6SB-01A-12R-A32P-07	2234.34	11.1263	-1	BRCA
BRCA	TCGA-EW-A6SC	TCGA-EW-A6SC-01A-12R-A32P-07	1279.6	10.3226	-1	BRCA
BRCA	TCGA-GM-A2DA	TCGA-GM-A2DA-01A-11R-A18M-07	1241.04	10.2785	-1	BRCA
BRCA	TCGA-GM-A2DB	TCGA-GM-A2DB-01A-31R-A18M-07	1451.16	10.504	-1	BRCA
BRCA	TCGA-GM-A2DC	TCGA-GM-A2DC-01A-11R-A18M-07	669.676	9.38947	-1	BRCA
BRCA	TCGA-GM-A2DD	TCGA-GM-A2DD-01A-11R-A180-07	1771	10.7912	-1	BRCA
BRCA	TCGA-GM-A2DK	TCGA-GM-A2DK-01A-21R-A180-07	1163.07	10.185	-1	BRCA
BRCA	TCGA-GM-A2DL	TCGA-GM-A2DL-01A-11R-A18M-07	1489.03	10.5411	-1	BRCA
BRCA	TCGA-GM-A3NY	TCGA-GM-A3NY-01A-11R-A21T-07	957.366	9.90443	-1	BRCA
BRCA	TCGA-GM-A3XN	TCGA-GM-A3XN-01A-12R-A22U-07	1147.98	10.1661	-1	BRCA
BRCA	TCGA-GM-A4E0	TCGA-GM-A4E0-01A-12R-A266-07	906.13	9.82517	-1	BRCA
BRCA	TCGA-HN-A2NL	TCGA-HN-A2NL-01A-11R-A18M-07	3036.36	11.5686	-1	BRCA
BRCA	TCGA-JL-A3YW	TCGA-JL-A3YW-01A-12R-A239-07	1444.16	10.497	-1	BRCA
BRCA	TCGA-JL-A3YX	TCGA-JL-A3YX-01A-11R-A22U-07	1136.27	10.1514	-1	BRCA
BRCA	TCGA-LD-A66U	TCGA-LD-A66U-01A-11R-A31O-07	1515.36	10.5664	-1	BRCA
BRCA	TCGA-LD-A7W5	TCGA-LD-A7W5-01A-22R-A352-07	1610.13	10.6539	-1	BRCA
BRCA	TCGA-LL-A442	TCGA-LL-A442-01A-11R-A24H-07	724.156	9.50215	-1	BRCA
BRCA	TCGA-LL-A5YN	TCGA-LL-A5YN-01A-11R-A28M-07	1781.09	10.7994	-1	BRCA
BRCA	TCGA-LL-A5YO	TCGA-LL-A5YO-01A-21R-A28M-07	1919.32	10.9071	-1	BRCA
BRCA	TCGA-LL-A6FP	TCGA-LL-A6FP-01A-11R-A31O-07	1241.94	10.2795	-1	BRCA
BRCA	TCGA-LL-A7T0	TCGA-LL-A7T0-01A-31R-A352-07	2576.74	11.3319	-1	BRCA
BRCA	TCGA-LQ-A4E4	TCGA-LQ-A4E4-01A-11R-A266-07	1052.3	10.0407	-1	BRCA
BRCA	TCGA-OL-A5D7	TCGA-OL-A5D7-01A-11R-A27Q-07	2293.15	11.1637	-1	BRCA
BRCA	TCGA-OL-A5RV	TCGA-OL-A5RV-01A-12R-A28M-07	1222.39	10.2567	-1	BRCA
BRCA	TCGA-OL-A5RW	TCGA-OL-A5RW-01A-11R-A28M-07	1538.42	10.5882	-1	BRCA
BRCA	TCGA-OL-A5RZ	TCGA-OL-A5RZ-01A-11R-A28M-07	2132.48	11.059	-1	BRCA
BRCA	TCGA-OL-A66K	TCGA-OL-A66K-01A-11R-A29R-07	1020	9.99576	-1	BRCA
BRCA	TCGA-OL-A66L	TCGA-OL-A66L-01A-12R-A31O-07	1409	10.4615	-1	BRCA
BRCA	TCGA-OL-A6VO	TCGA-OL-A6VO-01A-12R-A33J-07	2439.89	11.2532	-1	BRCA
BRCA	TCGA-OL-A6VQ	TCGA-OL-A6VQ-01A-12R-A41B-07	987.949	9.94975	-1	BRCA
BRCA	TCGA-PE-A5DC	TCGA-PE-A5DC-01A-12R-A27Q-07	1428.05	10.4808	-1	BRCA
BRCA	TCGA-PE-A5DD	TCGA-PE-A5DD-01A-12R-A27Q-07	1273.36	10.3156	-1	BRCA
BRCA	TCGA-PE-A5DE	TCGA-PE-A5DE-01A-11R-A27Q-07	1225.85	10.2607	-1	BRCA
BRCA	TCGA-PL-A8LX	TCGA-PL-A8LX-01A-11R-A41B-07	1042.84	10.0277	-1	BRCA
BRCA	TCGA-PL-A8LZ	TCGA-PL-A8LZ-01A-31R-A36F-07	1418.17	10.4708	-1	BRCA
BRCA	TCGA-S3-A6ZF	TCGA-S3-A6ZF-01A-32R-A32P-07	1047.63	10.0343	-1	BRCA
BRCA	TCGA-S3-A6ZG	TCGA-S3-A6ZG-01A-22R-A32P-07	1419.83	10.4725	-1	BRCA
BRCA	TCGA-S3-A6ZH	TCGA-S3-A6ZH-01A-22R-A32P-07	1358.95	10.4093	-1	BRCA
BRCA	TCGA-S3-AA0Z	TCGA-S3-AA0Z-01A-11R-A41B-07	931.141	9.8644	-1	BRCA
BRCA	TCGA-S3-AA10	TCGA-S3-AA10-01A-21R-A41B-07	2062.53	11.0109	-1	BRCA
BRCA	TCGA-UL-AAZ6	TCGA-UL-AAZ6-01A-11R-A41B-07	2125.46	11.0542	-1	BRCA
BRCA	TCGA-V7-A7HQ	TCGA-V7-A7HQ-01A-11R-A33J-07	1918.95	10.9069	-1	BRCA
BRCA	TCGA-WT-AB44	TCGA-WT-AB44-01A-11R-A41B-07	800.652	9.64683	-1	BRCA
BRCA	TCGA-XX-A89A	TCGA-XX-A89A-01A-11R-A36F-07	1353.33	10.4034	-1	BRCA
BRCA	TCGA-Z7-A8R5	TCGA-Z7-A8R5-01A-42R-A41B-07	2176.63	11.0885	-1	BRCA
CESC	TCGA-BI-A20A	TCGA-BI-A20A-01A-11R-A14Y-07	1539.17	10.5889	-1	CESC
CESC	TCGA-C5-A1BF	TCGA-C5-A1BF-01B-11R-A13Y-07	1055.12	10.0446	-1	CESC
CESC	TCGA-C5-A1BL	TCGA-C5-A1BL-01A-11R-A13Y-07	1407.31	10.4597	-1	CESC
CESC	TCGA-C5-A1M6	TCGA-C5-A1M6-01A-11R-A13Y-07	1952.04	10.9315	-1	CESC
CESC	TCGA-C5-A1M8	TCGA-C5-A1M8-01A-21R-A13Y-07	3062.89	11.5811	-1	CESC
CESC	TCGA-C5-A1ME	TCGA-C5-A1ME-01A-11R-A13Y-07	2107.54	11.042	-1	CESC
CESC	TCGA-C5-A1MJ	TCGA-C5-A1MJ-01A-11R-A14Y-07	2352.83	11.2008	-1	CESC
CESC	TCGA-C5-A2LT	TCGA-C5-A2LT-01A-11R-A18M-07	1269.53	10.3112	-1	CESC
CESC	TCGA-C5-A2LX	TCGA-C5-A2LX-01A-11R-A18M-07	2409.71	11.2352	-1	CESC
CESC	TCGA-C5-A3HD	TCGA-C5-A3HD-01B-11R-A213-07	1836.23	10.8433	-1	CESC
CESC	TCGA-C5-A3HE	TCGA-C5-A3HE-01A-21R-A22U-07	1310.23	10.3567	-1	CESC
CESC	TCGA-C5-A7CM	TCGA-C5-A7CM-01A-11R-A33Z-07	758.568	9.56903	-1	CESC
CESC	TCGA-C5-A7X3	TCGA-C5-A7X3-01A-11R-A352-07	1951.44	10.9311	-1	CESC
CESC	TCGA-C5-A7X8	TCGA-C5-A7X8-01A-11R-A36F-07	2676.61	11.3867	-1	CESC
CESC	TCGA-C5-A8YR	TCGA-C5-A8YR-01A-12R-A37O-07	1134.06	10.1486	-1	CESC
CESC	TCGA-DG-A2KH	TCGA-DG-A2KH-01A-21R-A22U-07	2348.07	11.1979	-1	CESC
CESC	TCGA-DG-A2KJ	TCGA-DG-A2KJ-01A-11R-A32Y-07	1197.56	10.2271	-1	CESC
CESC	TCGA-DG-A2KL	TCGA-DG-A2KL-01A-11R-A180-07	1191.42	10.2197	-1	CESC
CESC	TCGA-DS-A0VN	TCGA-DS-A0VN-01A-21R-A10U-07	1345.15	10.3946	-1	CESC
CESC	TCGA-EA-A1QT	TCGA-EA-A1QT-01A-11R-A14Y-07	2439.21	11.2528	-1	CESC
CESC	TCGA-EA-A411	TCGA-EA-A411-01A-11R-A24H-07	2273.59	11.1514	-1	CESC
CESC	TCGA-EA-A44S	TCGA-EA-A44S-01A-12R-A26T-07	1841.73	10.8476	-1	CESC
CESC	TCGA-EA-A97N	TCGA-EA-A97N-01A-11R-A38B-07	1501.48	10.5531	-1	CESC
CESC	TCGA-EK-A2GZ	TCGA-EK-A2GZ-01A-11R-A180-07	1407.28	10.4597	-1	CESC
CESC	TCGA-EK-A2H1	TCGA-EK-A2H1-01A-11R-A180-07	1932.88	10.9173	-1	CESC
CESC	TCGA-EK-A2PK	TCGA-EK-A2PK-01A-11R-A18M-07	1275.58	10.3181	-1	CESC
CESC	TCGA-EK-A2R7	TCGA-EK-A2R7-01A-11R-A18M-07	2219.31	11.1165	-1	CESC
CESC	TCGA-EK-A2R8	TCGA-EK-A2R8-01A-21R-A18M-07	1483.85	10.5361	-1	CESC
CESC	TCGA-EK-A2RJ	TCGA-EK-A2RJ-01A-11R-A18M-07	1169.26	10.1926	-1	CESC
CESC	TCGA-EK-A2RN	TCGA-EK-A2RN-01A-12R-A213-07	640.274	9.3248	-1	CESC
CESC	TCGA-EK-A3GM	TCGA-EK-A3GM-01A-11R-A213-07	1296.3	10.3413	-1	CESC
CESC	TCGA-EX-A8YF	TCGA-EX-A8YF-01A-11R-A37O-07	807.761	9.65957	-1	CESC
CESC	TCGA-HM-A3JJ	TCGA-HM-A3JJ-01A-21R-A21T-07	1687.78	10.7218	-1	CESC
CESC	TCGA-IR-A3LB	TCGA-IR-A3LB-01A-11R-A24H-07	1260.6	10.301	-1	CESC
CESC	TCGA-IR-A3LC	TCGA-IR-A3LC-01A-11R-A213-07	1816.31	10.8276	-1	CESC
CESC	TCGA-JW-A5VG	TCGA-JW-A5VG-01A-11R-A28H-07	997.06	9.96298	-1	CESC
CESC	TCGA-JX-A5QV	TCGA-JX-A5QV-01A-22R-A28H-07	1789.13	10.8058	-1	CESC
CESC	TCGA-LP-A7HU	TCGA-LP-A7HU-01A-11R-A33Z-07	2890.84	11.4978	-1	CESC
CESC	TCGA-MA-AA3W	TCGA-MA-AA3W-01A-11R-A38B-07	1598.62	10.6435	-1	CESC
CESC	TCGA-MA-AA3X	TCGA-MA-AA3X-01A-22R-A42S-07	1207.65	10.2392	-1	CESC
CESC	TCGA-MY-A913	TCGA-MY-A913-01A-11R-A37O-07	1869.24	10.869	-1	CESC
CESC	TCGA-Q1-A5R1	TCGA-Q1-A5R1-01A-11R-A28H-07	1548.96	10.598	-1	CESC
CESC	TCGA-Q1-A5R2	TCGA-Q1-A5R2-01A-11R-A28H-07	1704.45	10.7359	-1	CESC
CESC	TCGA-Q1-A6DT	TCGA-Q1-A6DT-01A-11R-A32P-07	1172.07	10.1961	-1	CESC
CESC	TCGA-R2-A69V	TCGA-R2-A69V-01A-11R-A32P-07	1873.64	10.8724	-1	CESC
CESC	TCGA-UC-A7PD	TCGA-UC-A7PD-01A-11R-A352-07	1543.44	10.5929	-1	CESC
CESC	TCGA-UC-A7PG	TCGA-UC-A7PG-01A-11R-A42S-07	1270.21	10.312	-1	CESC
CESC	TCGA-VS-A8EI	TCGA-VS-A8EI-01A-11R-A37O-07	1651.61	10.6905	-1	CESC
CESC	TCGA-VS-A8EJ	TCGA-VS-A8EJ-01A-11R-A37O-07	3077.24	11.5879	-1	CESC
CESC	TCGA-VS-A8QH	TCGA-VS-A8QH-01A-11R-A37O-07	1026.32	10.0047	-1	CESC
CESC	TCGA-VS-A94X	TCGA-VS-A94X-01A-11R-A38B-07	712.659	9.47909	-1	CESC
CESC	TCGA-VS-A94Y	TCGA-VS-A94Y-01A-11R-A38B-07	720.165	9.49418	-1	CESC
CESC	TCGA-VS-A952	TCGA-VS-A952-01A-11R-A38B-07	943.953	9.8841	-1	CESC
CESC	TCGA-VS-A953	TCGA-VS-A953-01A-11R-A38B-07	2677.24	11.3871	-1	CESC
CESC	TCGA-VS-A957	TCGA-VS-A957-01A-11R-A42T-07	1566.51	10.6143	-1	CESC
CESC	TCGA-VS-A9UI	TCGA-VS-A9UI-01A-11R-A42T-07	1365.85	10.4166	-1	CESC
CESC	TCGA-VS-A9UL	TCGA-VS-A9UL-01A-11R-A42T-07	1280.7	10.3238	-1	CESC
CESC	TCGA-XS-A8TJ	TCGA-XS-A8TJ-01A-11R-A36F-07	1755.74	10.7787	-1	CESC
CESC	TCGA-ZJ-AAX4	TCGA-ZJ-AAX4-01A-11R-A42T-07	1256.58	10.2964	-1	CESC
CESC	TCGA-ZJ-AAXA	TCGA-ZJ-AAXA-01A-11R-A42T-07	1823.56	10.8333	-1	CESC
CESC	TCGA-ZJ-AAXD	TCGA-ZJ-AAXD-01A-21R-A42T-07	1291.48	10.3359	-1	CESC
CESC	TCGA-ZJ-AB0H	TCGA-ZJ-AB0H-01A-11R-A42T-07	1140.17	10.1563	-1	CESC
CHOL	TCGA-3X-AAVC	TCGA-3X-AAVC-01A-21R-A41I-07	1547.35	10.5965	-1	CHOL
CHOL	TCGA-W5-AA2R	TCGA-W5-AA2R-01A-11R-A41I-07	743.379	9.53989	-1	CHOL
CHOL	TCGA-W5-AA34	TCGA-W5-AA34-01A-11R-A41I-07	1394.76	10.4468	-1	CHOL
CHOL	TCGA-W6-AA0S	TCGA-W6-AA0S-01A-11R-A41I-07	683.493	9.41889	-1	CHOL
CHOL	TCGA-ZH-A8Y2	TCGA-ZH-A8Y2-01A-11R-A41I-07	1529.55	10.5798	-1	CHOL
CRC	TCGA-4N-A93T	TCGA-4N-A93T-01A-11R-A37K-07	813.256	9.66934	-1	CRC
CRC	TCGA-5M-AAT4	TCGA-5M-AAT4-01A-11R-A41B-07	1434.6	10.4874	-1	CRC
CRC	TCGA-5M-AAT5	TCGA-5M-AAT5-01A-21R-A41B-07	1870.63	10.8701	-1	CRC
CRC	TCGA-5M-AATA	TCGA-5M-AATA-01A-31R-A41B-07	1763.42	10.785	-1	CRC
CRC	TCGA-A6-4105	TCGA-A6-4105-01A-02R-1774-07	1794.69	10.8103	-1	CRC
CRC	TCGA-A6-5659	TCGA-A6-5659-01A-01R-1653-07	1690.95	10.7245	-1	CRC
CRC	TCGA-A6-5660	TCGA-A6-5660-01A-01R-1653-07	1612.97	10.6564	-1	CRC
CRC	TCGA-A6-5662	TCGA-A6-5662-01A-01R-1653-07	1266.67	10.308	-1	CRC
CRC	TCGA-A6-6138	TCGA-A6-6138-01A-11R-1774-07	1149.46	10.168	-1	CRC
CRC	TCGA-A6-6649	TCGA-A6-6649-01A-11R-1774-07	1261.9	10.3025	-1	CRC
CRC	TCGA-A6-6650	TCGA-A6-6650-01A-11R-1774-07	1246.77	10.2851	-1	CRC
CRC	TCGA-A6-6651	TCGA-A6-6651-01A-21R-1839-07	2089.83	11.0299	-1	CRC
CRC	TCGA-A6-6654	TCGA-A6-6654-01A-21R-1839-07	1623.31	10.6656	-1	CRC
CRC	TCGA-A6-A567	TCGA-A6-A567-01A-31R-A28H-07	1008.53	9.97947	-1	CRC
CRC	TCGA-A6-A56B	TCGA-A6-A56B-01A-31R-A28H-07	1244.95	10.283	-1	CRC
CRC	TCGA-A6-A5ZU	TCGA-A6-A5ZU-01A-11R-A28H-07	1279.84	10.3229	-1	CRC
CRC	TCGA-AA-3511	TCGA-AA-3511-01A-21R-1839-07	1925.09	10.9115	-1	CRC
CRC	TCGA-AA-3685	TCGA-AA-3685-01A-02R-A32Z-07	1877.66	10.8755	-1	CRC
CRC	TCGA-AD-6899	TCGA-AD-6899-01A-11R-1928-07	1515.12	10.5662	-1	CRC
CRC	TCGA-AD-6901	TCGA-AD-6901-01A-11R-1928-07	1818.83	10.8296	-1	CRC
CRC	TCGA-AD-6965	TCGA-AD-6965-01A-11R-1928-07	2035.64	10.992	-1	CRC
CRC	TCGA-AD-A5EK	TCGA-AD-A5EK-01A-11R-A28H-07	1750.19	10.7741	-1	CRC
CRC	TCGA-AU-3779	TCGA-AU-3779-01A-01R-1723-07	1458.43	10.5112	-1	CRC
CRC	TCGA-AY-5543	TCGA-AY-5543-01A-01R-1653-07	1064.27	10.057	-1	CRC
CRC	TCGA-AY-A54L	TCGA-AY-A54L-01A-11R-A28H-07	2181.51	11.0918	-1	CRC
CRC	TCGA-AY-A69D	TCGA-AY-A69D-01A-11R-A37K-07	1493.74	10.5457	-1	CRC
CRC	TCGA-AZ-4323	TCGA-AZ-4323-01A-21R-1839-07	2120.19	11.0507	-1	CRC
CRC	TCGA-AZ-4616	TCGA-AZ-4616-01A-21R-1839-07	1681.12	10.7161	-1	CRC
CRC	TCGA-AZ-6600	TCGA-AZ-6600-01A-11R-1774-07	1683.5	10.7181	-1	CRC
CRC	TCGA-AZ-6603	TCGA-AZ-6603-01A-11R-1839-07	1490.81	10.5429	-1	CRC
CRC	TCGA-AZ-6605	TCGA-AZ-6605-01A-11R-1839-07	1701.28	10.7333	-1	CRC
CRC	TCGA-AZ-6607	TCGA-AZ-6607-01A-11R-1839-07	1561.5	10.6096	-1	CRC
CRC	TCGA-CA-5255	TCGA-CA-5255-01A-11R-1839-07	1412.87	10.4654	-1	CRC
CRC	TCGA-CA-6716	TCGA-CA-6716-01A-11R-1839-07	1976.87	10.9497	-1	CRC
CRC	TCGA-CA-6719	TCGA-CA-6719-01A-11R-1839-07	2040.8	10.9956	-1	CRC
CRC	TCGA-CK-5912	TCGA-CK-5912-01A-11R-1653-07	1268.96	10.3106	-1	CRC
CRC	TCGA-CK-5915	TCGA-CK-5915-01A-11R-1653-07	1756.22	10.7791	-1	CRC
CRC	TCGA-CK-6748	TCGA-CK-6748-01A-11R-1839-07	2125.99	11.0546	-1	CRC
CRC	TCGA-CM-5349	TCGA-CM-5349-01A-21R-1723-07	1572.64	10.6199	-1	CRC
CRC	TCGA-CM-5862	TCGA-CM-5862-01A-01R-1653-07	1783.66	10.8014	-1	CRC
CRC	TCGA-CM-5863	TCGA-CM-5863-01A-21R-1839-07	1858.14	10.8604	-1	CRC
CRC	TCGA-CM-6170	TCGA-CM-6170-01A-11R-1653-07	1303.53	10.3493	-1	CRC
CRC	TCGA-CM-6677	TCGA-CM-6677-01A-11R-1839-07	1777.93	10.7968	-1	CRC
CRC	TCGA-CM-6678	TCGA-CM-6678-01A-11R-1839-07	2220.63	11.1174	-1	CRC
CRC	TCGA-D5-5537	TCGA-D5-5537-01A-21R-1928-07	1727.08	10.755	-1	CRC
CRC	TCGA-D5-5540	TCGA-D5-5540-01A-01R-1653-07	1459.36	10.5121	-1	CRC
CRC	TCGA-D5-6529	TCGA-D5-6529-01A-11R-1774-07	1791.07	10.8074	-1	CRC
CRC	TCGA-D5-6533	TCGA-D5-6533-01A-11R-1723-07	1268.58	10.3101	-1	CRC
CRC	TCGA-D5-6534	TCGA-D5-6534-01A-21R-1928-07	1493.06	10.545	-1	CRC
CRC	TCGA-D5-6535	TCGA-D5-6535-01A-11R-1723-07	984.046	9.94405	-1	CRC
CRC	TCGA-D5-6536	TCGA-D5-6536-01A-11R-1723-07	1285.89	10.3297	-1	CRC
CRC	TCGA-D5-6539	TCGA-D5-6539-01A-11R-1723-07	1257.84	10.2979	-1	CRC
CRC	TCGA-D5-6898	TCGA-D5-6898-01A-11R-1928-07	1492.7	10.5447	-1	CRC
CRC	TCGA-D5-6929	TCGA-D5-6929-01A-31R-1928-07	2266.78	11.1471	-1	CRC
CRC	TCGA-D5-6932	TCGA-D5-6932-01A-11R-1928-07	1326.72	10.3747	-1	CRC
CRC	TCGA-DM-A1D0	TCGA-DM-A1D0-01A-11R-A155-07	1405.06	10.4574	-1	CRC
CRC	TCGA-DM-A1D8	TCGA-DM-A1D8-01A-11R-A155-07	1274.2	10.3165	-1	CRC
CRC	TCGA-DM-A1D9	TCGA-DM-A1D9-01A-11R-A155-07	1383.11	10.4347	-1	CRC
CRC	TCGA-DM-A285	TCGA-DM-A285-01A-11R-A16W-07	1609.56	10.6533	-1	CRC
CRC	TCGA-DM-A28A	TCGA-DM-A28A-01A-21R-A32Y-07	1352.89	10.4029	-1	CRC
CRC	TCGA-F4-6460	TCGA-F4-6460-01A-11R-1774-07	1751.3	10.775	-1	CRC
CRC	TCGA-F4-6704	TCGA-F4-6704-01A-11R-1839-07	1803.06	10.817	-1	CRC
CRC	TCGA-F4-6807	TCGA-F4-6807-01A-11R-1839-07	1278.18	10.321	-1	CRC
CRC	TCGA-F4-6809	TCGA-F4-6809-01A-11R-1839-07	1775.42	10.7948	-1	CRC
CRC	TCGA-G4-6295	TCGA-G4-6295-01A-11R-1723-07	1782.04	10.8001	-1	CRC
CRC	TCGA-G4-6297	TCGA-G4-6297-01A-11R-1723-07	1468.36	10.521	-1	CRC
CRC	TCGA-G4-6315	TCGA-G4-6315-01A-11R-1723-07	2075.58	11.02	-1	CRC
CRC	TCGA-G4-6317	TCGA-G4-6317-01A-11R-1723-07	2249.59	11.1361	-1	CRC
CRC	TCGA-G4-6626	TCGA-G4-6626-01A-11R-1774-07	1564.47	10.6124	-1	CRC
CRC	TCGA-NH-A50T	TCGA-NH-A50T-01A-11R-A28H-07	1841.15	10.8472	-1	CRC
CRC	TCGA-NH-A50U	TCGA-NH-A50U-01A-33R-A37K-07	1689.93	10.7236	-1	CRC
CRC	TCGA-NH-A50V	TCGA-NH-A50V-01A-11R-A28H-07	944.47	9.88489	-1	CRC
CRC	TCGA-NH-A6GA	TCGA-NH-A6GA-01A-11R-A37K-07	1220.16	10.254	-1	CRC
CRC	TCGA-QG-A5YV	TCGA-QG-A5YV-01A-11R-A28H-07	1790.02	10.8066	-1	CRC
CRC	TCGA-QG-A5YW	TCGA-QG-A5YW-01A-11R-A28H-07	1396.7	10.4488	-1	CRC
CRC	TCGA-QG-A5Z1	TCGA-QG-A5Z1-01A-11R-A28H-07	1031.72	10.0122	-1	CRC
CRC	TCGA-QL-A97D	TCGA-QL-A97D-01A-12R-A41B-07	1012.75	9.98549	-1	CRC
CRC	TCGA-AF-4110	TCGA-AF-4110-01A-02R-1736-07	1911.54	10.9013	-1	CRC
CRC	TCGA-AF-6136	TCGA-AF-6136-01A-11R-1830-07	1489.32	10.5414	-1	CRC
CRC	TCGA-AF-6672	TCGA-AF-6672-01A-11R-1830-07	1285.89	10.3297	-1	CRC
CRC	TCGA-AF-A56L	TCGA-AF-A56L-01A-31R-A39D-07	1943.02	10.9248	-1	CRC
CRC	TCGA-AG-3591	TCGA-AG-3591-01A-01R-1736-07	1799.11	10.8139	-1	CRC
CRC	TCGA-AG-3725	TCGA-AG-3725-01A-11R-1736-07	1157.94	10.1786	-1	CRC
CRC	TCGA-AG-3731	TCGA-AG-3731-01A-11R-1736-07	1617.51	10.6604	-1	CRC
CRC	TCGA-AG-4021	TCGA-AG-4021-01A-01R-1736-07	1181.48	10.2076	-1	CRC
CRC	TCGA-AH-6544	TCGA-AH-6544-01A-11R-1830-07	1464.41	10.5171	-1	CRC
CRC	TCGA-AH-6644	TCGA-AH-6644-01A-21R-1830-07	1330.64	10.379	-1	CRC
CRC	TCGA-CI-6619	TCGA-CI-6619-01B-11R-1830-07	1652.45	10.6913	-1	CRC
CRC	TCGA-CI-6624	TCGA-CI-6624-01C-11R-1830-07	1344.24	10.3936	-1	CRC
CRC	TCGA-CL-4957	TCGA-CL-4957-01A-01R-1736-07	2009.62	10.9734	-1	CRC
CRC	TCGA-DC-4745	TCGA-DC-4745-01A-01R-A32Z-07	1723.08	10.7516	-1	CRC
CRC	TCGA-DC-6155	TCGA-DC-6155-01A-11R-1660-07	515.996	9.01401	-1	CRC
CRC	TCGA-DC-6158	TCGA-DC-6158-01A-11R-1660-07	1238	10.275	-1	CRC
CRC	TCGA-DC-6160	TCGA-DC-6160-01A-11R-1660-07	1216.06	10.2492	-1	CRC
CRC	TCGA-DC-6682	TCGA-DC-6682-01A-11R-1830-07	1394.62	10.4467	-1	CRC
CRC	TCGA-DC-6683	TCGA-DC-6683-01A-11R-1830-07	1113.94	10.1228	-1	CRC
CRC	TCGA-DY-A1DC	TCGA-DY-A1DC-01A-31R-A155-07	1622.33	10.6647	-1	CRC
CRC	TCGA-DY-A1DG	TCGA-DY-A1DG-01A-11R-A32Y-07	1252.57	10.2918	-1	CRC
CRC	TCGA-EF-5831	TCGA-EF-5831-01A-01R-1660-07	1127.68	10.1404	-1	CRC
CRC	TCGA-EI-6506	TCGA-EI-6506-01A-11R-1736-07	1756.51	10.7793	-1	CRC
CRC	TCGA-EI-6512	TCGA-EI-6512-01A-11R-1736-07	2066	11.0133	-1	CRC
CRC	TCGA-EI-6881	TCGA-EI-6881-01A-11R-A32Z-07	998.632	9.96525	-1	CRC
CRC	TCGA-EI-7004	TCGA-EI-7004-01A-11R-1928-07	1576.19	10.6231	-1	CRC
CRC	TCGA-F5-6702	TCGA-F5-6702-01A-11R-1830-07	1907.48	10.8982	-1	CRC
CRC	TCGA-F5-6810	TCGA-F5-6810-01A-11R-1830-07	1219.09	10.2528	-1	CRC
CRC	TCGA-F5-6812	TCGA-F5-6812-01A-11R-1830-07	1116.47	10.126	-1	CRC
CRC	TCGA-F5-6863	TCGA-F5-6863-01A-11R-1928-07	1352.79	10.4028	-1	CRC
CRC	TCGA-G5-6641	TCGA-G5-6641-01A-11R-A32Z-07	1005.78	9.97553	-1	CRC
CRC	TCGA-A6-2671	TCGA-A6-2671-01A-01R-1410-07	1778.64	10.7974	-1	CRC
CRC	TCGA-A6-2678	TCGA-A6-2678-01A-01R-0821-07	1300.94	10.3464	-1	CRC
CRC	TCGA-A6-2679	TCGA-A6-2679-01A-02R-1410-07	1408.92	10.4614	-1	CRC
CRC	TCGA-A6-2680	TCGA-A6-2680-01A-01R-1410-07	1929.37	10.9147	-1	CRC
CRC	TCGA-A6-2681	TCGA-A6-2681-01A-01R-1410-07	1830.28	10.8386	-1	CRC
CRC	TCGA-A6-2682	TCGA-A6-2682-01A-01R-1410-07	2177.63	11.0892	-1	CRC
CRC	TCGA-A6-2683	TCGA-A6-2683-01A-01R-0821-07	2119.74	11.0504	-1	CRC
CRC	TCGA-A6-3807	TCGA-A6-3807-01A-01R-1022-07	1083.99	10.0835	-1	CRC
CRC	TCGA-A6-3810	TCGA-A6-3810-01A-01R-1022-07	1306.38	10.3525	-1	CRC
CRC	TCGA-AA-3517	TCGA-AA-3517-01A-01R-0821-07	1434.24	10.4871	-1	CRC
CRC	TCGA-AA-3519	TCGA-AA-3519-01A-02R-0821-07	1835.8	10.843	-1	CRC
CRC	TCGA-AA-3520	TCGA-AA-3520-01A-01R-0821-07	1471.55	10.5241	-1	CRC
CRC	TCGA-AA-3522	TCGA-AA-3522-01A-01R-0821-07	1160.9	10.1823	-1	CRC
CRC	TCGA-AA-3532	TCGA-AA-3532-01A-01R-0821-07	1315	10.3619	-1	CRC
CRC	TCGA-AA-3538	TCGA-AA-3538-01A-01R-0821-07	1597.76	10.6427	-1	CRC
CRC	TCGA-AA-3542	TCGA-AA-3542-01A-02R-1873-07	2618.44	11.355	-1	CRC
CRC	TCGA-AA-3548	TCGA-AA-3548-01A-01R-1873-07	1503.63	10.5552	-1	CRC
CRC	TCGA-AA-3552	TCGA-AA-3552-01A-01R-0821-07	1170.03	10.1936	-1	CRC
CRC	TCGA-AA-3560	TCGA-AA-3560-01A-01R-0821-07	2271.81	11.1503	-1	CRC
CRC	TCGA-AA-3561	TCGA-AA-3561-01A-01R-0821-07	1304.66	10.3506	-1	CRC
CRC	TCGA-AA-3666	TCGA-AA-3666-01A-02R-0905-07	1124.17	10.1359	-1	CRC
CRC	TCGA-AA-3673	TCGA-AA-3673-01A-01R-0905-07	1691.52	10.725	-1	CRC
CRC	TCGA-AA-3811	TCGA-AA-3811-01A-01R-1022-07	1786.18	10.8035	-1	CRC
CRC	TCGA-AA-3837	TCGA-AA-3837-01A-01R-0905-07	1459.56	10.5123	-1	CRC
CRC	TCGA-AA-3841	TCGA-AA-3841-01A-01R-0905-07	2129.84	11.0572	-1	CRC
CRC	TCGA-AA-3842	TCGA-AA-3842-01A-01R-1022-07	1664.76	10.702	-1	CRC
CRC	TCGA-AA-3846	TCGA-AA-3846-01A-01R-1022-07	1122.75	10.1341	-1	CRC
CRC	TCGA-AA-3848	TCGA-AA-3848-01A-01R-0905-07	2266.69	11.147	-1	CRC
CRC	TCGA-AA-3851	TCGA-AA-3851-01A-01R-1022-07	1504.04	10.5556	-1	CRC
CRC	TCGA-AA-3855	TCGA-AA-3855-01A-01R-1022-07	1600.44	10.6452	-1	CRC
CRC	TCGA-AA-3866	TCGA-AA-3866-01A-01R-1022-07	1343.14	10.3925	-1	CRC
CRC	TCGA-AA-3867	TCGA-AA-3867-01A-01R-1022-07	1632.93	10.6741	-1	CRC
CRC	TCGA-AA-3869	TCGA-AA-3869-01A-01R-1022-07	1060.29	10.0516	-1	CRC
CRC	TCGA-AA-3872	TCGA-AA-3872-01A-01R-1022-07	1673.6	10.7096	-1	CRC
CRC	TCGA-AA-3875	TCGA-AA-3875-01A-01R-0905-07	1243.13	10.2809	-1	CRC
CRC	TCGA-AA-3930	TCGA-AA-3930-01A-01R-1022-07	1029.41	10.009	-1	CRC
CRC	TCGA-AA-3939	TCGA-AA-3939-01A-01R-1022-07	1363.41	10.4141	-1	CRC
CRC	TCGA-AA-3941	TCGA-AA-3941-01A-01R-1022-07	1887.13	10.8827	-1	CRC
CRC	TCGA-AA-3952	TCGA-AA-3952-01A-01R-1022-07	1067.3	10.0611	-1	CRC
CRC	TCGA-AA-3966	TCGA-AA-3966-01A-01R-1113-07	2020.76	10.9814	-1	CRC
CRC	TCGA-AA-3968	TCGA-AA-3968-01A-01R-1022-07	1117.19	10.1269	-1	CRC
CRC	TCGA-AA-3973	TCGA-AA-3973-01A-01R-1022-07	816.619	9.67528	-1	CRC
CRC	TCGA-AA-3976	TCGA-AA-3976-01A-01R-1022-07	1482.68	10.535	-1	CRC
CRC	TCGA-AA-3989	TCGA-AA-3989-01A-01R-1022-07	2246.75	11.1343	-1	CRC
CRC	TCGA-AA-A004	TCGA-AA-A004-01A-01R-A00A-07	850	9.73302	-1	CRC
CRC	TCGA-AA-A00F	TCGA-AA-A00F-01A-01R-A002-07	1355.5	10.4057	-1	CRC
CRC	TCGA-AA-A00O	TCGA-AA-A00O-01A-02R-A089-07	1509.96	10.5613	-1	CRC
CRC	TCGA-AA-A00Q	TCGA-AA-A00Q-01A-01R-A002-07	1339.53	10.3886	-1	CRC
CRC	TCGA-AA-A00U	TCGA-AA-A00U-01A-01R-A002-07	1369.07	10.42	-1	CRC
CRC	TCGA-AA-A00W	TCGA-AA-A00W-01A-01R-A002-07	1348.3	10.398	-1	CRC
CRC	TCGA-AA-A01C	TCGA-AA-A01C-01A-01R-A00A-07	1686.16	10.7204	-1	CRC
CRC	TCGA-AA-A01T	TCGA-AA-A01T-01A-21R-A16W-07	2303.6	11.1703	-1	CRC
CRC	TCGA-AA-A01X	TCGA-AA-A01X-01A-21R-A083-07	1720.19	10.7492	-1	CRC
CRC	TCGA-AA-A01Z	TCGA-AA-A01Z-01A-11R-A083-07	1351.46	10.4014	-1	CRC
CRC	TCGA-AA-A02F	TCGA-AA-A02F-01A-01R-A089-07	1332.41	10.3809	-1	CRC
CRC	TCGA-AA-A02W	TCGA-AA-A02W-01A-01R-A00A-07	1317.75	10.365	-1	CRC
CRC	TCGA-AA-A03J	TCGA-AA-A03J-01A-21R-A16W-07	2250.39	11.1366	-1	CRC
CRC	TCGA-AY-4070	TCGA-AY-4070-01A-01R-1113-07	1445.34	10.4982	-1	CRC
CRC	TCGA-AZ-4614	TCGA-AZ-4614-01A-01R-1410-07	1697.24	10.7298	-1	CRC
CRC	TCGA-CM-4747	TCGA-CM-4747-01A-01R-1410-07	2279.79	11.1553	-1	CRC
CRC	TCGA-CM-4750	TCGA-CM-4750-01A-01R-1410-07	2774.58	11.4386	-1	CRC
CRC	TCGA-CM-5341	TCGA-CM-5341-01A-01R-1410-07	1751.75	10.7754	-1	CRC
CRC	TCGA-AF-2692	TCGA-AF-2692-01A-01R-0821-07	1441.77	10.4946	-1	CRC
CRC	TCGA-AG-3575	TCGA-AG-3575-01A-01R-0821-07	949.153	9.89202	-1	CRC
CRC	TCGA-AG-3581	TCGA-AG-3581-01A-01R-0821-07	1778.18	10.797	-1	CRC
CRC	TCGA-AG-3583	TCGA-AG-3583-01A-01R-0821-07	1601.58	10.6462	-1	CRC
CRC	TCGA-AG-3593	TCGA-AG-3593-01A-01R-0821-07	1615.94	10.6591	-1	CRC
CRC	TCGA-AG-3602	TCGA-AG-3602-01A-02R-0826-07	1127.92	10.1407	-1	CRC
CRC	TCGA-AG-3728	TCGA-AG-3728-01A-01R-0905-07	2632.44	11.3627	-1	CRC
CRC	TCGA-AG-3882	TCGA-AG-3882-01A-01R-0905-07	2620.2	11.356	-1	CRC
CRC	TCGA-AG-3883	TCGA-AG-3883-01A-02R-0905-07	2793.52	11.4484	-1	CRC
CRC	TCGA-AG-3885	TCGA-AG-3885-01A-01R-0905-07	2501.67	11.2893	-1	CRC
CRC	TCGA-AG-3890	TCGA-AG-3890-01A-01R-1119-07	927.987	9.85952	-1	CRC
CRC	TCGA-AG-3896	TCGA-AG-3896-01A-01R-1119-07	1923.96	10.9106	-1	CRC
CRC	TCGA-AG-3909	TCGA-AG-3909-01A-01R-1119-07	1892.97	10.8872	-1	CRC
CRC	TCGA-AG-4001	TCGA-AG-4001-01A-02R-1119-07	1838.89	10.8454	-1	CRC
CRC	TCGA-AG-4005	TCGA-AG-4005-01A-01R-1119-07	1696.23	10.729	-1	CRC
CRC	TCGA-AG-4015	TCGA-AG-4015-01A-01R-1119-07	1619.76	10.6625	-1	CRC
CRC	TCGA-AG-A01L	TCGA-AG-A01L-01A-01R-A002-07	1524	10.5746	-1	CRC
CRC	TCGA-AG-A020	TCGA-AG-A020-01A-21R-A083-07	1182.2	10.2085	-1	CRC
CRC	TCGA-AG-A026	TCGA-AG-A026-01A-01R-A00A-07	1458.45	10.5112	-1	CRC
CRC	TCGA-AG-A02G	TCGA-AG-A02G-01A-01R-A00A-07	1810.01	10.8226	-1	CRC
DLBC	TCGA-FA-A6HO	TCGA-FA-A6HO-01A-11R-A31O-07	4834.52	12.2395	-1	DLBC
DLBC	TCGA-FF-8043	TCGA-FF-8043-01A-11R-2213-07	4292.57	12.068	-1	DLBC
DLBC	TCGA-FA-A82F	TCGA-FA-A82F-01A-11R-A38C-07	5237.07	12.3548	-1	DLBC
ESCA	TCGA-2H-A9GH	TCGA-2H-A9GH-01A-11R-A37I-31	914.119	9.83782	-1	ESCA
ESCA	TCGA-2H-A9GI	TCGA-2H-A9GI-01A-11R-A37I-31	966.533	9.91817	-1	ESCA
ESCA	TCGA-2H-A9GJ	TCGA-2H-A9GJ-01A-11R-A37I-31	1029.88	10.0097	-1	ESCA
ESCA	TCGA-2H-A9GK	TCGA-2H-A9GK-01A-11R-A37I-31	1055.24	10.0447	-1	ESCA
ESCA	TCGA-2H-A9GL	TCGA-2H-A9GL-01A-12R-A37I-31	1243.74	10.2816	-1	ESCA
ESCA	TCGA-2H-A9GM	TCGA-2H-A9GM-01A-11R-A37I-31	917.995	9.84391	-1	ESCA
ESCA	TCGA-2H-A9GN	TCGA-2H-A9GN-01A-11R-A37I-31	927.195	9.85828	-1	ESCA
ESCA	TCGA-2H-A9GO	TCGA-2H-A9GO-01A-11R-A37I-31	780.051	9.60927	-1	ESCA
ESCA	TCGA-2H-A9GR	TCGA-2H-A9GR-01A-12R-A37I-31	1211.38	10.2436	-1	ESCA
ESCA	TCGA-IG-A3YB	TCGA-IG-A3YB-01A-11R-A36D-31	910.95	9.83281	-1	ESCA
ESCA	TCGA-IG-A4P3	TCGA-IG-A4P3-01A-11R-A260-31	1164.03	10.1862	-1	ESCA
ESCA	TCGA-IG-A4QS	TCGA-IG-A4QS-01A-11R-A260-31	1332.21	10.3807	-1	ESCA
ESCA	TCGA-IG-A50L	TCGA-IG-A50L-01A-11R-A260-31	1440	10.4929	-1	ESCA
ESCA	TCGA-IG-A5B8	TCGA-IG-A5B8-01A-11R-A28J-31	978.805	9.93635	-1	ESCA
ESCA	TCGA-IG-A5S3	TCGA-IG-A5S3-01A-11R-A28J-31	1150.97	10.1699	-1	ESCA
ESCA	TCGA-JY-A6F8	TCGA-JY-A6F8-01A-11R-A336-31	1003.04	9.97161	-1	ESCA
ESCA	TCGA-JY-A6FH	TCGA-JY-A6FH-01A-11R-A336-31	847.283	9.7284	-1	ESCA
ESCA	TCGA-JY-A938	TCGA-JY-A938-01A-11R-A37I-31	913.302	9.83653	-1	ESCA
ESCA	TCGA-JY-A93D	TCGA-JY-A93D-01A-11R-A38D-31	821.969	9.68469	-1	ESCA
ESCA	TCGA-L5-A43C	TCGA-L5-A43C-01A-11R-A24K-31	1126.88	10.1394	-1	ESCA
ESCA	TCGA-L5-A43I	TCGA-L5-A43I-01A-11R-A24K-31	639.148	9.32226	-1	ESCA
ESCA	TCGA-L5-A4OE	TCGA-L5-A4OE-01A-11R-A260-31	904.246	9.82217	-1	ESCA
ESCA	TCGA-L5-A4OG	TCGA-L5-A4OG-01A-11R-A260-31	1134.29	10.1488	-1	ESCA
ESCA	TCGA-L5-A4OH	TCGA-L5-A4OH-01A-11R-A260-31	740.831	9.53495	-1	ESCA
ESCA	TCGA-L5-A4OP	TCGA-L5-A4OP-01A-11R-A260-31	628.863	9.29889	-1	ESCA
ESCA	TCGA-L5-A4OS	TCGA-L5-A4OS-01A-11R-A28J-31	1314.19	10.3611	-1	ESCA
ESCA	TCGA-L5-A4OT	TCGA-L5-A4OT-01A-11R-A28J-31	644.098	9.33338	-1	ESCA
ESCA	TCGA-L5-A4OU	TCGA-L5-A4OU-01A-11R-A28J-31	791.965	9.63111	-1	ESCA
ESCA	TCGA-L5-A4OW	TCGA-L5-A4OW-01A-11R-A28J-31	1048.7	10.0358	-1	ESCA
ESCA	TCGA-L5-A88Y	TCGA-L5-A88Y-01A-11R-A354-31	979.564	9.93747	-1	ESCA
ESCA	TCGA-L5-A88Z	TCGA-L5-A88Z-01A-11R-A36D-31	1619.86	10.6625	-1	ESCA
ESCA	TCGA-L5-A893	TCGA-L5-A893-01A-11R-A36D-31	1736.38	10.7627	-1	ESCA
ESCA	TCGA-L5-A8NF	TCGA-L5-A8NF-01A-11R-A37I-31	618.942	9.27599	-1	ESCA
ESCA	TCGA-L5-A8NH	TCGA-L5-A8NH-01A-11R-A37I-31	1110.53	10.1183	-1	ESCA
ESCA	TCGA-L5-A8NI	TCGA-L5-A8NI-01A-11R-A37I-31	917.317	9.84285	-1	ESCA
ESCA	TCGA-L5-A8NJ	TCGA-L5-A8NJ-01A-11R-A36D-31	1407.64	10.4601	-1	ESCA
ESCA	TCGA-L5-A8NK	TCGA-L5-A8NK-01A-21R-A37I-31	1124.68	10.1366	-1	ESCA
ESCA	TCGA-L5-A8NL	TCGA-L5-A8NL-01A-12R-A37I-31	763.35	9.57809	-1	ESCA
ESCA	TCGA-L5-A8NN	TCGA-L5-A8NN-01A-11R-A37I-31	1140.15	10.1563	-1	ESCA
ESCA	TCGA-L5-A8NR	TCGA-L5-A8NR-01A-11R-A37I-31	944.051	9.88425	-1	ESCA
ESCA	TCGA-L5-A8NW	TCGA-L5-A8NW-01A-11R-A37I-31	796.517	9.63937	-1	ESCA
ESCA	TCGA-L7-A6VZ	TCGA-L7-A6VZ-01A-12R-A336-31	830.5	9.69957	-1	ESCA
ESCA	TCGA-LN-A49K	TCGA-LN-A49K-01A-11R-A24K-31	1277.67	10.3204	-1	ESCA
ESCA	TCGA-LN-A49L	TCGA-LN-A49L-01A-11R-A24K-31	1558.25	10.6066	-1	ESCA
ESCA	TCGA-LN-A49O	TCGA-LN-A49O-01A-11R-A24K-31	787.655	9.62325	-1	ESCA
ESCA	TCGA-LN-A49R	TCGA-LN-A49R-01A-11R-A24K-31	1149.75	10.1684	-1	ESCA
ESCA	TCGA-LN-A49U	TCGA-LN-A49U-01A-31R-A260-31	1601.46	10.6461	-1	ESCA
ESCA	TCGA-LN-A49W	TCGA-LN-A49W-01A-11R-A260-31	1157.89	10.1785	-1	ESCA
ESCA	TCGA-LN-A49X	TCGA-LN-A49X-01A-31R-A260-31	1400.09	10.4523	-1	ESCA
ESCA	TCGA-LN-A4A3	TCGA-LN-A4A3-01A-11R-A260-31	1057.38	10.0476	-1	ESCA
ESCA	TCGA-LN-A7HV	TCGA-LN-A7HV-01A-21R-A354-31	1746.3	10.7709	-1	ESCA
ESCA	TCGA-LN-A7HY	TCGA-LN-A7HY-01A-12R-A354-31	2296.69	11.166	-1	ESCA
ESCA	TCGA-LN-A7HZ	TCGA-LN-A7HZ-01A-31R-A354-31	1909.55	10.8998	-1	ESCA
ESCA	TCGA-R6-A6DN	TCGA-R6-A6DN-01B-11R-A31P-31	1940.31	10.9228	-1	ESCA
ESCA	TCGA-R6-A6DQ	TCGA-R6-A6DQ-01B-11R-A31P-31	1281.96	10.3253	-1	ESCA
ESCA	TCGA-R6-A6KZ	TCGA-R6-A6KZ-01A-11R-A31P-31	1400.47	10.4527	-1	ESCA
ESCA	TCGA-R6-A8W5	TCGA-R6-A8W5-01B-11R-A37I-31	1080.61	10.079	-1	ESCA
ESCA	TCGA-R6-A8W8	TCGA-R6-A8W8-01B-11R-A37I-31	930.082	9.86276	-1	ESCA
ESCA	TCGA-RE-A7BO	TCGA-RE-A7BO-01A-11R-A336-31	1127.52	10.1402	-1	ESCA
ESCA	TCGA-V5-A7RB	TCGA-V5-A7RB-01A-11R-A354-31	940.862	9.87937	-1	ESCA
ESCA	TCGA-V5-A7RE	TCGA-V5-A7RE-01A-11R-A354-31	1377.22	10.4286	-1	ESCA
ESCA	TCGA-V5-AASW	TCGA-V5-AASW-01A-11R-A406-31	1127.84	10.1406	-1	ESCA
ESCA	TCGA-VR-A8EO	TCGA-VR-A8EO-01A-11R-A36D-31	3051.01	11.5755	-1	ESCA
ESCA	TCGA-VR-A8EQ	TCGA-VR-A8EQ-01A-11R-A36D-31	1078.18	10.0757	-1	ESCA
ESCA	TCGA-VR-A8EU	TCGA-VR-A8EU-01A-11R-A36D-31	1280.41	10.3235	-1	ESCA
ESCA	TCGA-VR-A8EZ	TCGA-VR-A8EZ-01A-11R-A36D-31	2577.25	11.3322	-1	ESCA
ESCA	TCGA-XP-A8T8	TCGA-XP-A8T8-01A-11R-A36D-31	1265.75	10.3069	-1	ESCA
ESCA	TCGA-Z6-A8JE	TCGA-Z6-A8JE-01A-11R-A37I-31	1574.68	10.6218	-1	ESCA
ESCA	TCGA-Z6-AAPN	TCGA-Z6-AAPN-01A-11R-A406-31	1334.18	10.3828	-1	ESCA
ESCA	TCGA-ZR-A9CJ	TCGA-ZR-A9CJ-01B-11R-A38D-31	734.241	9.52207	-1	ESCA
GBM	TCGA-02-2483	TCGA-02-2483-01A-01R-1849-01	2927.7	11.516	-1	GBM
GBM	TCGA-02-2486	TCGA-02-2486-01A-01R-1849-01	1242.07	10.2797	-1	GBM
GBM	TCGA-06-0129	TCGA-06-0129-01A-01R-1849-01	2328.48	11.1858	-1	GBM
GBM	TCGA-06-0141	TCGA-06-0141-01A-01R-1849-01	1018.48	9.99362	-1	GBM
GBM	TCGA-06-0152	TCGA-06-0152-02A-01R-2005-01	2203.54	11.1063	-1	GBM
GBM	TCGA-06-0168	TCGA-06-0168-01A-01R-1849-01	1463.3	10.516	-1	GBM
GBM	TCGA-06-0219	TCGA-06-0219-01A-01R-1849-01	1648.02	10.6874	-1	GBM
GBM	TCGA-06-0221	TCGA-06-0221-02A-11R-2005-01	2555.39	11.3199	-1	GBM
GBM	TCGA-06-0649	TCGA-06-0649-01B-01R-1849-01	1120	10.1306	-1	GBM
GBM	TCGA-06-0745	TCGA-06-0745-01A-01R-1849-01	2721.68	11.4108	-1	GBM
GBM	TCGA-06-0878	TCGA-06-0878-01A-01R-1849-01	1026.01	10.0042	-1	GBM
GBM	TCGA-06-0882	TCGA-06-0882-01A-01R-1849-01	1178.93	10.2045	-1	GBM
GBM	TCGA-06-1804	TCGA-06-1804-01A-01R-1849-01	937.925	9.87487	-1	GBM
GBM	TCGA-06-2558	TCGA-06-2558-01A-01R-1849-01	1380.3	10.4318	-1	GBM
GBM	TCGA-06-2562	TCGA-06-2562-01A-01R-1849-01	1029.11	10.0086	-1	GBM
GBM	TCGA-06-2567	TCGA-06-2567-01A-01R-1849-01	1225.8	10.2607	-1	GBM
GBM	TCGA-06-5408	TCGA-06-5408-01A-01R-1849-01	1473.22	10.5257	-1	GBM
GBM	TCGA-06-5410	TCGA-06-5410-01A-01R-1849-01	1151.62	10.1707	-1	GBM
GBM	TCGA-06-5411	TCGA-06-5411-01A-01R-1849-01	1676.8	10.7124	-1	GBM
GBM	TCGA-06-5413	TCGA-06-5413-01A-01R-1849-01	1761.05	10.783	-1	GBM
GBM	TCGA-06-5418	TCGA-06-5418-01A-01R-1849-01	926.57	9.85731	-1	GBM
GBM	TCGA-06-5856	TCGA-06-5856-01A-01R-1849-01	1487.83	10.54	-1	GBM
GBM	TCGA-08-0386	TCGA-08-0386-01A-01R-1849-01	1333.64	10.3822	-1	GBM
GBM	TCGA-12-0619	TCGA-12-0619-01A-01R-1849-01	1362.97	10.4136	-1	GBM
GBM	TCGA-12-0821	TCGA-12-0821-01A-01R-1849-01	1583.91	10.6302	-1	GBM
GBM	TCGA-12-3653	TCGA-12-3653-01A-01R-1849-01	2236.4	11.1276	-1	GBM
GBM	TCGA-12-5295	TCGA-12-5295-01A-01R-1849-01	1701.87	10.7338	-1	GBM
GBM	TCGA-14-0736	TCGA-14-0736-02A-01R-2005-01	1082.3	10.0812	-1	GBM
GBM	TCGA-14-1034	TCGA-14-1034-01A-01R-1849-01	1021.88	9.99842	-1	GBM
GBM	TCGA-14-1402	TCGA-14-1402-02A-01R-2005-01	1584.1	10.6304	-1	GBM
GBM	TCGA-15-0742	TCGA-15-0742-01A-01R-1850-01	1725.26	10.7534	-1	GBM
GBM	TCGA-19-1389	TCGA-19-1389-02A-21R-2005-01	967.063	9.91896	-1	GBM
GBM	TCGA-19-2620	TCGA-19-2620-01A-01R-1850-01	1169.41	10.1928	-1	GBM
GBM	TCGA-19-2625	TCGA-19-2625-01A-01R-1850-01	1373.63	10.4248	-1	GBM
GBM	TCGA-19-2629	TCGA-19-2629-01A-01R-1850-01	2679.71	11.3884	-1	GBM
GBM	TCGA-19-5960	TCGA-19-5960-01A-11R-1850-01	1214.12	10.2469	-1	GBM
GBM	TCGA-26-5132	TCGA-26-5132-01A-01R-1850-01	1305.58	10.3516	-1	GBM
GBM	TCGA-26-5136	TCGA-26-5136-01B-01R-1850-01	1241.33	10.2788	-1	GBM
GBM	TCGA-27-1830	TCGA-27-1830-01A-01R-1850-01	1152.6	10.1719	-1	GBM
GBM	TCGA-27-1832	TCGA-27-1832-01A-01R-1850-01	1173.31	10.1976	-1	GBM
GBM	TCGA-27-1834	TCGA-27-1834-01A-01R-1850-01	1666.48	10.7035	-1	GBM
GBM	TCGA-27-1835	TCGA-27-1835-01A-01R-1850-01	1121.9	10.133	-1	GBM
GBM	TCGA-28-2509	TCGA-28-2509-01A-01R-1850-01	1569.14	10.6167	-1	GBM
GBM	TCGA-28-5207	TCGA-28-5207-01A-01R-1850-01	1502.36	10.554	-1	GBM
GBM	TCGA-28-5208	TCGA-28-5208-01A-01R-1850-01	1407.57	10.46	-1	GBM
GBM	TCGA-28-5213	TCGA-28-5213-01A-01R-1850-01	1119.89	10.1304	-1	GBM
GBM	TCGA-32-1970	TCGA-32-1970-01A-01R-1850-01	1589.13	10.6349	-1	GBM
GBM	TCGA-32-2615	TCGA-32-2615-01A-01R-1850-01	1492.44	10.5444	-1	GBM
GBM	TCGA-32-2632	TCGA-32-2632-01A-01R-1850-01	1746.89	10.7714	-1	GBM
GBM	TCGA-32-2634	TCGA-32-2634-01A-01R-1850-01	2262.37	11.1443	-1	GBM
GBM	TCGA-41-3915	TCGA-41-3915-01A-01R-1850-01	1299.74	10.3451	-1	GBM
GBM	TCGA-41-4097	TCGA-41-4097-01A-01R-1850-01	801.228	9.64787	-1	GBM
GBM	TCGA-76-4925	TCGA-76-4925-01A-01R-1850-01	1478.35	10.5308	-1	GBM
GBM	TCGA-76-4926	TCGA-76-4926-01B-01R-1850-01	1387.95	10.4398	-1	GBM
GBM	TCGA-76-4929	TCGA-76-4929-01A-01R-1850-01	1392.52	10.4445	-1	GBM
GBM	TCGA-14-0871	TCGA-14-0871-01A-01R-1849-01	2555.91	11.3202	-1	GBM
HNSC	TCGA-4P-AA8J	TCGA-4P-AA8J-01A-11R-A39I-07	1803.73	10.8176	-1	HNSC
HNSC	TCGA-BA-5149	TCGA-BA-5149-01A-01R-1514-07	1744.01	10.769	-1	HNSC
HNSC	TCGA-BA-5558	TCGA-BA-5558-01A-01R-1514-07	959.043	9.90696	-1	HNSC
HNSC	TCGA-BA-6870	TCGA-BA-6870-01A-11R-1873-07	1939.5	10.9222	-1	HNSC
HNSC	TCGA-BA-6871	TCGA-BA-6871-01A-11R-1873-07	2797.75	11.4506	-1	HNSC
HNSC	TCGA-BB-4223	TCGA-BB-4223-01A-01R-1436-07	1576.69	10.6236	-1	HNSC
HNSC	TCGA-BB-4224	TCGA-BB-4224-01A-01R-1436-07	1092.99	10.0954	-1	HNSC
HNSC	TCGA-BB-4225	TCGA-BB-4225-01A-01R-1436-07	1447.24	10.5001	-1	HNSC
HNSC	TCGA-BB-7861	TCGA-BB-7861-01A-11R-2232-07	1004.79	9.97411	-1	HNSC
HNSC	TCGA-BB-A5HY	TCGA-BB-A5HY-01A-11R-A28V-07	1657.29	10.6955	-1	HNSC
HNSC	TCGA-C9-A47Z	TCGA-C9-A47Z-01A-11R-A24H-07	1174.31	10.1988	-1	HNSC
HNSC	TCGA-CN-4725	TCGA-CN-4725-01A-01R-1436-07	1283.73	10.3272	-1	HNSC
HNSC	TCGA-CN-4730	TCGA-CN-4730-01A-01R-1436-07	1681.61	10.7165	-1	HNSC
HNSC	TCGA-CN-5355	TCGA-CN-5355-01A-01R-1436-07	1584.85	10.631	-1	HNSC
HNSC	TCGA-CN-5370	TCGA-CN-5370-01A-01R-2016-07	1210.73	10.2428	-1	HNSC
HNSC	TCGA-CN-6018	TCGA-CN-6018-01A-11R-1686-07	1442.71	10.4956	-1	HNSC
HNSC	TCGA-CN-6021	TCGA-CN-6021-01A-11R-1686-07	2064.94	11.0126	-1	HNSC
HNSC	TCGA-CN-6995	TCGA-CN-6995-01A-31R-2016-07	1105.26	10.1115	-1	HNSC
HNSC	TCGA-CN-6998	TCGA-CN-6998-01A-23R-2016-07	1463.03	10.5157	-1	HNSC
HNSC	TCGA-CN-A63W	TCGA-CN-A63W-01A-11R-A30B-07	2008.65	10.9727	-1	HNSC
HNSC	TCGA-CN-A6V7	TCGA-CN-A6V7-01A-12R-A34R-07	2686.22	11.3919	-1	HNSC
HNSC	TCGA-CQ-5327	TCGA-CQ-5327-01A-01R-1686-07	1324.52	10.3723	-1	HNSC
HNSC	TCGA-CQ-7065	TCGA-CQ-7065-01A-11R-2081-07	1051.6	10.0397	-1	HNSC
HNSC	TCGA-CQ-A4CE	TCGA-CQ-A4CE-01A-11R-A266-07	1491.17	10.5432	-1	HNSC
HNSC	TCGA-CR-5248	TCGA-CR-5248-01A-01R-2016-07	2176.84	11.0887	-1	HNSC
HNSC	TCGA-CR-6488	TCGA-CR-6488-01A-12R-2081-07	1250.02	10.2889	-1	HNSC
HNSC	TCGA-CR-7373	TCGA-CR-7373-01A-11R-2016-07	897.137	9.81079	-1	HNSC
HNSC	TCGA-CR-7374	TCGA-CR-7374-01A-11R-2016-07	1618.56	10.6614	-1	HNSC
HNSC	TCGA-CR-7379	TCGA-CR-7379-01A-11R-2016-07	1571.93	10.6192	-1	HNSC
HNSC	TCGA-CR-7398	TCGA-CR-7398-01A-11R-2016-07	1456.47	10.5093	-1	HNSC
HNSC	TCGA-CR-7399	TCGA-CR-7399-01A-11R-2016-07	1579.4	10.6261	-1	HNSC
HNSC	TCGA-CV-5973	TCGA-CV-5973-01A-11R-1686-07	1577.59	10.6244	-1	HNSC
HNSC	TCGA-CV-5977	TCGA-CV-5977-01A-11R-1686-07	1844.76	10.85	-1	HNSC
HNSC	TCGA-CV-6003	TCGA-CV-6003-01A-11R-1686-07	1954.09	10.933	-1	HNSC
HNSC	TCGA-CV-6441	TCGA-CV-6441-01A-11R-1686-07	1494.3	10.5462	-1	HNSC
HNSC	TCGA-CV-6933	TCGA-CV-6933-01A-11R-1915-07	2013.33	10.9761	-1	HNSC
HNSC	TCGA-CV-6945	TCGA-CV-6945-01A-11R-1915-07	1701.87	10.7338	-1	HNSC
HNSC	TCGA-CV-6962	TCGA-CV-6962-01A-11R-1915-07	2334.88	11.1898	-1	HNSC
HNSC	TCGA-CV-7091	TCGA-CV-7091-01A-11R-2016-07	1552.29	10.6011	-1	HNSC
HNSC	TCGA-CV-7180	TCGA-CV-7180-01A-11R-2016-07	1765.98	10.7871	-1	HNSC
HNSC	TCGA-CV-7413	TCGA-CV-7413-01A-11R-2081-07	1296.44	10.3415	-1	HNSC
HNSC	TCGA-CV-7415	TCGA-CV-7415-01A-11R-2081-07	1745.85	10.7705	-1	HNSC
HNSC	TCGA-CV-7421	TCGA-CV-7421-01A-11R-2081-07	1681.92	10.7168	-1	HNSC
HNSC	TCGA-CV-7432	TCGA-CV-7432-01A-11R-2132-07	1567.14	10.6148	-1	HNSC
HNSC	TCGA-CV-A465	TCGA-CV-A465-01A-11R-A266-07	1089.74	10.0911	-1	HNSC
HNSC	TCGA-CV-A6JY	TCGA-CV-A6JY-01A-11R-A31N-07	1246.94	10.2853	-1	HNSC
HNSC	TCGA-CV-A6K1	TCGA-CV-A6K1-01A-11R-A31N-07	2076.63	11.0207	-1	HNSC
HNSC	TCGA-D6-A4Z9	TCGA-D6-A4Z9-01A-11R-A24Z-07	1525.07	10.5756	-1	HNSC
HNSC	TCGA-D6-A6EM	TCGA-D6-A6EM-01A-21R-A31N-07	1437.02	10.4899	-1	HNSC
HNSC	TCGA-DQ-5631	TCGA-DQ-5631-01A-01R-1873-07	1308	10.3543	-1	HNSC
HNSC	TCGA-DQ-7592	TCGA-DQ-7592-01A-11R-2081-07	1095.58	10.0988	-1	HNSC
HNSC	TCGA-DQ-7593	TCGA-DQ-7593-01A-11R-2232-07	1436.01	10.4889	-1	HNSC
HNSC	TCGA-F7-A50G	TCGA-F7-A50G-01A-11R-A266-07	1041.46	10.0258	-1	HNSC
HNSC	TCGA-F7-A50J	TCGA-F7-A50J-01A-21R-A28V-07	1773.93	10.7935	-1	HNSC
HNSC	TCGA-F7-A623	TCGA-F7-A623-01A-11R-A28V-07	1146.06	10.1637	-1	HNSC
HNSC	TCGA-HD-A633	TCGA-HD-A633-01A-11R-A28V-07	1352.49	10.4025	-1	HNSC
HNSC	TCGA-IQ-7630	TCGA-IQ-7630-01A-11R-2081-07	1133.92	10.1484	-1	HNSC
HNSC	TCGA-IQ-A61E	TCGA-IQ-A61E-01A-22R-A30B-07	1705.07	10.7365	-1	HNSC
HNSC	TCGA-IQ-A61G	TCGA-IQ-A61G-01A-11R-A30B-07	1829.82	10.8383	-1	HNSC
HNSC	TCGA-IQ-A6SG	TCGA-IQ-A6SG-01A-12R-A34R-07	2118.06	11.0492	-1	HNSC
HNSC	TCGA-MT-A51W	TCGA-MT-A51W-01A-21R-A266-07	1432.31	10.4851	-1	HNSC
HNSC	TCGA-MZ-A6I9	TCGA-MZ-A6I9-01A-11R-A31N-07	2602.02	11.346	-1	HNSC
HNSC	TCGA-P3-A6T0	TCGA-P3-A6T0-01A-12R-A34R-07	873.111	9.77167	-1	HNSC
HNSC	TCGA-QK-A6IH	TCGA-QK-A6IH-01A-11R-A31N-07	1938.26	10.9213	-1	HNSC
HNSC	TCGA-QK-A6IJ	TCGA-QK-A6IJ-01A-11R-A31N-07	1882.93	10.8795	-1	HNSC
HNSC	TCGA-QK-A6VB	TCGA-QK-A6VB-01A-12R-A34R-07	2128.1	11.056	-1	HNSC
HNSC	TCGA-T3-A92M	TCGA-T3-A92M-01A-31R-A39I-07	1807.86	10.8209	-1	HNSC
HNSC	TCGA-T3-A92N	TCGA-T3-A92N-01A-11R-A39I-07	1677.37	10.7128	-1	HNSC
KICH	TCGA-KL-8330	TCGA-KL-8330-01A-11R-2315-07	1367.2	10.4181	-1	KICH
KICH	TCGA-KL-8331	TCGA-KL-8331-01A-11R-2315-07	1611.38	10.655	-1	KICH
KICH	TCGA-KL-8336	TCGA-KL-8336-01A-11R-2315-07	865.629	9.75927	-1	KICH
KICH	TCGA-KL-8339	TCGA-KL-8339-01A-11R-2315-07	1321.84	10.3694	-1	KICH
KICH	TCGA-KM-8438	TCGA-KM-8438-01A-11R-2315-07	1569.45	10.617	-1	KICH
KICH	TCGA-KN-8422	TCGA-KN-8422-01A-11R-2315-07	1406.69	10.4591	-1	KICH
KICH	TCGA-KO-8415	TCGA-KO-8415-01A-11R-2315-07	2454.59	11.2619	-1	KICH
KIRC	TCGA-A3-3347	TCGA-A3-3347-01A-02R-1325-07	825.899	9.69157	-1	KIRC
KIRC	TCGA-AK-3453	TCGA-AK-3453-01A-02R-1277-07	980.314	9.93857	-1	KIRC
KIRC	TCGA-AK-3456	TCGA-AK-3456-01A-02R-1325-07	1281.76	10.325	-1	KIRC
KIRC	TCGA-B0-4694	TCGA-B0-4694-01A-01R-1277-07	1214.15	10.2469	-1	KIRC
KIRC	TCGA-B0-4707	TCGA-B0-4707-01A-01R-1277-07	949.013	9.8918	-1	KIRC
KIRC	TCGA-B0-4712	TCGA-B0-4712-01A-01R-1503-07	1221.05	10.2551	-1	KIRC
KIRC	TCGA-B0-4828	TCGA-B0-4828-01A-01R-1277-07	1388.74	10.4406	-1	KIRC
KIRC	TCGA-B0-4844	TCGA-B0-4844-01A-01R-1277-07	1423.83	10.4766	-1	KIRC
KIRC	TCGA-B0-5092	TCGA-B0-5092-01A-01R-1420-07	1358.07	10.4084	-1	KIRC
KIRC	TCGA-B0-5094	TCGA-B0-5094-01A-01R-1420-07	1008.75	9.97979	-1	KIRC
KIRC	TCGA-B0-5098	TCGA-B0-5098-01A-01R-1420-07	1236.56	10.2733	-1	KIRC
KIRC	TCGA-B0-5116	TCGA-B0-5116-01A-02R-1420-07	1416.29	10.4689	-1	KIRC
KIRC	TCGA-B0-5701	TCGA-B0-5701-01A-11R-1541-07	757.236	9.5665	-1	KIRC
KIRC	TCGA-B2-4098	TCGA-B2-4098-01A-02R-1325-07	1103.09	10.1086	-1	KIRC
KIRC	TCGA-B8-4143	TCGA-B8-4143-01A-01R-1188-07	1084.37	10.084	-1	KIRC
KIRC	TCGA-B8-A54E	TCGA-B8-A54E-01A-11R-A266-07	672.953	9.3965	-1	KIRC
KIRC	TCGA-BP-4343	TCGA-BP-4343-01A-02R-1289-07	1345.71	10.3952	-1	KIRC
KIRC	TCGA-BP-4768	TCGA-BP-4768-01A-01R-1289-07	1637.9	10.6785	-1	KIRC
KIRC	TCGA-BP-4799	TCGA-BP-4799-01A-01R-1305-07	641.817	9.32826	-1	KIRC
KIRC	TCGA-BP-4960	TCGA-BP-4960-01A-01R-1334-07	1506.83	10.5583	-1	KIRC
KIRC	TCGA-BP-4981	TCGA-BP-4981-01A-01R-1334-07	936.722	9.87302	-1	KIRC
KIRC	TCGA-BP-4985	TCGA-BP-4985-01A-01R-1334-07	1305.63	10.3516	-1	KIRC
KIRC	TCGA-BP-4992	TCGA-BP-4992-01A-01R-1334-07	531.383	9.05632	-1	KIRC
KIRC	TCGA-BP-5175	TCGA-BP-5175-01A-01R-1426-07	1729.91	10.7573	-1	KIRC
KIRC	TCGA-BP-5196	TCGA-BP-5196-01A-01R-1426-07	1512.28	10.5635	-1	KIRC
KIRC	TCGA-CJ-4637	TCGA-CJ-4637-01A-02R-1325-07	992.762	9.95676	-1	KIRC
KIRC	TCGA-CJ-4640	TCGA-CJ-4640-01A-02R-1325-07	1081.32	10.0799	-1	KIRC
KIRC	TCGA-CJ-4891	TCGA-CJ-4891-01A-01R-1305-07	990.685	9.95374	-1	KIRC
KIRC	TCGA-CJ-4897	TCGA-CJ-4897-01A-03R-1426-07	1518.54	10.5694	-1	KIRC
KIRC	TCGA-CJ-4901	TCGA-CJ-4901-01A-01R-1426-07	1216.07	10.2492	-1	KIRC
KIRC	TCGA-CJ-5689	TCGA-CJ-5689-01A-11R-1541-07	1364.92	10.4157	-1	KIRC
KIRC	TCGA-CJ-6028	TCGA-CJ-6028-01A-11R-1672-07	856.215	9.74351	-1	KIRC
KIRC	TCGA-CW-6097	TCGA-CW-6097-01A-11R-1672-07	881.83	9.78599	-1	KIRC
KIRC	TCGA-CZ-4866	TCGA-CZ-4866-01A-01R-1503-07	705.089	9.46371	-1	KIRC
KIRC	TCGA-CZ-5457	TCGA-CZ-5457-01A-01R-1503-07	1037.88	10.0208	-1	KIRC
KIRC	TCGA-CZ-5461	TCGA-CZ-5461-01A-01R-1503-07	1099.69	10.1042	-1	KIRC
KIRC	TCGA-CZ-5468	TCGA-CZ-5468-01A-01R-1503-07	1032.19	10.0129	-1	KIRC
KIRC	TCGA-CZ-5469	TCGA-CZ-5469-01A-01R-1503-07	2040.39	10.9953	-1	KIRC
KIRC	TCGA-DV-5566	TCGA-DV-5566-01A-01R-1541-07	1386.42	10.4382	-1	KIRC
KIRP	TCGA-2Z-A9JG	TCGA-2Z-A9JG-01A-11R-A42S-07	1834.68	10.8421	-1	KIRP
KIRP	TCGA-2Z-A9JI	TCGA-2Z-A9JI-01A-11R-A42S-07	1293.05	10.3377	-1	KIRP
KIRP	TCGA-4A-A93X	TCGA-4A-A93X-01A-11R-A37K-07	2034.98	10.9915	-1	KIRP
KIRP	TCGA-5P-A9JU	TCGA-5P-A9JU-01A-11R-A42S-07	917.342	9.84289	-1	KIRP
KIRP	TCGA-5P-A9JY	TCGA-5P-A9JY-01A-11R-A42S-07	1571.82	10.6191	-1	KIRP
KIRP	TCGA-5P-A9KC	TCGA-5P-A9KC-01A-11R-A42S-07	839.958	9.71589	-1	KIRP
KIRP	TCGA-A4-7286	TCGA-A4-7286-01A-11R-A32Z-07	1530.77	10.581	-1	KIRP
KIRP	TCGA-A4-7288	TCGA-A4-7288-01A-11R-A32Z-07	923.077	9.85187	-1	KIRP
KIRP	TCGA-A4-8098	TCGA-A4-8098-01A-11R-2404-07	1081.03	10.0795	-1	KIRP
KIRP	TCGA-A4-A5Y0	TCGA-A4-A5Y0-01A-11R-A31O-07	1307.16	10.3533	-1	KIRP
KIRP	TCGA-A4-A5Y1	TCGA-A4-A5Y1-01A-11R-A28H-07	1388.74	10.4406	-1	KIRP
KIRP	TCGA-AL-3466	TCGA-AL-3466-01A-02R-1351-07	1130.3	10.1438	-1	KIRP
KIRP	TCGA-B1-7332	TCGA-B1-7332-01A-11R-A32Z-07	1811.73	10.8239	-1	KIRP
KIRP	TCGA-B3-3925	TCGA-B3-3925-01A-02R-1351-07	1174.74	10.1994	-1	KIRP
KIRP	TCGA-B3-3926	TCGA-B3-3926-01A-02R-1351-07	561.813	9.13651	-1	KIRP
KIRP	TCGA-B9-A44B	TCGA-B9-A44B-01A-11R-A24Z-07	1685.34	10.7197	-1	KIRP
KIRP	TCGA-B9-A5W8	TCGA-B9-A5W8-01A-11R-A28H-07	1421.01	10.4737	-1	KIRP
KIRP	TCGA-BQ-5875	TCGA-BQ-5875-01A-11R-1592-07	821.841	9.68447	-1	KIRP
KIRP	TCGA-BQ-5877	TCGA-BQ-5877-01A-11R-1592-07	1038.33	10.0214	-1	KIRP
KIRP	TCGA-BQ-5879	TCGA-BQ-5879-01A-11R-1592-07	1658.13	10.6962	-1	KIRP
KIRP	TCGA-BQ-5884	TCGA-BQ-5884-01A-11R-1592-07	683.752	9.41944	-1	KIRP
KIRP	TCGA-BQ-5885	TCGA-BQ-5885-01A-11R-1592-07	1877.61	10.8754	-1	KIRP
KIRP	TCGA-BQ-5890	TCGA-BQ-5890-01A-11R-1592-07	1311.76	10.3584	-1	KIRP
KIRP	TCGA-BQ-5891	TCGA-BQ-5891-01A-11R-1592-07	1424.43	10.4772	-1	KIRP
KIRP	TCGA-BQ-5894	TCGA-BQ-5894-01A-11R-1592-07	1518.72	10.5696	-1	KIRP
KIRP	TCGA-BQ-7044	TCGA-BQ-7044-01A-11R-1965-07	1396.62	10.4488	-1	KIRP
KIRP	TCGA-BQ-7050	TCGA-BQ-7050-01A-11R-1965-07	1923.68	10.9104	-1	KIRP
KIRP	TCGA-BQ-7051	TCGA-BQ-7051-01A-12R-1965-07	1823.58	10.8333	-1	KIRP
KIRP	TCGA-BQ-7055	TCGA-BQ-7055-01A-11R-1965-07	1562.04	10.6101	-1	KIRP
KIRP	TCGA-BQ-7061	TCGA-BQ-7061-01A-11R-1965-07	1283.18	10.3266	-1	KIRP
KIRP	TCGA-DZ-6131	TCGA-DZ-6131-01A-11R-1965-07	1147.71	10.1658	-1	KIRP
KIRP	TCGA-EV-5902	TCGA-EV-5902-01A-11R-1592-07	930.161	9.86289	-1	KIRP
KIRP	TCGA-F9-A4JJ	TCGA-F9-A4JJ-01A-11R-A24Z-07	1184.9	10.2118	-1	KIRP
KIRP	TCGA-F9-A7Q0	TCGA-F9-A7Q0-01A-11R-A36F-07	713.492	9.48077	-1	KIRP
KIRP	TCGA-F9-A8NY	TCGA-F9-A8NY-01A-11R-A36F-07	899.014	9.8138	-1	KIRP
KIRP	TCGA-G7-6789	TCGA-G7-6789-01A-11R-1965-07	1019.57	9.99516	-1	KIRP
KIRP	TCGA-G7-6793	TCGA-G7-6793-01A-11R-1965-07	691.208	9.43506	-1	KIRP
KIRP	TCGA-G7-6797	TCGA-G7-6797-01A-11R-1965-07	972.101	9.92645	-1	KIRP
KIRP	TCGA-G7-7501	TCGA-G7-7501-01A-11R-2204-07	1280.14	10.3232	-1	KIRP
KIRP	TCGA-G7-7502	TCGA-G7-7502-01A-11R-2204-07	1480.42	10.5328	-1	KIRP
KIRP	TCGA-G7-A8LC	TCGA-G7-A8LC-01A-11R-A36F-07	874.413	9.77382	-1	KIRP
KIRP	TCGA-GL-7966	TCGA-GL-7966-01A-11R-2204-07	1070.55	10.0655	-1	KIRP
KIRP	TCGA-HE-7129	TCGA-HE-7129-01A-11R-1965-07	912.106	9.83464	-1	KIRP
KIRP	TCGA-IA-A40Y	TCGA-IA-A40Y-01A-11R-A24Z-07	1378.12	10.4295	-1	KIRP
KIRP	TCGA-J7-8537	TCGA-J7-8537-01A-11R-2404-07	1349.61	10.3994	-1	KIRP
KIRP	TCGA-MH-A856	TCGA-MH-A856-01A-11R-A355-07	904.981	9.82334	-1	KIRP
KIRP	TCGA-P4-A5E8	TCGA-P4-A5E8-01A-11R-A28H-07	1791.21	10.8075	-1	KIRP
KIRP	TCGA-P4-A5EA	TCGA-P4-A5EA-01A-11R-A28H-07	1328.4	10.3766	-1	KIRP
KIRP	TCGA-P4-A5EB	TCGA-P4-A5EB-01A-11R-A28H-07	1796.67	10.8119	-1	KIRP
KIRP	TCGA-P4-AAVO	TCGA-P4-AAVO-01A-11R-A42S-07	2957.13	11.5305	-1	KIRP
KIRP	TCGA-Q2-A5QZ	TCGA-Q2-A5QZ-01A-11R-A28H-07	1275.05	10.3175	-1	KIRP
KIRP	TCGA-SX-A7SL	TCGA-SX-A7SL-01A-11R-A355-07	1876.2	10.8744	-1	KIRP
KIRP	TCGA-SX-A7SM	TCGA-SX-A7SM-01A-11R-A355-07	935.666	9.87139	-1	KIRP
KIRP	TCGA-UN-AAZ9	TCGA-UN-AAZ9-01A-11R-A38C-07	793.877	9.63459	-1	KIRP
KIRP	TCGA-UZ-A9PN	TCGA-UZ-A9PN-01A-11R-A38C-07	1237.14	10.274	-1	KIRP
KIRP	TCGA-UZ-A9PQ	TCGA-UZ-A9PQ-01A-11R-A42S-07	1080.64	10.079	-1	KIRP
KIRP	TCGA-WN-AB4C	TCGA-WN-AB4C-01A-11R-A42S-07	1181.05	10.2071	-1	KIRP
KIRP	TCGA-Y8-A896	TCGA-Y8-A896-01A-11R-A36F-07	895.843	9.80871	-1	KIRP
KIRP	TCGA-Y8-A8RZ	TCGA-Y8-A8RZ-01A-11R-A37K-07	1403.93	10.4563	-1	KIRP
LAML	TCGA-AB-2941	TCGA-AB-2941-03A-01T-0740-13	781.116	9.61124	-1	LAML
LAML	TCGA-AB-2955	TCGA-AB-2955-03A-01T-0734-13	1143.27	10.1602	-1	LAML
LGG	TCGA-CS-4941	TCGA-CS-4941-01A-01R-1470-07	957.902	9.90524	-1	LGG
LGG	TCGA-CS-4943	TCGA-CS-4943-01A-01R-1470-07	1579.5	10.6262	-1	LGG
LGG	TCGA-CS-5397	TCGA-CS-5397-01A-01R-1896-07	935.148	9.87059	-1	LGG
LGG	TCGA-CS-6186	TCGA-CS-6186-01A-12R-2027-07	1348.36	10.3981	-1	LGG
LGG	TCGA-DB-5277	TCGA-DB-5277-01A-01R-1470-07	1611.79	10.6553	-1	LGG
LGG	TCGA-DB-A64L	TCGA-DB-A64L-01A-11R-A29R-07	1319.8	10.3672	-1	LGG
LGG	TCGA-DB-A64O	TCGA-DB-A64O-01A-11R-A29R-07	1165.57	10.1881	-1	LGG
LGG	TCGA-DH-A669	TCGA-DH-A669-01A-12R-A31N-07	2363.15	11.2071	-1	LGG
LGG	TCGA-DU-5847	TCGA-DU-5847-01A-11R-1708-07	1386.86	10.4386	-1	LGG
LGG	TCGA-DU-5852	TCGA-DU-5852-01A-11R-1708-07	1330.99	10.3794	-1	LGG
LGG	TCGA-DU-5853	TCGA-DU-5853-01A-11R-1896-07	1543.08	10.5925	-1	LGG
LGG	TCGA-DU-6399	TCGA-DU-6399-01A-12R-1708-07	2385.54	11.2207	-1	LGG
LGG	TCGA-DU-7007	TCGA-DU-7007-01A-11R-2027-07	1549.47	10.5985	-1	LGG
LGG	TCGA-DU-7008	TCGA-DU-7008-01A-11R-2027-07	2526.16	11.3033	-1	LGG
LGG	TCGA-DU-7290	TCGA-DU-7290-01A-11R-2027-07	956.295	9.90282	-1	LGG
LGG	TCGA-DU-7298	TCGA-DU-7298-01A-11R-2027-07	1371.53	10.4226	-1	LGG
LGG	TCGA-DU-8158	TCGA-DU-8158-01A-11R-2256-07	1084.05	10.0835	-1	LGG
LGG	TCGA-DU-8165	TCGA-DU-8165-01A-11R-2256-07	1225.98	10.2609	-1	LGG
LGG	TCGA-DU-8167	TCGA-DU-8167-01A-11R-2256-07	2358.31	11.2042	-1	LGG
LGG	TCGA-DU-A5TT	TCGA-DU-A5TT-01A-11R-A28M-07	1265.55	10.3067	-1	LGG
LGG	TCGA-DU-A5TU	TCGA-DU-A5TU-01A-11R-A28M-07	2589.93	11.3393	-1	LGG
LGG	TCGA-DU-A5TY	TCGA-DU-A5TY-01A-11R-A28M-07	1113.13	10.1217	-1	LGG
LGG	TCGA-DU-A76K	TCGA-DU-A76K-01A-11R-A33Z-07	1894.43	10.8883	-1	LGG
LGG	TCGA-DU-A76L	TCGA-DU-A76L-01A-11R-A32Q-07	1233.74	10.27	-1	LGG
LGG	TCGA-E1-5304	TCGA-E1-5304-01A-01R-1470-07	2579.4	11.3334	-1	LGG
LGG	TCGA-E1-5322	TCGA-E1-5322-01A-01R-1470-07	2192.18	11.0988	-1	LGG
LGG	TCGA-E1-A7YM	TCGA-E1-A7YM-01A-11R-A34F-07	1091.23	10.0931	-1	LGG
LGG	TCGA-E1-A7YS	TCGA-E1-A7YS-01A-11R-A34F-07	1583.94	10.6302	-1	LGG
LGG	TCGA-E1-A7Z2	TCGA-E1-A7Z2-01A-21R-A34R-07	1389.81	10.4417	-1	LGG
LGG	TCGA-FG-7643	TCGA-FG-7643-01A-11R-2090-07	1449.6	10.5024	-1	LGG
LGG	TCGA-FG-A4MY	TCGA-FG-A4MY-01A-11R-A26U-07	1215.88	10.249	-1	LGG
LGG	TCGA-HT-7477	TCGA-HT-7477-01B-11R-A28M-07	1425.24	10.478	-1	LGG
LGG	TCGA-HT-7688	TCGA-HT-7688-01A-11R-2256-07	1784.55	10.8022	-1	LGG
LGG	TCGA-HT-7690	TCGA-HT-7690-01A-11R-2256-07	1622.96	10.6653	-1	LGG
LGG	TCGA-HT-7860	TCGA-HT-7860-01A-11R-2403-07	792.507	9.6321	-1	LGG
LGG	TCGA-HT-A614	TCGA-HT-A614-01A-11R-A29R-07	2065.59	11.013	-1	LGG
LGG	TCGA-HT-A617	TCGA-HT-A617-01A-11R-A29R-07	971.899	9.92615	-1	LGG
LGG	TCGA-HT-A618	TCGA-HT-A618-01A-11R-A29R-07	1535.01	10.585	-1	LGG
LGG	TCGA-HW-A5KK	TCGA-HW-A5KK-01A-11R-A27Q-07	1254.52	10.2941	-1	LGG
LGG	TCGA-P5-A5F6	TCGA-P5-A5F6-01A-11R-A28M-07	1661.23	10.6989	-1	LGG
LGG	TCGA-P5-A72U	TCGA-P5-A72U-01A-31R-A32Q-07	1591.73	10.6373	-1	LGG
LGG	TCGA-P5-A780	TCGA-P5-A780-01A-12R-A32Q-07	2017.56	10.9791	-1	LGG
LGG	TCGA-QH-A6CS	TCGA-QH-A6CS-01A-11R-A31N-07	1147.88	10.166	-1	LGG
LGG	TCGA-RY-A83Z	TCGA-RY-A83Z-01A-11R-A36H-07	3387.78	11.7266	-1	LGG
LGG	TCGA-S9-A6TS	TCGA-S9-A6TS-01A-12R-A33Z-07	2020.28	10.9811	-1	LGG
LGG	TCGA-S9-A6UA	TCGA-S9-A6UA-01A-12R-A33Z-07	1625.58	10.6676	-1	LGG
LGG	TCGA-S9-A7IX	TCGA-S9-A7IX-01A-12R-A34F-07	1346.07	10.3956	-1	LGG
LGG	TCGA-S9-A7J0	TCGA-S9-A7J0-01A-11R-A34F-07	2387.22	11.2217	-1	LGG
LGG	TCGA-S9-A89V	TCGA-S9-A89V-01A-11R-A36H-07	1920.62	10.9081	-1	LGG
LGG	TCGA-S9-A89Z	TCGA-S9-A89Z-01A-11R-A36H-07	2252.63	11.138	-1	LGG
LGG	TCGA-TM-A84B	TCGA-TM-A84B-01A-11R-A36H-07	1143.85	10.1609	-1	LGG
LGG	TCGA-TM-A84G	TCGA-TM-A84G-01A-11R-A36H-07	2350.51	11.1994	-1	LGG
LGG	TCGA-TQ-A7RW	TCGA-TQ-A7RW-01A-11R-A33Z-07	1605.51	10.6497	-1	LGG
LGG	TCGA-VM-A8CD	TCGA-VM-A8CD-01A-11R-A36H-07	1120.19	10.1308	-1	LGG
LGG	TCGA-VM-A8CF	TCGA-VM-A8CF-01A-11R-A36H-07	1962.99	10.9396	-1	LGG
LGG	TCGA-WH-A86K	TCGA-WH-A86K-01A-11R-A36H-07	2468.15	11.2698	-1	LGG
LIHC	TCGA-2Y-A9GS	TCGA-2Y-A9GS-01A-12R-A38B-07	1407.59	10.46	-1	LIHC
LIHC	TCGA-2Y-A9H0	TCGA-2Y-A9H0-01A-11R-A38B-07	1132.31	10.1463	-1	LIHC
LIHC	TCGA-2Y-A9H3	TCGA-2Y-A9H3-01A-11R-A38B-07	1730.77	10.758	-1	LIHC
LIHC	TCGA-2Y-A9H4	TCGA-2Y-A9H4-01A-11R-A38B-07	1082.79	10.0819	-1	LIHC
LIHC	TCGA-2Y-A9HA	TCGA-2Y-A9HA-01A-11R-A39D-07	876.095	9.77659	-1	LIHC
LIHC	TCGA-5C-A9VG	TCGA-5C-A9VG-01A-11R-A37K-07	1910.24	10.9003	-1	LIHC
LIHC	TCGA-5R-AA1D	TCGA-5R-AA1D-01A-11R-A38B-07	945.404	9.88631	-1	LIHC
LIHC	TCGA-BC-A10Q	TCGA-BC-A10Q-01A-11R-A131-07	1284.39	10.328	-1	LIHC
LIHC	TCGA-BC-A10T	TCGA-BC-A10T-01A-11R-A131-07	732.235	9.51813	-1	LIHC
LIHC	TCGA-BC-A217	TCGA-BC-A217-01A-11R-A155-07	1680.19	10.7153	-1	LIHC
LIHC	TCGA-BC-A3KF	TCGA-BC-A3KF-01A-11R-A213-07	1736.73	10.763	-1	LIHC
LIHC	TCGA-BC-A5W4	TCGA-BC-A5W4-01A-11R-A28V-07	1280.86	10.324	-1	LIHC
LIHC	TCGA-BC-A69H	TCGA-BC-A69H-01A-11R-A311-07	2961.31	11.5325	-1	LIHC
LIHC	TCGA-BC-A8YO	TCGA-BC-A8YO-01A-11R-A37K-07	715.196	9.48421	-1	LIHC
LIHC	TCGA-BD-A3EP	TCGA-BD-A3EP-01A-11R-A22L-07	1211.29	10.2435	-1	LIHC
LIHC	TCGA-BW-A5NP	TCGA-BW-A5NP-01A-11R-A27V-07	1843.34	10.8489	-1	LIHC
LIHC	TCGA-BW-A5NQ	TCGA-BW-A5NQ-01A-11R-A27V-07	839.458	9.71503	-1	LIHC
LIHC	TCGA-CC-5260	TCGA-CC-5260-01A-01R-A131-07	1380.54	10.4321	-1	LIHC
LIHC	TCGA-CC-A1HT	TCGA-CC-A1HT-01A-11R-A131-07	1078.49	10.0761	-1	LIHC
LIHC	TCGA-CC-A5UD	TCGA-CC-A5UD-01A-11R-A28V-07	1550.31	10.5993	-1	LIHC
LIHC	TCGA-CC-A7IK	TCGA-CC-A7IK-01A-12R-A33R-07	530.379	9.0536	-1	LIHC
LIHC	TCGA-CC-A8HU	TCGA-CC-A8HU-01A-11R-A36F-07	1540.41	10.59	-1	LIHC
LIHC	TCGA-CC-A8HV	TCGA-CC-A8HV-01A-11R-A36F-07	1207.97	10.2396	-1	LIHC
LIHC	TCGA-DD-A113	TCGA-DD-A113-01A-11R-A131-07	1038.1	10.0211	-1	LIHC
LIHC	TCGA-DD-A114	TCGA-DD-A114-01A-11R-A131-07	1192.68	10.2212	-1	LIHC
LIHC	TCGA-DD-A11A	TCGA-DD-A11A-01A-11R-A131-07	715.843	9.48551	-1	LIHC
LIHC	TCGA-DD-A1EJ	TCGA-DD-A1EJ-01A-11R-A155-07	1821.94	10.832	-1	LIHC
LIHC	TCGA-DD-A39X	TCGA-DD-A39X-01A-11R-A213-07	1402.02	10.4543	-1	LIHC
LIHC	TCGA-DD-A39Y	TCGA-DD-A39Y-01A-11R-A213-07	2370.04	11.2113	-1	LIHC
LIHC	TCGA-DD-A3A6	TCGA-DD-A3A6-01A-11R-A22L-07	658.451	9.36512	-1	LIHC
LIHC	TCGA-DD-A3A7	TCGA-DD-A3A7-01A-11R-A22L-07	478.827	8.90637	-1	LIHC
LIHC	TCGA-DD-A4NB	TCGA-DD-A4NB-01A-12R-A266-07	784.625	9.6177	-1	LIHC
LIHC	TCGA-DD-A4NI	TCGA-DD-A4NI-01A-11R-A27V-07	772.129	9.59457	-1	LIHC
LIHC	TCGA-DD-A4NJ	TCGA-DD-A4NJ-01A-11R-A27V-07	1159.94	10.1811	-1	LIHC
LIHC	TCGA-DD-A4NO	TCGA-DD-A4NO-01A-11R-A28V-07	590.024	9.20707	-1	LIHC
LIHC	TCGA-DD-A4NP	TCGA-DD-A4NP-01A-11R-A28V-07	840.71	9.71718	-1	LIHC
LIHC	TCGA-DD-A73B	TCGA-DD-A73B-01A-12R-A32O-07	846.072	9.72634	-1	LIHC
LIHC	TCGA-DD-AAC8	TCGA-DD-AAC8-01A-11R-A41C-07	894.543	9.80662	-1	LIHC
LIHC	TCGA-DD-AACZ	TCGA-DD-AACZ-01A-11R-A41C-07	1058.44	10.0491	-1	LIHC
LIHC	TCGA-DD-AAD5	TCGA-DD-AAD5-01A-11R-A41C-07	932.756	9.8669	-1	LIHC
LIHC	TCGA-DD-AADF	TCGA-DD-AADF-01A-11R-A41C-07	794.036	9.63488	-1	LIHC
LIHC	TCGA-DD-AADQ	TCGA-DD-AADQ-01A-11R-A41C-07	692.58	9.43792	-1	LIHC
LIHC	TCGA-DD-AADS	TCGA-DD-AADS-01A-11R-A41C-07	364.23	8.51266	-1	LIHC
LIHC	TCGA-DD-AAE3	TCGA-DD-AAE3-01A-11R-A41C-07	1019.12	9.99453	-1	LIHC
LIHC	TCGA-DD-AAEE	TCGA-DD-AAEE-01A-11R-A41C-07	832.37	9.70281	-1	LIHC
LIHC	TCGA-DD-AAVR	TCGA-DD-AAVR-01A-11R-A41C-07	1532.58	10.5827	-1	LIHC
LIHC	TCGA-ED-A459	TCGA-ED-A459-01A-11R-A266-07	678.536	9.40841	-1	LIHC
LIHC	TCGA-ED-A66Y	TCGA-ED-A66Y-01A-11R-A311-07	1495.41	10.5473	-1	LIHC
LIHC	TCGA-ED-A7PX	TCGA-ED-A7PX-01A-51R-A352-07	1242.66	10.2804	-1	LIHC
LIHC	TCGA-ED-A7XO	TCGA-ED-A7XO-01A-11R-A352-07	1672.9	10.709	-1	LIHC
LIHC	TCGA-ED-A7XP	TCGA-ED-A7XP-01A-11R-A352-07	715.85	9.48553	-1	LIHC
LIHC	TCGA-EP-A2KB	TCGA-EP-A2KB-01A-11R-A180-07	1462.95	10.5156	-1	LIHC
LIHC	TCGA-FV-A495	TCGA-FV-A495-01A-11R-A266-07	953.543	9.89867	-1	LIHC
LIHC	TCGA-FV-A4ZP	TCGA-FV-A4ZP-01A-12R-A266-07	940.163	9.8783	-1	LIHC
LIHC	TCGA-G3-A25S	TCGA-G3-A25S-01A-11R-A16W-07	1440.47	10.4933	-1	LIHC
LIHC	TCGA-G3-A25T	TCGA-G3-A25T-01A-11R-A16W-07	1720.73	10.7496	-1	LIHC
LIHC	TCGA-G3-A5SI	TCGA-G3-A5SI-01A-31R-A27V-07	597.311	9.22475	-1	LIHC
LIHC	TCGA-G3-A7M5	TCGA-G3-A7M5-01A-11R-A33R-07	1785.78	10.8031	-1	LIHC
LIHC	TCGA-G3-A7M9	TCGA-G3-A7M9-01A-23R-A352-07	3174.82	11.6329	-1	LIHC
LIHC	TCGA-G3-AAUZ	TCGA-G3-AAUZ-01A-11R-A38B-07	727.858	9.50949	-1	LIHC
LIHC	TCGA-G3-AAV3	TCGA-G3-AAV3-01A-11R-A37K-07	1003.87	9.97279	-1	LIHC
LIHC	TCGA-K7-A5RG	TCGA-K7-A5RG-01A-11R-A28V-07	714.323	9.48245	-1	LIHC
LIHC	TCGA-K7-AAU7	TCGA-K7-AAU7-01A-11R-A38B-07	1096.32	10.0998	-1	LIHC
LIHC	TCGA-KR-A7K2	TCGA-KR-A7K2-01A-12R-A33R-07	857.895	9.74634	-1	LIHC
LIHC	TCGA-KR-A7K7	TCGA-KR-A7K7-01A-11R-A33J-07	1394.74	10.4468	-1	LIHC
LIHC	TCGA-MI-A75G	TCGA-MI-A75G-01A-11R-A32O-07	994.8	9.95971	-1	LIHC
LIHC	TCGA-MI-A75I	TCGA-MI-A75I-01A-11R-A32O-07	1018.5	9.99364	-1	LIHC
LIHC	TCGA-MR-A8JO	TCGA-MR-A8JO-01A-12R-A36F-07	1150.99	10.1699	-1	LIHC
LIHC	TCGA-QA-A7B7	TCGA-QA-A7B7-01A-11R-A32O-07	762.521	9.57652	-1	LIHC
LIHC	TCGA-RC-A6M3	TCGA-RC-A6M3-01A-11R-A32O-07	682.508	9.41681	-1	LIHC
LIHC	TCGA-RC-A6M5	TCGA-RC-A6M5-01A-11R-A32O-07	910.322	9.83182	-1	LIHC
LIHC	TCGA-RC-A6M6	TCGA-RC-A6M6-01A-11R-A32O-07	1321.86	10.3694	-1	LIHC
LIHC	TCGA-RG-A7D4	TCGA-RG-A7D4-01A-12R-A33R-07	1174.78	10.1994	-1	LIHC
LIHC	TCGA-UB-A7MA	TCGA-UB-A7MA-01A-11R-A33R-07	922.305	9.85066	-1	LIHC
LIHC	TCGA-UB-A7MC	TCGA-UB-A7MC-01A-11R-A33R-07	577.391	9.1759	-1	LIHC
LIHC	TCGA-WQ-AB4B	TCGA-WQ-AB4B-01A-11R-A41C-07	1049.37	10.0367	-1	LIHC
LIHC	TCGA-XR-A8TD	TCGA-XR-A8TD-01A-12R-A39D-07	776.706	9.60308	-1	LIHC
LUAD	TCGA-05-4244	TCGA-05-4244-01A-01R-1107-07	829.392	9.69765	-1	LUAD
LUAD	TCGA-05-4250	TCGA-05-4250-01A-01R-1107-07	1337.98	10.3869	-1	LUAD
LUAD	TCGA-05-4389	TCGA-05-4389-01A-01R-1206-07	1586.58	10.6326	-1	LUAD
LUAD	TCGA-05-4390	TCGA-05-4390-01A-02R-1755-07	1766.57	10.7875	-1	LUAD
LUAD	TCGA-05-4395	TCGA-05-4395-01A-01R-1206-07	913.501	9.83684	-1	LUAD
LUAD	TCGA-05-4396	TCGA-05-4396-01A-21R-1858-07	817.286	9.67646	-1	LUAD
LUAD	TCGA-05-4415	TCGA-05-4415-01A-22R-1858-07	1512.89	10.564	-1	LUAD
LUAD	TCGA-05-4418	TCGA-05-4418-01A-01R-1206-07	1329.46	10.3777	-1	LUAD
LUAD	TCGA-05-4424	TCGA-05-4424-01A-22R-1858-07	1608.67	10.6526	-1	LUAD
LUAD	TCGA-05-4426	TCGA-05-4426-01A-01R-1206-07	1413.26	10.4658	-1	LUAD
LUAD	TCGA-05-4427	TCGA-05-4427-01A-21R-1858-07	752.775	9.55799	-1	LUAD
LUAD	TCGA-05-4432	TCGA-05-4432-01A-01R-1206-07	1271.99	10.314	-1	LUAD
LUAD	TCGA-05-4433	TCGA-05-4433-01A-22R-1858-07	912.397	9.8351	-1	LUAD
LUAD	TCGA-05-4434	TCGA-05-4434-01A-01R-1206-07	1064.89	10.0578	-1	LUAD
LUAD	TCGA-05-5425	TCGA-05-5425-01A-02R-1628-07	1510.18	10.5615	-1	LUAD
LUAD	TCGA-35-4122	TCGA-35-4122-01A-01R-1107-07	1676.88	10.7124	-1	LUAD
LUAD	TCGA-35-4123	TCGA-35-4123-01A-01R-1107-07	1695.4	10.7283	-1	LUAD
LUAD	TCGA-35-5375	TCGA-35-5375-01A-01R-1628-07	1300.78	10.3463	-1	LUAD
LUAD	TCGA-38-4628	TCGA-38-4628-01A-01R-1206-07	1171.93	10.1959	-1	LUAD
LUAD	TCGA-38-6178	TCGA-38-6178-01A-11R-1755-07	1333.85	10.3825	-1	LUAD
LUAD	TCGA-44-2656	TCGA-44-2656-01A-02R-0946-07	1091.45	10.0934	-1	LUAD
LUAD	TCGA-44-2659	TCGA-44-2659-01A-01R-0946-07	1007.19	9.97755	-1	LUAD
LUAD	TCGA-44-2662	TCGA-44-2662-01A-01R-0946-07	989.676	9.95227	-1	LUAD
LUAD	TCGA-44-4112	TCGA-44-4112-01A-01R-1107-07	1226.1	10.261	-1	LUAD
LUAD	TCGA-44-5643	TCGA-44-5643-01A-01R-1628-07	1594.37	10.6397	-1	LUAD
LUAD	TCGA-44-5644	TCGA-44-5644-01A-21R-2039-07	1044.06	10.0294	-1	LUAD
LUAD	TCGA-44-6145	TCGA-44-6145-01A-11R-1755-07	954.517	9.90014	-1	LUAD
LUAD	TCGA-44-6778	TCGA-44-6778-01A-11R-1858-07	1310.28	10.3568	-1	LUAD
LUAD	TCGA-44-7667	TCGA-44-7667-01A-31R-2066-07	2680.82	11.389	-1	LUAD
LUAD	TCGA-44-7671	TCGA-44-7671-01A-11R-2066-07	1601.26	10.6459	-1	LUAD
LUAD	TCGA-44-8119	TCGA-44-8119-01A-11R-2241-07	1492.21	10.5442	-1	LUAD
LUAD	TCGA-44-8120	TCGA-44-8120-01A-11R-2241-07	1212.2	10.2446	-1	LUAD
LUAD	TCGA-44-A4SS	TCGA-44-A4SS-01A-11R-A24X-07	928.243	9.85991	-1	LUAD
LUAD	TCGA-49-4501	TCGA-49-4501-01A-01R-1206-07	1044.12	10.0295	-1	LUAD
LUAD	TCGA-49-4505	TCGA-49-4505-01A-01R-1206-07	1090.93	10.0927	-1	LUAD
LUAD	TCGA-49-4506	TCGA-49-4506-01A-01R-1206-07	1164.46	10.1867	-1	LUAD
LUAD	TCGA-49-4507	TCGA-49-4507-01A-01R-1206-07	1212.38	10.2448	-1	LUAD
LUAD	TCGA-49-4510	TCGA-49-4510-01A-01R-1206-07	779.693	9.60861	-1	LUAD
LUAD	TCGA-49-6761	TCGA-49-6761-01A-31R-1949-07	1391.75	10.4437	-1	LUAD
LUAD	TCGA-49-AAR2	TCGA-49-AAR2-01A-11R-A39D-07	1244.82	10.2829	-1	LUAD
LUAD	TCGA-49-AAR9	TCGA-49-AAR9-01A-21R-A41B-07	1257	10.2969	-1	LUAD
LUAD	TCGA-49-AARN	TCGA-49-AARN-01A-21R-A41B-07	1400	10.4522	-1	LUAD
LUAD	TCGA-49-AARO	TCGA-49-AARO-01A-12R-A41B-07	1401.56	10.4538	-1	LUAD
LUAD	TCGA-50-5051	TCGA-50-5051-01A-21R-1858-07	1265.69	10.3068	-1	LUAD
LUAD	TCGA-50-5930	TCGA-50-5930-01A-11R-1755-07	1039.86	10.0236	-1	LUAD
LUAD	TCGA-50-5932	TCGA-50-5932-01A-11R-1755-07	884.04	9.7896	-1	LUAD
LUAD	TCGA-50-5933	TCGA-50-5933-01A-11R-1755-07	1138.91	10.1547	-1	LUAD
LUAD	TCGA-50-5935	TCGA-50-5935-01A-11R-1755-07	1248.45	10.2871	-1	LUAD
LUAD	TCGA-50-5936	TCGA-50-5936-01A-11R-1628-07	1111.84	10.12	-1	LUAD
LUAD	TCGA-50-5939	TCGA-50-5939-01A-11R-1628-07	1023.43	10.0006	-1	LUAD
LUAD	TCGA-50-5941	TCGA-50-5941-01A-11R-1755-07	1444.23	10.4971	-1	LUAD
LUAD	TCGA-50-6590	TCGA-50-6590-01A-12R-1858-07	1414.13	10.4667	-1	LUAD
LUAD	TCGA-50-6591	TCGA-50-6591-01A-11R-1755-07	2870.37	11.4875	-1	LUAD
LUAD	TCGA-50-6592	TCGA-50-6592-01A-11R-1755-07	1165.83	10.1884	-1	LUAD
LUAD	TCGA-50-6597	TCGA-50-6597-01A-11R-1858-07	1085.77	10.0858	-1	LUAD
LUAD	TCGA-50-7109	TCGA-50-7109-01A-11R-2039-07	1302.15	10.3478	-1	LUAD
LUAD	TCGA-50-8457	TCGA-50-8457-01A-11R-2326-07	1378.16	10.4296	-1	LUAD
LUAD	TCGA-53-7624	TCGA-53-7624-01A-11R-2066-07	1141.41	10.1579	-1	LUAD
LUAD	TCGA-53-7813	TCGA-53-7813-01A-11R-2170-07	1341.21	10.3904	-1	LUAD
LUAD	TCGA-53-A4EZ	TCGA-53-A4EZ-01A-12R-A24X-07	1359.3	10.4097	-1	LUAD
LUAD	TCGA-55-5899	TCGA-55-5899-01A-11R-1628-07	1847.12	10.8518	-1	LUAD
LUAD	TCGA-55-6642	TCGA-55-6642-01A-11R-1858-07	1504.59	10.5561	-1	LUAD
LUAD	TCGA-55-6968	TCGA-55-6968-01A-11R-1949-07	1417.29	10.4699	-1	LUAD
LUAD	TCGA-55-6971	TCGA-55-6971-01A-11R-1949-07	1150.05	10.1687	-1	LUAD
LUAD	TCGA-55-6972	TCGA-55-6972-01A-11R-1949-07	966.895	9.91871	-1	LUAD
LUAD	TCGA-55-6975	TCGA-55-6975-01A-11R-1949-07	1515.51	10.5665	-1	LUAD
LUAD	TCGA-55-6980	TCGA-55-6980-01A-11R-1949-07	1290.89	10.3353	-1	LUAD
LUAD	TCGA-55-6985	TCGA-55-6985-01A-11R-1949-07	1399.25	10.4515	-1	LUAD
LUAD	TCGA-55-7281	TCGA-55-7281-01A-11R-2039-07	1768.66	10.7893	-1	LUAD
LUAD	TCGA-55-7283	TCGA-55-7283-01A-11R-2039-07	1303.76	10.3496	-1	LUAD
LUAD	TCGA-55-7570	TCGA-55-7570-01A-11R-2039-07	2500.22	11.2884	-1	LUAD
LUAD	TCGA-55-7574	TCGA-55-7574-01A-11R-2039-07	1209.76	10.2417	-1	LUAD
LUAD	TCGA-55-7576	TCGA-55-7576-01A-11R-2066-07	1484.41	10.5366	-1	LUAD
LUAD	TCGA-55-7910	TCGA-55-7910-01A-11R-2170-07	907.407	9.8272	-1	LUAD
LUAD	TCGA-55-7911	TCGA-55-7911-01A-11R-2170-07	1244.35	10.2823	-1	LUAD
LUAD	TCGA-55-8092	TCGA-55-8092-01A-11R-2241-07	1057.44	10.0477	-1	LUAD
LUAD	TCGA-55-8094	TCGA-55-8094-01A-11R-2241-07	1567.58	10.6152	-1	LUAD
LUAD	TCGA-55-8203	TCGA-55-8203-01A-11R-2241-07	1416.64	10.4693	-1	LUAD
LUAD	TCGA-55-8205	TCGA-55-8205-01A-11R-2241-07	997.489	9.9636	-1	LUAD
LUAD	TCGA-55-8207	TCGA-55-8207-01A-11R-2241-07	1033.05	10.0141	-1	LUAD
LUAD	TCGA-55-8505	TCGA-55-8505-01A-11R-2403-07	1447.26	10.5001	-1	LUAD
LUAD	TCGA-55-8507	TCGA-55-8507-01A-11R-2403-07	1779.76	10.7983	-1	LUAD
LUAD	TCGA-55-8508	TCGA-55-8508-01A-11R-2403-07	1432.36	10.4852	-1	LUAD
LUAD	TCGA-55-8510	TCGA-55-8510-01A-11R-2403-07	1348.23	10.3979	-1	LUAD
LUAD	TCGA-55-8512	TCGA-55-8512-01A-11R-2403-07	1088.19	10.089	-1	LUAD
LUAD	TCGA-55-8615	TCGA-55-8615-01A-11R-2403-07	1651.87	10.6908	-1	LUAD
LUAD	TCGA-55-8616	TCGA-55-8616-01A-11R-2403-07	1994.22	10.9623	-1	LUAD
LUAD	TCGA-55-8620	TCGA-55-8620-01A-11R-2403-07	1859.21	10.8612	-1	LUAD
LUAD	TCGA-55-A48Z	TCGA-55-A48Z-01A-12R-A24X-07	1338.3	10.3873	-1	LUAD
LUAD	TCGA-55-A493	TCGA-55-A493-01A-11R-A24H-07	1056.79	10.0468	-1	LUAD
LUAD	TCGA-55-A4DF	TCGA-55-A4DF-01A-11R-A24H-07	1095.7	10.099	-1	LUAD
LUAD	TCGA-55-A4DG	TCGA-55-A4DG-01A-11R-A24H-07	869.726	9.76607	-1	LUAD
LUAD	TCGA-62-A46S	TCGA-62-A46S-01A-11R-A24H-07	1064.46	10.0573	-1	LUAD
LUAD	TCGA-62-A46U	TCGA-62-A46U-01A-11R-A24H-07	1008.63	9.97961	-1	LUAD
LUAD	TCGA-62-A46Y	TCGA-62-A46Y-01A-11R-A24H-07	1016.54	9.99087	-1	LUAD
LUAD	TCGA-62-A472	TCGA-62-A472-01A-11R-A24H-07	734.556	9.52269	-1	LUAD
LUAD	TCGA-64-1676	TCGA-64-1676-01A-01R-0946-07	938.831	9.87626	-1	LUAD
LUAD	TCGA-64-1677	TCGA-64-1677-01A-01R-0946-07	1878.56	10.8762	-1	LUAD
LUAD	TCGA-64-1678	TCGA-64-1678-01A-01R-0946-07	2102.55	11.0386	-1	LUAD
LUAD	TCGA-64-1681	TCGA-64-1681-01A-11R-2066-07	1377.79	10.4292	-1	LUAD
LUAD	TCGA-64-5774	TCGA-64-5774-01A-01R-1628-07	1737.01	10.7632	-1	LUAD
LUAD	TCGA-64-5778	TCGA-64-5778-01A-01R-1628-07	1393.36	10.4454	-1	LUAD
LUAD	TCGA-64-5779	TCGA-64-5779-01A-01R-1628-07	1400.16	10.4524	-1	LUAD
LUAD	TCGA-64-5781	TCGA-64-5781-01A-01R-1628-07	1443.73	10.4966	-1	LUAD
LUAD	TCGA-67-6217	TCGA-67-6217-01A-11R-1755-07	1257.67	10.2977	-1	LUAD
LUAD	TCGA-69-7760	TCGA-69-7760-01A-11R-2170-07	836.977	9.71077	-1	LUAD
LUAD	TCGA-69-7761	TCGA-69-7761-01A-11R-2170-07	1076.63	10.0736	-1	LUAD
LUAD	TCGA-69-7763	TCGA-69-7763-01A-11R-2170-07	1614.3	10.6576	-1	LUAD
LUAD	TCGA-69-7764	TCGA-69-7764-01A-11R-2170-07	1171.75	10.1957	-1	LUAD
LUAD	TCGA-69-7973	TCGA-69-7973-01A-11R-2187-07	1654.12	10.6927	-1	LUAD
LUAD	TCGA-69-7978	TCGA-69-7978-01A-11R-2187-07	1141.56	10.1581	-1	LUAD
LUAD	TCGA-69-7980	TCGA-69-7980-01A-11R-2187-07	1677.1	10.7126	-1	LUAD
LUAD	TCGA-69-8253	TCGA-69-8253-01A-11R-2287-07	1434.27	10.4871	-1	LUAD
LUAD	TCGA-69-8255	TCGA-69-8255-01A-11R-2287-07	1292.09	10.3366	-1	LUAD
LUAD	TCGA-69-8453	TCGA-69-8453-01A-12R-2326-07	1428.85	10.4816	-1	LUAD
LUAD	TCGA-69-A59K	TCGA-69-A59K-01A-11R-A262-07	506.15	8.98627	-1	LUAD
LUAD	TCGA-71-6725	TCGA-71-6725-01A-11R-1858-07	1399.43	10.4517	-1	LUAD
LUAD	TCGA-73-4659	TCGA-73-4659-01A-01R-1206-07	1474.89	10.5274	-1	LUAD
LUAD	TCGA-73-4662	TCGA-73-4662-01A-01R-1206-07	1159.7	10.1808	-1	LUAD
LUAD	TCGA-73-4668	TCGA-73-4668-01A-01R-1206-07	1209.1	10.2409	-1	LUAD
LUAD	TCGA-73-4670	TCGA-73-4670-01A-01R-1206-07	1959.27	10.9368	-1	LUAD
LUAD	TCGA-73-4677	TCGA-73-4677-01A-01R-1206-07	1059.92	10.0511	-1	LUAD
LUAD	TCGA-75-5126	TCGA-75-5126-01A-01R-1755-07	925.955	9.85636	-1	LUAD
LUAD	TCGA-75-5147	TCGA-75-5147-01A-01R-1628-07	1546.45	10.5957	-1	LUAD
LUAD	TCGA-75-6205	TCGA-75-6205-01A-11R-1755-07	1238.98	10.2761	-1	LUAD
LUAD	TCGA-75-6214	TCGA-75-6214-01A-41R-1949-07	1277.35	10.3201	-1	LUAD
LUAD	TCGA-75-7027	TCGA-75-7027-01A-11R-1949-07	1572.67	10.6199	-1	LUAD
LUAD	TCGA-78-7143	TCGA-78-7143-01A-11R-2039-07	1055.18	10.0446	-1	LUAD
LUAD	TCGA-78-7145	TCGA-78-7145-01A-11R-2039-07	1077.13	10.0743	-1	LUAD
LUAD	TCGA-78-7146	TCGA-78-7146-01A-11R-2039-07	1051.24	10.0393	-1	LUAD
LUAD	TCGA-78-7152	TCGA-78-7152-01A-11R-2039-07	1419.68	10.4724	-1	LUAD
LUAD	TCGA-78-7159	TCGA-78-7159-01A-11R-2039-07	1358.13	10.4085	-1	LUAD
LUAD	TCGA-78-7163	TCGA-78-7163-01A-12R-2066-07	637.85	9.31933	-1	LUAD
LUAD	TCGA-78-7167	TCGA-78-7167-01A-11R-2066-07	872.214	9.77019	-1	LUAD
LUAD	TCGA-78-7535	TCGA-78-7535-01A-11R-2066-07	1328.78	10.377	-1	LUAD
LUAD	TCGA-78-8640	TCGA-78-8640-01A-11R-2403-07	1714.95	10.7448	-1	LUAD
LUAD	TCGA-78-8660	TCGA-78-8660-01A-11R-2403-07	1158.46	10.1792	-1	LUAD
LUAD	TCGA-80-5608	TCGA-80-5608-01A-31R-1949-07	1763.99	10.7854	-1	LUAD
LUAD	TCGA-80-5611	TCGA-80-5611-01A-01R-1628-07	1102.01	10.1072	-1	LUAD
LUAD	TCGA-83-5908	TCGA-83-5908-01A-21R-2287-07	1389.03	10.4409	-1	LUAD
LUAD	TCGA-86-6851	TCGA-86-6851-01A-11R-1949-07	1386.78	10.4386	-1	LUAD
LUAD	TCGA-86-7953	TCGA-86-7953-01A-11R-2187-07	922.668	9.85123	-1	LUAD
LUAD	TCGA-86-7954	TCGA-86-7954-01A-11R-2187-07	1464.56	10.5172	-1	LUAD
LUAD	TCGA-86-8056	TCGA-86-8056-01A-11R-2241-07	1085.4	10.0853	-1	LUAD
LUAD	TCGA-86-8074	TCGA-86-8074-01A-11R-2241-07	1565.4	10.6132	-1	LUAD
LUAD	TCGA-86-8075	TCGA-86-8075-01A-11R-2241-07	1159.26	10.1802	-1	LUAD
LUAD	TCGA-86-8279	TCGA-86-8279-01A-11R-2287-07	1794.96	10.8105	-1	LUAD
LUAD	TCGA-86-8358	TCGA-86-8358-01A-11R-2326-07	1742.66	10.7679	-1	LUAD
LUAD	TCGA-86-8359	TCGA-86-8359-01A-11R-2326-07	1119.68	10.1302	-1	LUAD
LUAD	TCGA-86-8585	TCGA-86-8585-01A-11R-2403-07	1730.32	10.7577	-1	LUAD
LUAD	TCGA-86-8669	TCGA-86-8669-01A-11R-2403-07	1409.58	10.4621	-1	LUAD
LUAD	TCGA-86-8672	TCGA-86-8672-01A-21R-2403-07	1334.72	10.3834	-1	LUAD
LUAD	TCGA-86-A4D0	TCGA-86-A4D0-01A-11R-A24H-07	1462.54	10.5152	-1	LUAD
LUAD	TCGA-86-A4JF	TCGA-86-A4JF-01A-11R-A24X-07	1424.93	10.4777	-1	LUAD
LUAD	TCGA-91-6828	TCGA-91-6828-01A-11R-1858-07	1180.13	10.206	-1	LUAD
LUAD	TCGA-91-6829	TCGA-91-6829-01A-21R-1858-07	1204.44	10.2353	-1	LUAD
LUAD	TCGA-91-6830	TCGA-91-6830-01A-11R-1949-07	860.536	9.75077	-1	LUAD
LUAD	TCGA-91-6831	TCGA-91-6831-01A-11R-1858-07	1284.2	10.3278	-1	LUAD
LUAD	TCGA-91-6836	TCGA-91-6836-01A-21R-1858-07	1609.18	10.653	-1	LUAD
LUAD	TCGA-91-6840	TCGA-91-6840-01A-11R-1949-07	1528.15	10.5785	-1	LUAD
LUAD	TCGA-91-7771	TCGA-91-7771-01A-11R-2170-07	1330.86	10.3792	-1	LUAD
LUAD	TCGA-91-8499	TCGA-91-8499-01A-11R-2403-07	2518.39	11.2989	-1	LUAD
LUAD	TCGA-91-A4BC	TCGA-91-A4BC-01A-11R-A24H-07	1618.15	10.661	-1	LUAD
LUAD	TCGA-93-7347	TCGA-93-7347-01A-11R-2187-07	976.302	9.93266	-1	LUAD
LUAD	TCGA-93-A4JN	TCGA-93-A4JN-01A-11R-A24X-07	1231.09	10.2669	-1	LUAD
LUAD	TCGA-95-7039	TCGA-95-7039-01A-11R-1949-07	1427.86	10.4806	-1	LUAD
LUAD	TCGA-95-7562	TCGA-95-7562-01A-11R-2241-07	1565.08	10.6129	-1	LUAD
LUAD	TCGA-95-A4VP	TCGA-95-A4VP-01A-21R-A262-07	1267.46	10.3089	-1	LUAD
LUAD	TCGA-97-7546	TCGA-97-7546-01A-11R-2039-07	866.91	9.7614	-1	LUAD
LUAD	TCGA-97-7552	TCGA-97-7552-01A-11R-2039-07	930.533	9.86346	-1	LUAD
LUAD	TCGA-97-7554	TCGA-97-7554-01A-11R-2039-07	1294.65	10.3395	-1	LUAD
LUAD	TCGA-97-7937	TCGA-97-7937-01A-11R-2170-07	1247.09	10.2855	-1	LUAD
LUAD	TCGA-97-7938	TCGA-97-7938-01A-11R-2170-07	1213.29	10.2459	-1	LUAD
LUAD	TCGA-97-8175	TCGA-97-8175-01A-11R-2287-07	1651.83	10.6907	-1	LUAD
LUAD	TCGA-97-8547	TCGA-97-8547-01A-11R-2403-07	1827.74	10.8366	-1	LUAD
LUAD	TCGA-97-A4M0	TCGA-97-A4M0-01A-11R-A24X-07	691.606	9.43589	-1	LUAD
LUAD	TCGA-97-A4M3	TCGA-97-A4M3-01A-11R-A24X-07	1024.28	10.0018	-1	LUAD
LUAD	TCGA-99-7458	TCGA-99-7458-01A-11R-2039-07	832.575	9.70317	-1	LUAD
LUAD	TCGA-99-8032	TCGA-99-8032-01A-11R-2241-07	1476.48	10.5289	-1	LUAD
LUAD	TCGA-99-8033	TCGA-99-8033-01A-11R-2241-07	953.125	9.89803	-1	LUAD
LUAD	TCGA-J2-A4AG	TCGA-J2-A4AG-01A-11R-A24H-07	853.243	9.7385	-1	LUAD
LUAD	TCGA-L4-A4E5	TCGA-L4-A4E5-01A-11R-A24X-07	1456.2	10.509	-1	LUAD
LUAD	TCGA-L9-A444	TCGA-L9-A444-01A-21R-A24H-07	1420.65	10.4734	-1	LUAD
LUAD	TCGA-L9-A7SV	TCGA-L9-A7SV-01A-11R-A39D-07	1571.86	10.6192	-1	LUAD
LUAD	TCGA-MN-A4N5	TCGA-MN-A4N5-01A-11R-A24X-07	1077.17	10.0744	-1	LUAD
LUAD	TCGA-MP-A4SV	TCGA-MP-A4SV-01A-11R-A24X-07	1105.6	10.1119	-1	LUAD
LUAD	TCGA-MP-A4SY	TCGA-MP-A4SY-01A-21R-A24X-07	958.07	9.90549	-1	LUAD
LUAD	TCGA-MP-A4T6	TCGA-MP-A4T6-01A-32R-A262-07	1066.42	10.0599	-1	LUAD
LUAD	TCGA-MP-A4T8	TCGA-MP-A4T8-01A-11R-A24X-07	1417.74	10.4704	-1	LUAD
LUAD	TCGA-MP-A4TA	TCGA-MP-A4TA-01A-21R-A24X-07	1344.74	10.3942	-1	LUAD
LUAD	TCGA-MP-A4TE	TCGA-MP-A4TE-01A-22R-A466-07	1607.49	10.6515	-1	LUAD
LUAD	TCGA-MP-A4TF	TCGA-MP-A4TF-01A-11R-A262-07	1397.23	10.4494	-1	LUAD
LUAD	TCGA-MP-A4TI	TCGA-MP-A4TI-01A-21R-A24X-07	1368	10.4189	-1	LUAD
LUAD	TCGA-MP-A4TJ	TCGA-MP-A4TJ-01A-51R-A262-07	1247.16	10.2856	-1	LUAD
LUAD	TCGA-MP-A4TK	TCGA-MP-A4TK-01A-11R-A24X-07	1421.5	10.4742	-1	LUAD
LUAD	TCGA-NJ-A4YI	TCGA-NJ-A4YI-01A-11R-A262-07	791.541	9.63034	-1	LUAD
LUAD	TCGA-NJ-A4YQ	TCGA-NJ-A4YQ-01A-11R-A262-07	969.868	9.92313	-1	LUAD
LUAD	TCGA-NJ-A55R	TCGA-NJ-A55R-01A-11R-A262-07	1229.29	10.2648	-1	LUAD
LUAD	TCGA-NJ-A7XG	TCGA-NJ-A7XG-01A-12R-A39D-07	1274.87	10.3173	-1	LUAD
LUAD	TCGA-O1-A52J	TCGA-O1-A52J-01A-11R-A262-07	922.488	9.85095	-1	LUAD
LUSC	TCGA-18-3407	TCGA-18-3407-01A-01R-0980-07	1725.02	10.7532	-1	LUSC
LUSC	TCGA-18-3417	TCGA-18-3417-01A-01R-1443-07	2192.17	11.0988	-1	LUSC
LUSC	TCGA-18-4083	TCGA-18-4083-01A-01R-1100-07	1550.04	10.599	-1	LUSC
LUSC	TCGA-21-1071	TCGA-21-1071-01A-01R-0692-07	1242.16	10.2798	-1	LUSC
LUSC	TCGA-21-1080	TCGA-21-1080-01A-01R-0692-07	2060.29	11.0093	-1	LUSC
LUSC	TCGA-21-5787	TCGA-21-5787-01A-01R-1635-07	2004.02	10.9694	-1	LUSC
LUSC	TCGA-22-0940	TCGA-22-0940-01A-01R-0692-07	1209.8	10.2417	-1	LUSC
LUSC	TCGA-22-1016	TCGA-22-1016-01A-01R-0692-07	1550.85	10.5998	-1	LUSC
LUSC	TCGA-22-4594	TCGA-22-4594-01A-01R-1201-07	1860.52	10.8623	-1	LUSC
LUSC	TCGA-22-5480	TCGA-22-5480-01A-01R-1635-07	1883.57	10.88	-1	LUSC
LUSC	TCGA-22-5481	TCGA-22-5481-01A-31R-1949-07	1910.52	10.9005	-1	LUSC
LUSC	TCGA-22-5489	TCGA-22-5489-01A-01R-1635-07	1724.48	10.7528	-1	LUSC
LUSC	TCGA-22-5492	TCGA-22-5492-01A-01R-1635-07	1277.93	10.3207	-1	LUSC
LUSC	TCGA-22-A5C4	TCGA-22-A5C4-01A-12R-A27Q-07	1444.15	10.497	-1	LUSC
LUSC	TCGA-33-4583	TCGA-33-4583-01A-01R-1443-07	1307.86	10.3541	-1	LUSC
LUSC	TCGA-33-4587	TCGA-33-4587-01A-11R-2125-07	1715.7	10.7454	-1	LUSC
LUSC	TCGA-33-AAS8	TCGA-33-AAS8-01A-11R-A405-07	2538.19	11.3102	-1	LUSC
LUSC	TCGA-33-AASB	TCGA-33-AASB-01A-11R-A405-07	2199.42	11.1036	-1	LUSC
LUSC	TCGA-33-AASL	TCGA-33-AASL-01A-11R-A405-07	879.938	9.7829	-1	LUSC
LUSC	TCGA-37-3792	TCGA-37-3792-01A-01R-0980-07	1200.92	10.2311	-1	LUSC
LUSC	TCGA-37-4129	TCGA-37-4129-01A-01R-1100-07	1999.28	10.966	-1	LUSC
LUSC	TCGA-37-4132	TCGA-37-4132-01A-01R-1100-07	1671.87	10.7081	-1	LUSC
LUSC	TCGA-37-A5EL	TCGA-37-A5EL-01A-11R-A26W-07	1677.56	10.713	-1	LUSC
LUSC	TCGA-39-5011	TCGA-39-5011-01A-01R-1443-07	1125.93	10.1382	-1	LUSC
LUSC	TCGA-39-5040	TCGA-39-5040-01A-21R-2125-07	1309.75	10.3562	-1	LUSC
LUSC	TCGA-43-2578	TCGA-43-2578-01A-01R-0851-07	1880.02	10.8773	-1	LUSC
LUSC	TCGA-43-2581	TCGA-43-2581-01A-01R-0851-07	1566.59	10.6143	-1	LUSC
LUSC	TCGA-43-6771	TCGA-43-6771-01A-11R-1820-07	1611.96	10.6555	-1	LUSC
LUSC	TCGA-43-7658	TCGA-43-7658-01A-11R-2125-07	2397.53	11.2279	-1	LUSC
LUSC	TCGA-43-A56V	TCGA-43-A56V-01A-11R-A26W-07	1421.32	10.474	-1	LUSC
LUSC	TCGA-52-7812	TCGA-52-7812-01A-11R-2125-07	1396.88	10.449	-1	LUSC
LUSC	TCGA-56-6546	TCGA-56-6546-01A-11R-1820-07	2287.23	11.16	-1	LUSC
LUSC	TCGA-56-7222	TCGA-56-7222-01A-11R-2045-07	2181.06	11.0915	-1	LUSC
LUSC	TCGA-56-8304	TCGA-56-8304-01A-11R-2326-07	1593.94	10.6393	-1	LUSC
LUSC	TCGA-56-8307	TCGA-56-8307-01A-11R-2296-07	1915.83	10.9045	-1	LUSC
LUSC	TCGA-56-8309	TCGA-56-8309-01A-11R-2296-07	1355.74	10.4059	-1	LUSC
LUSC	TCGA-60-2698	TCGA-60-2698-01A-01R-0851-07	2036.37	10.9925	-1	LUSC
LUSC	TCGA-63-6202	TCGA-63-6202-01A-11R-1820-07	1977.18	10.95	-1	LUSC
LUSC	TCGA-63-A5MN	TCGA-63-A5MN-01A-22R-A27Q-07	1087.76	10.0885	-1	LUSC
LUSC	TCGA-63-A5MY	TCGA-63-A5MY-01A-11R-A26W-07	1168.41	10.1916	-1	LUSC
LUSC	TCGA-66-2727	TCGA-66-2727-01A-01R-0980-07	2217.69	11.1155	-1	LUSC
LUSC	TCGA-66-2753	TCGA-66-2753-01A-01R-0980-07	1456.68	10.5095	-1	LUSC
LUSC	TCGA-66-2754	TCGA-66-2754-01A-01R-0980-07	3181.74	11.6361	-1	LUSC
LUSC	TCGA-66-2757	TCGA-66-2757-01A-01R-0851-07	2363.72	11.2075	-1	LUSC
LUSC	TCGA-66-2759	TCGA-66-2759-01A-01R-0851-07	1293.19	10.3378	-1	LUSC
LUSC	TCGA-66-2771	TCGA-66-2771-01A-01R-0980-07	1351.4	10.4013	-1	LUSC
LUSC	TCGA-66-2778	TCGA-66-2778-01A-02R-0851-07	1930.67	10.9156	-1	LUSC
LUSC	TCGA-66-2782	TCGA-66-2782-01A-01R-0851-07	1636.54	10.6773	-1	LUSC
LUSC	TCGA-66-2789	TCGA-66-2789-01A-01R-0980-07	1269.7	10.3114	-1	LUSC
LUSC	TCGA-66-2790	TCGA-66-2790-01A-01R-0980-07	2450.58	11.2595	-1	LUSC
LUSC	TCGA-66-2793	TCGA-66-2793-01A-01R-1201-07	1846.35	10.8512	-1	LUSC
LUSC	TCGA-66-2795	TCGA-66-2795-01A-02R-0980-07	1002.67	9.97107	-1	LUSC
LUSC	TCGA-68-8250	TCGA-68-8250-01A-11R-2296-07	1487.26	10.5394	-1	LUSC
LUSC	TCGA-77-6843	TCGA-77-6843-01A-11R-1949-07	1131.82	10.1457	-1	LUSC
LUSC	TCGA-77-7138	TCGA-77-7138-01A-41R-2045-07	1154.6	10.1744	-1	LUSC
LUSC	TCGA-77-7337	TCGA-77-7337-01A-21R-2045-07	1318.11	10.3653	-1	LUSC
LUSC	TCGA-77-8139	TCGA-77-8139-01A-11R-2247-07	1545	10.5943	-1	LUSC
LUSC	TCGA-85-6560	TCGA-85-6560-01A-11R-1820-07	2062.72	11.011	-1	LUSC
LUSC	TCGA-85-8049	TCGA-85-8049-01A-11R-2247-07	1389.5	10.4414	-1	LUSC
LUSC	TCGA-85-8072	TCGA-85-8072-01A-31R-2247-07	1785.56	10.803	-1	LUSC
LUSC	TCGA-85-8584	TCGA-85-8584-01A-11R-2403-07	1363.85	10.4145	-1	LUSC
LUSC	TCGA-85-8664	TCGA-85-8664-01A-11R-2403-07	2724.27	11.4122	-1	LUSC
LUSC	TCGA-85-8666	TCGA-85-8666-01A-11R-2403-07	1631.43	10.6728	-1	LUSC
LUSC	TCGA-85-A510	TCGA-85-A510-01A-11R-A26W-07	1656.16	10.6945	-1	LUSC
LUSC	TCGA-90-A4ED	TCGA-90-A4ED-01A-31R-A24Z-07	1971.48	10.9458	-1	LUSC
LUSC	TCGA-90-A4EE	TCGA-90-A4EE-01A-11R-A24Z-07	1583.9	10.6302	-1	LUSC
LUSC	TCGA-90-A59Q	TCGA-90-A59Q-01A-11R-A26W-07	1035.44	10.0174	-1	LUSC
LUSC	TCGA-92-8063	TCGA-92-8063-01A-11R-2247-07	1219.53	10.2533	-1	LUSC
LUSC	TCGA-92-8065	TCGA-92-8065-01A-11R-2247-07	1043.65	10.0288	-1	LUSC
LUSC	TCGA-94-8035	TCGA-94-8035-01A-11R-2247-07	2403.79	11.2317	-1	LUSC
LUSC	TCGA-98-7454	TCGA-98-7454-01A-11R-2045-07	978.774	9.9363	-1	LUSC
LUSC	TCGA-98-8023	TCGA-98-8023-01A-11R-2247-07	1046.12	10.0322	-1	LUSC
LUSC	TCGA-98-A53B	TCGA-98-A53B-01A-11R-A262-07	974.542	9.93006	-1	LUSC
LUSC	TCGA-MF-A522	TCGA-MF-A522-01A-11R-A262-07	1603.24	10.6477	-1	LUSC
LUSC	TCGA-NC-A5HE	TCGA-NC-A5HE-01A-11R-A26W-07	1197.37	10.2269	-1	LUSC
LUSC	TCGA-NC-A5HJ	TCGA-NC-A5HJ-01A-11R-A26W-07	1736.13	10.7625	-1	LUSC
LUSC	TCGA-NC-A5HM	TCGA-NC-A5HM-01A-12R-A26W-07	2036.35	10.9925	-1	LUSC
LUSC	TCGA-NC-A5HO	TCGA-NC-A5HO-01A-11R-A26W-07	1217.54	10.2509	-1	LUSC
LUSC	TCGA-NC-A5HQ	TCGA-NC-A5HQ-01A-11R-A26W-07	1435.6	10.4884	-1	LUSC
LUSC	TCGA-NK-A5CT	TCGA-NK-A5CT-01A-31R-A26W-07	1095.04	10.0981	-1	LUSC
LUSC	TCGA-NK-A5CX	TCGA-NK-A5CX-01A-11R-A26W-07	1463.26	10.516	-1	LUSC
MESO	TCGA-3H-AB3K	TCGA-3H-AB3K-01A-11R-A40A-07	1039.63	10.0232	-1	MESO
MESO	TCGA-3H-AB3L	TCGA-3H-AB3L-01A-11R-A40A-07	1061.6	10.0534	-1	MESO
MESO	TCGA-3H-AB3M	TCGA-3H-AB3M-01A-11R-A40A-07	1059.67	10.0508	-1	MESO
MESO	TCGA-3H-AB3S	TCGA-3H-AB3S-01A-21R-A40A-07	1399.28	10.4515	-1	MESO
MESO	TCGA-3H-AB3T	TCGA-3H-AB3T-01A-11R-A40A-07	1602.5	10.647	-1	MESO
MESO	TCGA-3H-AB3X	TCGA-3H-AB3X-01A-11R-A40A-07	823.278	9.68699	-1	MESO
MESO	TCGA-3U-A98D	TCGA-3U-A98D-01A-12R-A40A-07	891.186	9.8012	-1	MESO
MESO	TCGA-3U-A98F	TCGA-3U-A98F-01A-11R-A40A-07	848.887	9.73113	-1	MESO
MESO	TCGA-3U-A98H	TCGA-3U-A98H-01A-11R-A40A-07	924.402	9.85394	-1	MESO
MESO	TCGA-3U-A98I	TCGA-3U-A98I-01A-11R-A40A-07	1152	10.1712	-1	MESO
MESO	TCGA-3U-A98J	TCGA-3U-A98J-01A-11R-A40A-07	904.001	9.82178	-1	MESO
MESO	TCGA-LK-A4NY	TCGA-LK-A4NY-01A-11R-A34F-07	897.581	9.8115	-1	MESO
MESO	TCGA-LK-A4NZ	TCGA-LK-A4NZ-01A-12R-A34F-07	910.819	9.8326	-1	MESO
MESO	TCGA-LK-A4O0	TCGA-LK-A4O0-01A-11R-A34F-07	1566.38	10.6141	-1	MESO
MESO	TCGA-LK-A4O2	TCGA-LK-A4O2-01A-11R-A34F-07	1194.79	10.2237	-1	MESO
MESO	TCGA-LK-A4O5	TCGA-LK-A4O5-01A-11R-A34F-07	950.085	9.89343	-1	MESO
MESO	TCGA-LK-A4O6	TCGA-LK-A4O6-01A-11R-A34F-07	1448.07	10.5009	-1	MESO
MESO	TCGA-LK-A4O7	TCGA-LK-A4O7-01A-11R-A34F-07	973.59	9.92865	-1	MESO
MESO	TCGA-MQ-A4LC	TCGA-MQ-A4LC-01A-31R-A34F-07	1311.55	10.3582	-1	MESO
MESO	TCGA-MQ-A4LI	TCGA-MQ-A4LI-01A-11R-A34F-07	722.027	9.49791	-1	MESO
MESO	TCGA-MQ-A4LJ	TCGA-MQ-A4LJ-01A-11R-A34F-07	761.277	9.57417	-1	MESO
MESO	TCGA-MQ-A4LM	TCGA-MQ-A4LM-01A-11R-A34F-07	1649.18	10.6884	-1	MESO
MESO	TCGA-MQ-A4LP	TCGA-MQ-A4LP-01A-11R-A34F-07	1049.09	10.0363	-1	MESO
MESO	TCGA-MQ-A4LV	TCGA-MQ-A4LV-01A-11R-A34F-07	1657.55	10.6957	-1	MESO
MESO	TCGA-MQ-A6BN	TCGA-MQ-A6BN-01A-12R-A34F-07	961.305	9.91035	-1	MESO
MESO	TCGA-MQ-A6BQ	TCGA-MQ-A6BQ-01A-11R-A34F-07	852.126	9.73662	-1	MESO
MESO	TCGA-MQ-A6BS	TCGA-MQ-A6BS-01A-12R-A34F-07	988.484	9.95053	-1	MESO
MESO	TCGA-NQ-A57I	TCGA-NQ-A57I-01A-11R-A34F-07	1778.04	10.7969	-1	MESO
MESO	TCGA-NQ-A638	TCGA-NQ-A638-01A-11R-A34F-07	704.347	9.46219	-1	MESO
MESO	TCGA-SC-A6LM	TCGA-SC-A6LM-01A-11R-A34F-07	1364.18	10.4149	-1	MESO
MESO	TCGA-SC-A6LN	TCGA-SC-A6LN-01A-11R-A34F-07	1589.57	10.6353	-1	MESO
MESO	TCGA-SC-A6LQ	TCGA-SC-A6LQ-01A-11R-A34F-07	1185.24	10.2122	-1	MESO
MESO	TCGA-SH-A7BC	TCGA-SH-A7BC-01A-11R-A34F-07	978.53	9.93595	-1	MESO
MESO	TCGA-SH-A9CT	TCGA-SH-A9CT-01A-11R-A40A-07	625.801	9.29186	-1	MESO
MESO	TCGA-SH-A9CU	TCGA-SH-A9CU-01A-11R-A40A-07	758.644	9.56918	-1	MESO
MESO	TCGA-TS-A7OY	TCGA-TS-A7OY-01A-11R-A34F-07	1430.25	10.4831	-1	MESO
MESO	TCGA-TS-A7OZ	TCGA-TS-A7OZ-01A-21R-A40A-07	1543.9	10.5933	-1	MESO
MESO	TCGA-TS-A7P0	TCGA-TS-A7P0-01A-11R-A34F-07	902.307	9.81907	-1	MESO
MESO	TCGA-TS-A7P1	TCGA-TS-A7P1-01A-41R-A40A-07	1057.48	10.0478	-1	MESO
MESO	TCGA-TS-A7P3	TCGA-TS-A7P3-01A-12R-A34F-07	1369.54	10.4205	-1	MESO
MESO	TCGA-TS-A7P6	TCGA-TS-A7P6-01A-21R-A34F-07	1240.4	10.2778	-1	MESO
MESO	TCGA-TS-A7P7	TCGA-TS-A7P7-01A-11R-A40A-07	796.7	9.6397	-1	MESO
MESO	TCGA-TS-A7P8	TCGA-TS-A7P8-01A-11R-A34F-07	1636.7	10.6775	-1	MESO
MESO	TCGA-TS-A8AF	TCGA-TS-A8AF-01A-11R-A40A-07	1499.38	10.5511	-1	MESO
MESO	TCGA-TS-A8AI	TCGA-TS-A8AI-01A-11R-A40A-07	1469.35	10.5219	-1	MESO
MESO	TCGA-TS-A8AY	TCGA-TS-A8AY-01A-21R-A40A-07	873.673	9.7726	-1	MESO
MESO	TCGA-UD-AABY	TCGA-UD-AABY-01A-12R-A40A-07	1786.84	10.804	-1	MESO
MESO	TCGA-UD-AABZ	TCGA-UD-AABZ-01A-12R-A40A-07	847.049	9.728	-1	MESO
MESO	TCGA-UD-AAC4	TCGA-UD-AAC4-01A-11R-A40A-07	1113.19	10.1218	-1	MESO
MESO	TCGA-UD-AAC6	TCGA-UD-AAC6-01A-11R-A40A-07	1068.01	10.0621	-1	MESO
MESO	TCGA-UD-AAC7	TCGA-UD-AAC7-01A-11R-A40A-07	853.316	9.73863	-1	MESO
MESO	TCGA-UT-A88C	TCGA-UT-A88C-01B-11R-A40A-07	950.554	9.89414	-1	MESO
MESO	TCGA-UT-A88D	TCGA-UT-A88D-01B-11R-A40A-07	1133.1	10.1473	-1	MESO
MESO	TCGA-UT-A88E	TCGA-UT-A88E-01B-11R-A40A-07	494.905	8.95392	-1	MESO
MESO	TCGA-UT-A88G	TCGA-UT-A88G-01B-11R-A40A-07	1224.48	10.2591	-1	MESO
MESO	TCGA-UT-A97Y	TCGA-UT-A97Y-01A-21R-A40A-07	1322.33	10.37	-1	MESO
MESO	TCGA-YS-A95B	TCGA-YS-A95B-01A-11R-A40A-07	870.48	9.76732	-1	MESO
MESO	TCGA-YS-A95C	TCGA-YS-A95C-01A-11R-A40A-07	683.672	9.41927	-1	MESO
MESO	TCGA-ZN-A9VO	TCGA-ZN-A9VO-01A-11R-A40A-07	948.62	9.89121	-1	MESO
MESO	TCGA-ZN-A9VQ	TCGA-ZN-A9VQ-01A-11R-A40A-07	1044.35	10.0298	-1	MESO
MESO	TCGA-ZN-A9VS	TCGA-ZN-A9VS-01A-11R-A40A-07	833.94	9.70553	-1	MESO
MESO	TCGA-ZN-A9VU	TCGA-ZN-A9VU-01A-11R-A40A-07	745.323	9.54366	-1	MESO
MESO	TCGA-ZN-A9VV	TCGA-ZN-A9VV-01A-11R-A40A-07	1368.95	10.4199	-1	MESO
MESO	TCGA-ZN-A9VW	TCGA-ZN-A9VW-01A-11R-A40A-07	765.756	9.58262	-1	MESO
OV	TCGA-04-1348	TCGA-04-1348-01A-01R-1565-13	1407.37	10.4598	-1	OV
OV	TCGA-04-1362	TCGA-04-1362-01A-01R-1565-13	1628.65	10.6703	-1	OV
OV	TCGA-04-1365	TCGA-04-1365-01A-01R-1565-13	1795.69	10.8111	-1	OV
OV	TCGA-04-1514	TCGA-04-1514-01A-01R-1566-13	1203.51	10.2342	-1	OV
OV	TCGA-04-1519	TCGA-04-1519-01A-01R-1565-13	1801.51	10.8158	-1	OV
OV	TCGA-09-0364	TCGA-09-0364-01A-02R-1564-13	3275.29	11.6778	-1	OV
OV	TCGA-09-0366	TCGA-09-0366-01A-01R-1564-13	2729.06	11.4147	-1	OV
OV	TCGA-09-0369	TCGA-09-0369-01A-01R-1564-13	5192.94	12.3426	-1	OV
OV	TCGA-09-1667	TCGA-09-1667-01C-01R-1566-13	2403.15	11.2313	-1	OV
OV	TCGA-09-1668	TCGA-09-1668-01B-01R-1566-13	1445.88	10.4987	-1	OV
OV	TCGA-09-1669	TCGA-09-1669-01A-01R-1566-13	1890.62	10.8854	-1	OV
OV	TCGA-09-1670	TCGA-09-1670-01A-01R-1566-13	1485.58	10.5378	-1	OV
OV	TCGA-09-2051	TCGA-09-2051-01A-01R-1568-13	1618.45	10.6613	-1	OV
OV	TCGA-09-2054	TCGA-09-2054-01A-01R-1568-13	2938.38	11.5213	-1	OV
OV	TCGA-10-0928	TCGA-10-0928-01A-02R-1564-13	1788.1	10.805	-1	OV
OV	TCGA-13-0730	TCGA-13-0730-01A-01R-1564-13	2995.1	11.5489	-1	OV
OV	TCGA-13-0799	TCGA-13-0799-01A-01R-1564-13	1679.29	10.7145	-1	OV
OV	TCGA-13-0800	TCGA-13-0800-01A-01R-1564-13	2350.68	11.1995	-1	OV
OV	TCGA-13-0801	TCGA-13-0801-01A-01R-1564-13	2517.65	11.2984	-1	OV
OV	TCGA-13-0890	TCGA-13-0890-01A-01R-1564-13	2455.02	11.2621	-1	OV
OV	TCGA-13-0897	TCGA-13-0897-01A-01R-1564-13	1808.21	10.8211	-1	OV
OV	TCGA-13-0899	TCGA-13-0899-01A-01R-1564-13	4291.06	12.0675	-1	OV
OV	TCGA-13-0916	TCGA-13-0916-01A-01R-1564-13	1887	10.8826	-1	OV
OV	TCGA-13-0924	TCGA-13-0924-01A-01R-1564-13	2093.46	11.0324	-1	OV
OV	TCGA-13-1481	TCGA-13-1481-01A-01R-1565-13	2454.39	11.2617	-1	OV
OV	TCGA-13-1489	TCGA-13-1489-02A-01R-1565-13	1754.45	10.7776	-1	OV
OV	TCGA-13-1497	TCGA-13-1497-01A-01R-1565-13	3381.7	11.724	-1	OV
OV	TCGA-13-1498	TCGA-13-1498-01A-01R-1565-13	1364.66	10.4154	-1	OV
OV	TCGA-13-1505	TCGA-13-1505-01A-01R-1565-13	2003.85	10.9693	-1	OV
OV	TCGA-13-1506	TCGA-13-1506-01A-01R-1565-13	2040.26	10.9952	-1	OV
OV	TCGA-13-1507	TCGA-13-1507-01A-01R-1565-13	1773.61	10.7933	-1	OV
OV	TCGA-13-1512	TCGA-13-1512-01A-01R-1565-13	2181.82	11.092	-1	OV
OV	TCGA-13-2060	TCGA-13-2060-01A-01R-1568-13	1298.15	10.3433	-1	OV
OV	TCGA-20-1682	TCGA-20-1682-01A-01R-1564-13	1584.42	10.6306	-1	OV
OV	TCGA-20-1683	TCGA-20-1683-01A-01R-1566-13	1178.99	10.2046	-1	OV
OV	TCGA-20-1684	TCGA-20-1684-01A-01R-1566-13	2091.2	11.0308	-1	OV
OV	TCGA-20-1687	TCGA-20-1687-01A-01R-1566-13	1982.61	10.9539	-1	OV
OV	TCGA-23-1027	TCGA-23-1027-01A-02R-1564-13	1691.37	10.7248	-1	OV
OV	TCGA-23-1029	TCGA-23-1029-01B-01R-1567-13	1271.43	10.3134	-1	OV
OV	TCGA-23-1109	TCGA-23-1109-01A-01R-1564-13	2406.99	11.2336	-1	OV
OV	TCGA-23-1114	TCGA-23-1114-01B-01R-1566-13	2398.46	11.2285	-1	OV
OV	TCGA-23-1123	TCGA-23-1123-01A-01R-1565-13	2534.01	11.3078	-1	OV
OV	TCGA-23-2081	TCGA-23-2081-01A-01R-1568-13	1176.8	10.2019	-1	OV
OV	TCGA-23-2084	TCGA-23-2084-01A-02R-1568-13	1297.02	10.3421	-1	OV
OV	TCGA-24-0975	TCGA-24-0975-01A-02R-1565-13	1502.88	10.5545	-1	OV
OV	TCGA-24-1413	TCGA-24-1413-01A-01R-1565-13	1132.3	10.1463	-1	OV
OV	TCGA-24-1416	TCGA-24-1416-01A-01R-1565-13	1134.83	10.1495	-1	OV
OV	TCGA-24-1417	TCGA-24-1417-01A-01R-1565-13	874.083	9.77328	-1	OV
OV	TCGA-24-1418	TCGA-24-1418-01A-01R-1565-13	1911.5	10.9012	-1	OV
OV	TCGA-24-1419	TCGA-24-1419-01A-01R-1565-13	1862.54	10.8638	-1	OV
OV	TCGA-24-1423	TCGA-24-1423-01A-01R-1565-13	1136.98	10.1523	-1	OV
OV	TCGA-24-1424	TCGA-24-1424-01A-01R-1565-13	2006.92	10.9715	-1	OV
OV	TCGA-24-1427	TCGA-24-1427-01A-01R-1565-13	1784.69	10.8023	-1	OV
OV	TCGA-24-1428	TCGA-24-1428-01A-01R-1564-13	1932.64	10.9171	-1	OV
OV	TCGA-24-1436	TCGA-24-1436-01A-01R-1566-13	1308.8	10.3551	-1	OV
OV	TCGA-24-1474	TCGA-24-1474-01A-01R-1566-13	1273.98	10.3163	-1	OV
OV	TCGA-24-1544	TCGA-24-1544-01A-01R-1566-13	2919.56	11.512	-1	OV
OV	TCGA-24-1548	TCGA-24-1548-01A-01R-1566-13	1568.52	10.6161	-1	OV
OV	TCGA-24-1549	TCGA-24-1549-01A-01R-1566-13	1330.6	10.3789	-1	OV
OV	TCGA-24-1552	TCGA-24-1552-01A-01R-1566-13	1834.38	10.8419	-1	OV
OV	TCGA-24-1555	TCGA-24-1555-01A-01R-1566-13	1390.72	10.4427	-1	OV
OV	TCGA-24-1557	TCGA-24-1557-01A-01R-1566-13	1055.49	10.0451	-1	OV
OV	TCGA-24-1558	TCGA-24-1558-01A-01R-1566-13	2731.8	11.4162	-1	OV
OV	TCGA-24-1560	TCGA-24-1560-01A-01R-1566-13	943.049	9.88272	-1	OV
OV	TCGA-24-1562	TCGA-24-1562-01A-01R-1566-13	1615.29	10.6585	-1	OV
OV	TCGA-24-1564	TCGA-24-1564-01A-01R-1566-13	1429.22	10.482	-1	OV
OV	TCGA-24-1567	TCGA-24-1567-01A-01R-1566-13	1803.01	10.817	-1	OV
OV	TCGA-24-1603	TCGA-24-1603-01A-01R-1566-13	1214.78	10.2477	-1	OV
OV	TCGA-24-1604	TCGA-24-1604-01A-01R-1566-13	1379.87	10.4314	-1	OV
OV	TCGA-24-1616	TCGA-24-1616-01A-01R-1566-13	1195.98	10.2252	-1	OV
OV	TCGA-24-1842	TCGA-24-1842-01A-01R-1567-13	1709.71	10.7404	-1	OV
OV	TCGA-24-1844	TCGA-24-1844-01A-01R-1567-13	2108.81	11.0429	-1	OV
OV	TCGA-24-1846	TCGA-24-1846-01A-01R-1567-13	1454.35	10.5071	-1	OV
OV	TCGA-24-1850	TCGA-24-1850-01A-01R-1567-13	2631.96	11.3625	-1	OV
OV	TCGA-24-1930	TCGA-24-1930-01A-01R-1567-13	1538.16	10.5879	-1	OV
OV	TCGA-24-2019	TCGA-24-2019-01A-02R-1568-13	1885.48	10.8815	-1	OV
OV	TCGA-24-2020	TCGA-24-2020-01A-01R-1567-13	3127.15	11.6111	-1	OV
OV	TCGA-24-2023	TCGA-24-2023-01A-01R-1567-13	1527.9	10.5783	-1	OV
OV	TCGA-24-2026	TCGA-24-2026-01A-01R-1567-13	1690.72	10.7243	-1	OV
OV	TCGA-24-2027	TCGA-24-2027-01A-01R-1567-13	1833.06	10.8408	-1	OV
OV	TCGA-24-2033	TCGA-24-2033-01A-01R-1568-13	1586.45	10.6325	-1	OV
OV	TCGA-24-2254	TCGA-24-2254-01A-01R-1568-13	1365.24	10.416	-1	OV
OV	TCGA-24-2261	TCGA-24-2261-01A-01R-1568-13	1252	10.2912	-1	OV
OV	TCGA-24-2262	TCGA-24-2262-01A-01R-1568-13	875.216	9.77514	-1	OV
OV	TCGA-24-2267	TCGA-24-2267-01A-01R-1568-13	1321.64	10.3692	-1	OV
OV	TCGA-24-2271	TCGA-24-2271-01A-01R-1568-13	1167.62	10.1906	-1	OV
OV	TCGA-24-2288	TCGA-24-2288-01A-01R-1568-13	1318.88	10.3662	-1	OV
OV	TCGA-24-2298	TCGA-24-2298-01A-01R-1569-13	1647.52	10.687	-1	OV
OV	TCGA-25-1312	TCGA-25-1312-01A-01R-1565-13	1880.94	10.878	-1	OV
OV	TCGA-25-1314	TCGA-25-1314-01A-01R-1565-13	1637.74	10.6784	-1	OV
OV	TCGA-25-1316	TCGA-25-1316-01A-01R-1565-13	2112.83	11.0456	-1	OV
OV	TCGA-25-1317	TCGA-25-1317-01A-01R-1565-13	1772.17	10.7921	-1	OV
OV	TCGA-25-1318	TCGA-25-1318-01A-01R-1565-13	981.308	9.94003	-1	OV
OV	TCGA-25-1319	TCGA-25-1319-01A-01R-1565-13	1691.43	10.7249	-1	OV
OV	TCGA-25-1321	TCGA-25-1321-01A-01R-1565-13	1443.56	10.4964	-1	OV
OV	TCGA-25-1322	TCGA-25-1322-01A-01R-1565-13	1248.47	10.2871	-1	OV
OV	TCGA-25-1623	TCGA-25-1623-01A-01R-1566-13	1283.67	10.3272	-1	OV
OV	TCGA-25-1631	TCGA-25-1631-01A-01R-1569-13	1266.65	10.3079	-1	OV
OV	TCGA-25-1632	TCGA-25-1632-01A-01R-1566-13	1701.74	10.7336	-1	OV
OV	TCGA-25-1633	TCGA-25-1633-01A-01R-1566-13	1360.42	10.4109	-1	OV
OV	TCGA-25-1634	TCGA-25-1634-01A-01R-1566-13	2564.2	11.3249	-1	OV
OV	TCGA-25-1635	TCGA-25-1635-01A-01R-1566-13	1605.38	10.6496	-1	OV
OV	TCGA-25-1870	TCGA-25-1870-01A-01R-1567-13	1744.56	10.7695	-1	OV
OV	TCGA-25-1871	TCGA-25-1871-01A-01R-1567-13	1761.13	10.7831	-1	OV
OV	TCGA-25-2391	TCGA-25-2391-01A-01R-1569-13	1109.76	10.1173	-1	OV
OV	TCGA-25-2393	TCGA-25-2393-01A-01R-1569-13	3557.08	11.7969	-1	OV
OV	TCGA-25-2397	TCGA-25-2397-01A-01R-1569-13	694.643	9.4422	-1	OV
OV	TCGA-25-2399	TCGA-25-2399-01A-01R-1569-13	1595.97	10.6411	-1	OV
OV	TCGA-25-2400	TCGA-25-2400-01A-01R-1569-13	1663.01	10.7004	-1	OV
OV	TCGA-25-2404	TCGA-25-2404-01A-01R-1569-13	1517.43	10.5684	-1	OV
OV	TCGA-29-1693	TCGA-29-1693-01A-01R-1567-13	2018.39	10.9797	-1	OV
OV	TCGA-29-1694	TCGA-29-1694-01A-01R-1567-13	1152.87	10.1723	-1	OV
OV	TCGA-29-1695	TCGA-29-1695-01A-01R-1567-13	1971.29	10.9457	-1	OV
OV	TCGA-29-1696	TCGA-29-1696-01A-01R-1567-13	854.878	9.74126	-1	OV
OV	TCGA-29-1697	TCGA-29-1697-01A-01R-1567-13	1700.34	10.7325	-1	OV
OV	TCGA-29-1699	TCGA-29-1699-01A-01R-1567-13	1710.91	10.7414	-1	OV
OV	TCGA-29-1701	TCGA-29-1701-01A-01R-1567-13	2132.24	11.0588	-1	OV
OV	TCGA-29-1703	TCGA-29-1703-01A-01R-1567-13	2218.31	11.1159	-1	OV
OV	TCGA-29-1705	TCGA-29-1705-01A-01R-1567-13	2611.86	11.3514	-1	OV
OV	TCGA-29-1761	TCGA-29-1761-01A-01R-1567-13	2265.25	11.1461	-1	OV
OV	TCGA-29-1763	TCGA-29-1763-01A-02R-1567-13	1715.64	10.7454	-1	OV
OV	TCGA-29-1776	TCGA-29-1776-01A-01R-1567-13	1141.82	10.1584	-1	OV
OV	TCGA-29-1778	TCGA-29-1778-01A-01R-1567-13	1393.89	10.4459	-1	OV
OV	TCGA-29-1783	TCGA-29-1783-01A-01R-1567-13	1733.69	10.7605	-1	OV
OV	TCGA-29-1785	TCGA-29-1785-01A-01R-1567-13	1274.14	10.3164	-1	OV
OV	TCGA-29-2428	TCGA-29-2428-01A-01R-1569-13	2403.86	11.2317	-1	OV
OV	TCGA-30-1855	TCGA-30-1855-01A-01R-1567-13	1681.43	10.7163	-1	OV
OV	TCGA-30-1860	TCGA-30-1860-01A-01R-1568-13	1497.59	10.5494	-1	OV
OV	TCGA-30-1862	TCGA-30-1862-01A-02R-1568-13	927.663	9.85901	-1	OV
OV	TCGA-31-1944	TCGA-31-1944-01A-01R-1568-13	1409.65	10.4621	-1	OV
OV	TCGA-31-1951	TCGA-31-1951-01A-01R-1568-13	1063.14	10.0555	-1	OV
OV	TCGA-31-1953	TCGA-31-1953-01A-01R-1568-13	1379.56	10.431	-1	OV
OV	TCGA-36-1571	TCGA-36-1571-01A-01R-1566-13	2418.86	11.2407	-1	OV
OV	TCGA-36-1574	TCGA-36-1574-01A-01R-1566-13	1934.8	10.9187	-1	OV
OV	TCGA-36-1575	TCGA-36-1575-01A-01R-1566-13	1897.95	10.891	-1	OV
OV	TCGA-36-1577	TCGA-36-1577-01A-01R-1566-13	1787.57	10.8046	-1	OV
OV	TCGA-36-1580	TCGA-36-1580-01A-01R-1566-13	1637.5	10.6782	-1	OV
OV	TCGA-36-1581	TCGA-36-1581-01A-01R-1566-13	1658.43	10.6965	-1	OV
OV	TCGA-57-1582	TCGA-57-1582-01A-01R-1566-13	1778.91	10.7976	-1	OV
OV	TCGA-57-1583	TCGA-57-1583-01A-01R-1566-13	1864.82	10.8656	-1	OV
OV	TCGA-57-1584	TCGA-57-1584-01A-01R-1566-13	1242.19	10.2798	-1	OV
OV	TCGA-57-1993	TCGA-57-1993-01A-01R-1568-13	1731.11	10.7583	-1	OV
OV	TCGA-57-1994	TCGA-57-1994-01A-01R-1568-13	1090.65	10.0923	-1	OV
OV	TCGA-59-2348	TCGA-59-2348-01A-01R-1569-13	1163.76	10.1858	-1	OV
OV	TCGA-59-2350	TCGA-59-2350-01A-01R-1569-13	1183.39	10.2099	-1	OV
OV	TCGA-59-2351	TCGA-59-2351-01A-01R-1569-13	1958.54	10.9363	-1	OV
OV	TCGA-59-2352	TCGA-59-2352-01A-01R-1569-13	1964.98	10.941	-1	OV
OV	TCGA-59-2355	TCGA-59-2355-01A-01R-1569-13	1461.71	10.5144	-1	OV
OV	TCGA-61-1725	TCGA-61-1725-01A-01R-1567-13	1895.33	10.889	-1	OV
OV	TCGA-61-1728	TCGA-61-1728-01A-01R-1568-13	1806.6	10.8199	-1	OV
OV	TCGA-61-1733	TCGA-61-1733-01A-01R-1567-13	915.709	9.84032	-1	OV
OV	TCGA-61-1736	TCGA-61-1736-01B-01R-1568-13	1265.93	10.3071	-1	OV
OV	TCGA-61-1738	TCGA-61-1738-01A-01R-1567-13	1915.04	10.9039	-1	OV
OV	TCGA-61-1740	TCGA-61-1740-01A-01R-1567-13	1686.69	10.7208	-1	OV
OV	TCGA-61-1741	TCGA-61-1741-01A-02R-1567-13	1826.42	10.8356	-1	OV
OV	TCGA-61-1743	TCGA-61-1743-01A-01R-1568-13	2373.62	11.2135	-1	OV
OV	TCGA-61-1900	TCGA-61-1900-01A-01R-1567-13	1786	10.8033	-1	OV
OV	TCGA-61-1907	TCGA-61-1907-01A-01R-1567-13	1356.74	10.407	-1	OV
OV	TCGA-61-1910	TCGA-61-1910-01A-01R-1567-13	1245.65	10.2838	-1	OV
OV	TCGA-61-1917	TCGA-61-1917-01A-01R-1568-13	2353.12	11.201	-1	OV
OV	TCGA-61-1919	TCGA-61-1919-01A-01R-1568-13	2028	10.9866	-1	OV
OV	TCGA-61-1995	TCGA-61-1995-01A-01R-1568-13	1278.95	10.3219	-1	OV
OV	TCGA-61-1998	TCGA-61-1998-01A-01R-1568-13	1329.35	10.3776	-1	OV
OV	TCGA-61-2000	TCGA-61-2000-01A-01R-1568-13	1419.18	10.4719	-1	OV
OV	TCGA-61-2009	TCGA-61-2009-01A-01R-1568-13	2500	11.2883	-1	OV
OV	TCGA-61-2012	TCGA-61-2012-01A-01R-1568-13	1570.08	10.6175	-1	OV
OV	TCGA-61-2016	TCGA-61-2016-01A-01R-1568-13	1553.51	10.6022	-1	OV
OV	TCGA-61-2088	TCGA-61-2088-01A-01R-1568-13	802.802	9.6507	-1	OV
OV	TCGA-61-2097	TCGA-61-2097-01A-02R-1568-13	1315.34	10.3623	-1	OV
OV	TCGA-61-2098	TCGA-61-2098-01A-01R-1568-13	1646.95	10.6865	-1	OV
OV	TCGA-61-2102	TCGA-61-2102-01A-01R-1568-13	4471.26	12.1268	-1	OV
OV	TCGA-61-2109	TCGA-61-2109-01A-01R-1568-13	1435.18	10.488	-1	OV
OV	TCGA-61-2110	TCGA-61-2110-01A-01R-1568-13	1186.76	10.214	-1	OV
OV	TCGA-61-2111	TCGA-61-2111-01A-01R-1568-13	2557.79	11.3212	-1	OV
PAAD	TCGA-2J-AAB8	TCGA-2J-AAB8-01A-12R-A41B-07	1413.87	10.4664	-1	PAAD
PAAD	TCGA-2J-AABF	TCGA-2J-AABF-01A-31R-A41B-07	1229.38	10.2649	-1	PAAD
PAAD	TCGA-2J-AABH	TCGA-2J-AABH-01A-21R-A41B-07	1125.87	10.1381	-1	PAAD
PAAD	TCGA-2J-AABI	TCGA-2J-AABI-01A-12R-A41B-07	1167.27	10.1902	-1	PAAD
PAAD	TCGA-2J-AABO	TCGA-2J-AABO-01A-21R-A41B-07	1711.54	10.7419	-1	PAAD
PAAD	TCGA-2J-AABT	TCGA-2J-AABT-01A-11R-A41B-07	978.098	9.93531	-1	PAAD
PAAD	TCGA-2L-AAQA	TCGA-2L-AAQA-01A-21R-A38C-07	1229.04	10.2645	-1	PAAD
PAAD	TCGA-2L-AAQE	TCGA-2L-AAQE-01A-11R-A39D-07	1501.39	10.553	-1	PAAD
PAAD	TCGA-2L-AAQM	TCGA-2L-AAQM-01A-11R-A39D-07	1752.52	10.776	-1	PAAD
PAAD	TCGA-3A-A9IC	TCGA-3A-A9IC-01A-11R-A38C-07	2006.42	10.9711	-1	PAAD
PAAD	TCGA-3A-A9IL	TCGA-3A-A9IL-01A-11R-A38C-07	2183.38	11.093	-1	PAAD
PAAD	TCGA-F2-6879	TCGA-F2-6879-01A-11R-2156-07	999.411	9.96638	-1	PAAD
PAAD	TCGA-F2-A44H	TCGA-F2-A44H-01A-11R-A26U-07	1706.94	10.738	-1	PAAD
PAAD	TCGA-FB-A78T	TCGA-FB-A78T-01A-12R-A32O-07	1347.9	10.3976	-1	PAAD
PAAD	TCGA-FB-A7DR	TCGA-FB-A7DR-01A-21R-A33R-07	1223.12	10.2575	-1	PAAD
PAAD	TCGA-FB-AAPZ	TCGA-FB-AAPZ-01A-11R-A41B-07	1135.41	10.1503	-1	PAAD
PAAD	TCGA-FB-AAQ0	TCGA-FB-AAQ0-01A-31R-A41B-07	1064.56	10.0574	-1	PAAD
PAAD	TCGA-FB-AAQ1	TCGA-FB-AAQ1-01A-12R-A41B-07	1131.15	10.1449	-1	PAAD
PAAD	TCGA-FB-AAQ2	TCGA-FB-AAQ2-01A-31R-A41B-07	1460.68	10.5134	-1	PAAD
PAAD	TCGA-FB-AAQ3	TCGA-FB-AAQ3-01A-11R-A41B-07	1249.53	10.2883	-1	PAAD
PAAD	TCGA-HV-A5A5	TCGA-HV-A5A5-01A-11R-A26U-07	1442.52	10.4954	-1	PAAD
PAAD	TCGA-HV-A7OL	TCGA-HV-A7OL-01A-11R-A33R-07	1515.1	10.5661	-1	PAAD
PAAD	TCGA-HZ-7919	TCGA-HZ-7919-01A-11R-2156-07	1093.24	10.0957	-1	PAAD
PAAD	TCGA-HZ-8005	TCGA-HZ-8005-01A-11R-2204-07	1391.98	10.444	-1	PAAD
PAAD	TCGA-HZ-8636	TCGA-HZ-8636-01A-21R-2404-07	1109.15	10.1165	-1	PAAD
PAAD	TCGA-HZ-A4BK	TCGA-HZ-A4BK-01A-11R-A26U-07	1473	10.5255	-1	PAAD
PAAD	TCGA-HZ-A77O	TCGA-HZ-A77O-01A-11R-A33R-07	1630.26	10.6718	-1	PAAD
PAAD	TCGA-HZ-A77Q	TCGA-HZ-A77Q-01A-11R-A36G-07	1343.71	10.3931	-1	PAAD
PAAD	TCGA-HZ-A8P1	TCGA-HZ-A8P1-01A-11R-A37L-07	1068.26	10.0624	-1	PAAD
PAAD	TCGA-IB-7646	TCGA-IB-7646-01A-11R-2156-07	1235.53	10.2721	-1	PAAD
PAAD	TCGA-IB-7886	TCGA-IB-7886-01A-11R-2156-07	1538.87	10.5886	-1	PAAD
PAAD	TCGA-IB-8127	TCGA-IB-8127-01A-11R-2404-07	1129.57	10.1428	-1	PAAD
PAAD	TCGA-IB-A5SP	TCGA-IB-A5SP-01A-11R-A32O-07	968.084	9.92048	-1	PAAD
PAAD	TCGA-IB-A6UF	TCGA-IB-A6UF-01A-23R-A33R-07	1081.24	10.0798	-1	PAAD
PAAD	TCGA-IB-A7M4	TCGA-IB-A7M4-01A-11R-A36G-07	1366.47	10.4173	-1	PAAD
PAAD	TCGA-IB-AAUO	TCGA-IB-AAUO-01A-12R-A38C-07	1334.95	10.3837	-1	PAAD
PAAD	TCGA-IB-AAUU	TCGA-IB-AAUU-01A-11R-A37L-07	1253.52	10.2929	-1	PAAD
PAAD	TCGA-OE-A75W	TCGA-OE-A75W-01A-12R-A32O-07	1880.83	10.8779	-1	PAAD
PAAD	TCGA-PZ-A5RE	TCGA-PZ-A5RE-01A-11R-A32O-07	1390.68	10.4426	-1	PAAD
PAAD	TCGA-RB-AA9M	TCGA-RB-AA9M-01A-11R-A39D-07	1622.32	10.6647	-1	PAAD
PAAD	TCGA-S4-A8RP	TCGA-S4-A8RP-01A-11R-A36G-07	1328.75	10.3769	-1	PAAD
PAAD	TCGA-XN-A8T3	TCGA-XN-A8T3-01A-11R-A36G-07	1717.83	10.7472	-1	PAAD
PAAD	TCGA-YB-A89D	TCGA-YB-A89D-01A-12R-A36G-07	1670.09	10.7066	-1	PAAD
PAAD	TCGA-YY-A8LH	TCGA-YY-A8LH-01A-11R-A36G-07	1061.85	10.0537	-1	PAAD
PCPG	TCGA-P8-A5KD	TCGA-P8-A5KD-01A-11R-A35K-07	779.524	9.6083	-1	PCPG
PCPG	TCGA-P8-A6RY	TCGA-P8-A6RY-01A-12R-A35K-07	1015.62	9.98957	-1	PCPG
PCPG	TCGA-PR-A5PF	TCGA-PR-A5PF-01A-11R-A35K-07	1035.91	10.0181	-1	PCPG
PCPG	TCGA-QR-A6GR	TCGA-QR-A6GR-01A-11R-A35K-07	1040.23	10.0241	-1	PCPG
PCPG	TCGA-QR-A6H6	TCGA-QR-A6H6-01A-11R-A35K-07	1706.94	10.738	-1	PCPG
PCPG	TCGA-QR-A702	TCGA-QR-A702-01A-11R-A35K-07	1017.34	9.99201	-1	PCPG
PCPG	TCGA-QR-A70C	TCGA-QR-A70C-01A-21R-A35K-07	1358.91	10.4093	-1	PCPG
PCPG	TCGA-QR-A70E	TCGA-QR-A70E-01A-11R-A35K-07	983.513	9.94327	-1	PCPG
PCPG	TCGA-QR-A70G	TCGA-QR-A70G-01B-11R-A35K-07	1002.38	9.97065	-1	PCPG
PCPG	TCGA-QR-A70H	TCGA-QR-A70H-01A-12R-A35K-07	897.852	9.81194	-1	PCPG
PCPG	TCGA-QR-A70K	TCGA-QR-A70K-01A-12R-A35K-07	1358.76	10.4091	-1	PCPG
PCPG	TCGA-QR-A70P	TCGA-QR-A70P-01A-11R-A35K-07	1159.26	10.1802	-1	PCPG
PCPG	TCGA-QR-A70W	TCGA-QR-A70W-01A-12R-A35K-07	1059.94	10.0511	-1	PCPG
PCPG	TCGA-QT-A5XK	TCGA-QT-A5XK-01A-11R-A35K-07	707.804	9.46924	-1	PCPG
PCPG	TCGA-QT-A5XN	TCGA-QT-A5XN-01A-11R-A35K-07	878.929	9.78124	-1	PCPG
PCPG	TCGA-QT-A5XO	TCGA-QT-A5XO-01A-11R-A35K-07	835.798	9.70874	-1	PCPG
PCPG	TCGA-QT-A5XP	TCGA-QT-A5XP-01A-11R-A35K-07	825.719	9.69125	-1	PCPG
PCPG	TCGA-QT-A69Q	TCGA-QT-A69Q-01A-11R-A35K-07	1440.26	10.4931	-1	PCPG
PCPG	TCGA-RT-A6Y9	TCGA-RT-A6Y9-01A-12R-A35K-07	969.077	9.92196	-1	PCPG
PCPG	TCGA-RW-A67Y	TCGA-RW-A67Y-01A-11R-A35K-07	950.587	9.89419	-1	PCPG
PCPG	TCGA-RW-A681	TCGA-RW-A681-01A-11R-A35K-07	1655.42	10.6939	-1	PCPG
PCPG	TCGA-S7-A7WQ	TCGA-S7-A7WQ-01A-12R-A35L-07	1428.92	10.4817	-1	PCPG
PCPG	TCGA-S7-A7WR	TCGA-S7-A7WR-01A-11R-A35L-07	955.611	9.90179	-1	PCPG
PCPG	TCGA-S7-A7WX	TCGA-S7-A7WX-01A-11R-A35L-07	1106.44	10.113	-1	PCPG
PCPG	TCGA-S7-A7X2	TCGA-S7-A7X2-01A-12R-A35L-07	1160.49	10.1818	-1	PCPG
PCPG	TCGA-SP-A6QF	TCGA-SP-A6QF-01A-12R-A35L-07	1825.41	10.8348	-1	PCPG
PCPG	TCGA-SP-A6QG	TCGA-SP-A6QG-01A-12R-A35L-07	1380.01	10.4315	-1	PCPG
PCPG	TCGA-SP-A6QJ	TCGA-SP-A6QJ-01A-11R-A35L-07	1055.87	10.0456	-1	PCPG
PCPG	TCGA-SP-A6QK	TCGA-SP-A6QK-01A-11R-A35L-07	1034.85	10.0166	-1	PCPG
PCPG	TCGA-SQ-A6I6	TCGA-SQ-A6I6-01A-11R-A35L-07	987.299	9.9488	-1	PCPG
PCPG	TCGA-SR-A6MP	TCGA-SR-A6MP-01A-11R-A35L-07	972.711	9.92735	-1	PCPG
PCPG	TCGA-SR-A6MX	TCGA-SR-A6MX-01A-11R-A35L-07	971.779	9.92597	-1	PCPG
PCPG	TCGA-SR-A6MZ	TCGA-SR-A6MZ-01A-11R-A35L-07	1578.23	10.625	-1	PCPG
PCPG	TCGA-TT-A6YK	TCGA-TT-A6YK-01A-11R-A35L-07	1822.94	10.8328	-1	PCPG
PCPG	TCGA-W2-A7H5	TCGA-W2-A7H5-01B-11R-A35L-07	1039.43	10.023	-1	PCPG
PCPG	TCGA-W2-A7HA	TCGA-W2-A7HA-01B-11R-A35L-07	908.834	9.82946	-1	PCPG
PCPG	TCGA-W2-A7HB	TCGA-W2-A7HB-01A-11R-A35L-07	1068.68	10.063	-1	PCPG
PCPG	TCGA-W2-A7HC	TCGA-W2-A7HC-01A-11R-A35L-07	852.485	9.73722	-1	PCPG
PCPG	TCGA-W2-A7HD	TCGA-W2-A7HD-01A-11R-A35L-07	795.024	9.63667	-1	PCPG
PCPG	TCGA-W2-A7HE	TCGA-W2-A7HE-01A-11R-A35L-07	1136.92	10.1522	-1	PCPG
PCPG	TCGA-W2-A7UY	TCGA-W2-A7UY-01A-11R-A35L-07	1578.07	10.6249	-1	PCPG
PCPG	TCGA-WB-A80N	TCGA-WB-A80N-01A-11R-A35L-07	1368.37	10.4193	-1	PCPG
PCPG	TCGA-WB-A80V	TCGA-WB-A80V-01A-12R-A35L-07	692.876	9.43853	-1	PCPG
PCPG	TCGA-WB-A80Y	TCGA-WB-A80Y-01A-11R-A35L-07	935.972	9.87186	-1	PCPG
PCPG	TCGA-WB-A815	TCGA-WB-A815-01A-11R-A35L-07	1259.1	10.2993	-1	PCPG
PCPG	TCGA-WB-A819	TCGA-WB-A819-01A-11R-A35L-07	1269.38	10.311	-1	PCPG
PCPG	TCGA-WB-A81A	TCGA-WB-A81A-01A-11R-A35L-07	1419.79	10.4725	-1	PCPG
PCPG	TCGA-WB-A81H	TCGA-WB-A81H-01A-11R-A35L-07	1134.79	10.1495	-1	PCPG
PCPG	TCGA-WB-A81N	TCGA-WB-A81N-01A-11R-A35L-07	1278.56	10.3214	-1	PCPG
PCPG	TCGA-WB-A81Q	TCGA-WB-A81Q-01A-11R-A35L-07	1285.18	10.3289	-1	PCPG
PCPG	TCGA-WB-A81R	TCGA-WB-A81R-01A-11R-A35L-07	885.805	9.79247	-1	PCPG
PCPG	TCGA-WB-A81T	TCGA-WB-A81T-01A-11R-A35L-07	846.829	9.72763	-1	PCPG
PCPG	TCGA-WB-A81W	TCGA-WB-A81W-01A-11R-A35L-07	1216.59	10.2498	-1	PCPG
PCPG	TCGA-XG-A823	TCGA-XG-A823-01A-11R-A35L-07	1706.73	10.7379	-1	PCPG
PRAD	TCGA-2A-A8VT	TCGA-2A-A8VT-01A-11R-A37L-07	1288.97	10.3331	-1	PRAD
PRAD	TCGA-CH-5751	TCGA-CH-5751-01A-11R-1580-07	1146.42	10.1642	-1	PRAD
PRAD	TCGA-CH-5753	TCGA-CH-5753-01A-11R-1580-07	828.687	9.69642	-1	PRAD
PRAD	TCGA-CH-5754	TCGA-CH-5754-01A-11R-1580-07	1151.91	10.1711	-1	PRAD
PRAD	TCGA-CH-5761	TCGA-CH-5761-01A-11R-1580-07	1658.04	10.6961	-1	PRAD
PRAD	TCGA-CH-5766	TCGA-CH-5766-01A-11R-1580-07	1230.93	10.2667	-1	PRAD
PRAD	TCGA-CH-5772	TCGA-CH-5772-01A-11R-1580-07	1455.34	10.5081	-1	PRAD
PRAD	TCGA-EJ-5511	TCGA-EJ-5511-01A-01R-1580-07	1165.7	10.1882	-1	PRAD
PRAD	TCGA-EJ-5527	TCGA-EJ-5527-01A-01R-1580-07	893.014	9.80415	-1	PRAD
PRAD	TCGA-EJ-7783	TCGA-EJ-7783-01A-11R-2118-07	1247.27	10.2857	-1	PRAD
PRAD	TCGA-EJ-8472	TCGA-EJ-8472-01A-11R-2403-07	1723.87	10.7523	-1	PRAD
PRAD	TCGA-G9-6356	TCGA-G9-6356-01A-11R-1789-07	1477.35	10.5298	-1	PRAD
PRAD	TCGA-G9-6362	TCGA-G9-6362-01A-11R-1789-07	1553.56	10.6023	-1	PRAD
PRAD	TCGA-G9-A9S0	TCGA-G9-A9S0-01A-11R-A41O-07	1046.56	10.0328	-1	PRAD
PRAD	TCGA-HC-7080	TCGA-HC-7080-01A-11R-1965-07	2059.79	11.009	-1	PRAD
PRAD	TCGA-HC-7749	TCGA-HC-7749-01A-11R-2118-07	1060.79	10.0523	-1	PRAD
PRAD	TCGA-HC-8216	TCGA-HC-8216-01A-11R-A29R-07	1323.9	10.3717	-1	PRAD
PRAD	TCGA-HI-7168	TCGA-HI-7168-01A-11R-2118-07	1484.61	10.5368	-1	PRAD
PRAD	TCGA-HI-7171	TCGA-HI-7171-01A-12R-2118-07	1281.75	10.325	-1	PRAD
PRAD	TCGA-J9-A52E	TCGA-J9-A52E-01A-11R-A26U-07	1788.22	10.8051	-1	PRAD
PRAD	TCGA-J9-A8CL	TCGA-J9-A8CL-01A-11R-A352-07	1209.08	10.2409	-1	PRAD
PRAD	TCGA-KK-A8IG	TCGA-KK-A8IG-01A-11R-A36G-07	1526.6	10.5771	-1	PRAD
PRAD	TCGA-M7-A71Y	TCGA-M7-A71Y-01A-22R-A32O-07	1530.62	10.5808	-1	PRAD
PRAD	TCGA-M7-A725	TCGA-M7-A725-01A-12R-A32O-07	962.146	9.91161	-1	PRAD
PRAD	TCGA-V1-A8MJ	TCGA-V1-A8MJ-01A-11R-A36G-07	1221.15	10.2552	-1	PRAD
PRAD	TCGA-V1-A8WW	TCGA-V1-A8WW-01A-11R-A37L-07	1792.09	10.8082	-1	PRAD
PRAD	TCGA-V1-A8X3	TCGA-V1-A8X3-01A-11R-A37L-07	1400.08	10.4523	-1	PRAD
PRAD	TCGA-V1-A9O7	TCGA-V1-A9O7-01A-21R-A41O-07	1266.6	10.3079	-1	PRAD
PRAD	TCGA-V1-A9OL	TCGA-V1-A9OL-01A-11R-A41O-07	1454.58	10.5074	-1	PRAD
PRAD	TCGA-VN-A88K	TCGA-VN-A88K-01A-11R-A352-07	1698.34	10.7308	-1	PRAD
PRAD	TCGA-VP-A872	TCGA-VP-A872-01A-11R-A352-07	2074.8	11.0195	-1	PRAD
PRAD	TCGA-VP-A87J	TCGA-VP-A87J-01A-11R-A352-07	913.174	9.83632	-1	PRAD
PRAD	TCGA-VP-A87K	TCGA-VP-A87K-01A-11R-A352-07	1908.66	10.8991	-1	PRAD
PRAD	TCGA-XJ-A9DX	TCGA-XJ-A9DX-01A-11R-A37L-07	1083.09	10.0823	-1	PRAD
PRAD	TCGA-XK-AAIV	TCGA-XK-AAIV-01A-11R-A41O-07	1008.98	9.98012	-1	PRAD
PRAD	TCGA-XK-AAJA	TCGA-XK-AAJA-01A-11R-A41O-07	1398.29	10.4505	-1	PRAD
PRAD	TCGA-XQ-A8TA	TCGA-XQ-A8TA-01A-11R-A36G-07	904.885	9.82318	-1	PRAD
PRAD	TCGA-YL-A8HM	TCGA-YL-A8HM-01A-11R-A36G-07	1547.04	10.5962	-1	PRAD
PRAD	TCGA-YL-A8SB	TCGA-YL-A8SB-01A-31R-A37L-07	1644.3	10.6841	-1	PRAD
PRAD	TCGA-YL-A8SP	TCGA-YL-A8SP-01B-11R-A37L-07	1195.09	10.2241	-1	PRAD
PRAD	TCGA-YL-A8SQ	TCGA-YL-A8SQ-01B-11R-A37L-07	1456.04	10.5088	-1	PRAD
PRAD	TCGA-YL-A9WH	TCGA-YL-A9WH-01A-11R-A37L-07	1400.82	10.4531	-1	PRAD
PRAD	TCGA-YL-A9WK	TCGA-YL-A9WK-01A-11R-A37L-07	1478.96	10.5313	-1	PRAD
PRAD	TCGA-YL-A9WL	TCGA-YL-A9WL-01A-11R-A41O-07	2661.47	11.3785	-1	PRAD
PRAD	TCGA-ZG-A8QW	TCGA-ZG-A8QW-01A-11R-A37L-07	1320.36	10.3678	-1	PRAD
PRAD	TCGA-ZG-A9L9	TCGA-ZG-A9L9-01A-11R-A41O-07	1855.91	10.8587	-1	PRAD
PRAD	TCGA-ZG-A9LM	TCGA-ZG-A9LM-01A-11R-A41O-07	1545.79	10.5951	-1	PRAD
PRAD	TCGA-ZG-A9LU	TCGA-ZG-A9LU-01A-11R-A41O-07	1672.71	10.7088	-1	PRAD
PRAD	TCGA-ZG-A9LY	TCGA-ZG-A9LY-01A-11R-A41O-07	1178.66	10.2042	-1	PRAD
PRAD	TCGA-ZG-A9LZ	TCGA-ZG-A9LZ-01A-11R-A41O-07	1650.15	10.6893	-1	PRAD
PRAD	TCGA-ZG-A9MC	TCGA-ZG-A9MC-01A-31R-A41O-07	1553.55	10.6023	-1	PRAD
PRAD	TCGA-ZG-A9N3	TCGA-ZG-A9N3-01A-11R-A41O-07	1448.48	10.5013	-1	PRAD
SARC	TCGA-3B-A9HI	TCGA-3B-A9HI-01A-11R-A38C-07	1606.32	10.6504	-1	SARC
SARC	TCGA-3B-A9HO	TCGA-3B-A9HO-01A-11R-A38C-07	1416.36	10.469	-1	SARC
SARC	TCGA-3B-A9HR	TCGA-3B-A9HR-01A-11R-A38C-07	1277.61	10.3204	-1	SARC
SARC	TCGA-3B-A9HS	TCGA-3B-A9HS-01A-11R-A39D-07	1877.35	10.8753	-1	SARC
SARC	TCGA-3B-A9I3	TCGA-3B-A9I3-01A-11R-A39D-07	1111.32	10.1194	-1	SARC
SARC	TCGA-DX-A1KW	TCGA-DX-A1KW-01A-22R-A24X-07	1909.25	10.8995	-1	SARC
SARC	TCGA-DX-A1L1	TCGA-DX-A1L1-01A-11R-A24X-07	1141.24	10.1577	-1	SARC
SARC	TCGA-DX-A23V	TCGA-DX-A23V-01A-11R-A29R-07	1165.99	10.1886	-1	SARC
SARC	TCGA-DX-A23Y	TCGA-DX-A23Y-01A-11R-A27Q-07	967.55	9.91968	-1	SARC
SARC	TCGA-DX-A2IZ	TCGA-DX-A2IZ-01A-11R-A21T-07	842.818	9.72079	-1	SARC
SARC	TCGA-DX-A3LS	TCGA-DX-A3LS-01A-11R-A21T-07	1311.74	10.3584	-1	SARC
SARC	TCGA-DX-A3LW	TCGA-DX-A3LW-01A-21R-A21T-07	1926.38	10.9124	-1	SARC
SARC	TCGA-DX-A3U9	TCGA-DX-A3U9-01A-11R-A30C-07	859.88	9.74967	-1	SARC
SARC	TCGA-DX-A48L	TCGA-DX-A48L-01A-11R-A30C-07	791.862	9.63093	-1	SARC
SARC	TCGA-DX-A48R	TCGA-DX-A48R-01A-11R-A30C-07	923.468	9.85248	-1	SARC
SARC	TCGA-DX-A6B8	TCGA-DX-A6B8-01A-11R-A30C-07	1633.52	10.6747	-1	SARC
SARC	TCGA-DX-A6BA	TCGA-DX-A6BA-01A-11R-A30C-07	794.667	9.63602	-1	SARC
SARC	TCGA-DX-A6YQ	TCGA-DX-A6YQ-01A-12R-A33J-07	973.541	9.92858	-1	SARC
SARC	TCGA-DX-A6YT	TCGA-DX-A6YT-01A-21R-A355-07	1453.3	10.5061	-1	SARC
SARC	TCGA-DX-A6YU	TCGA-DX-A6YU-01A-12R-A33J-07	1170.03	10.1936	-1	SARC
SARC	TCGA-DX-A6YV	TCGA-DX-A6YV-01A-12R-A355-07	1134.18	10.1487	-1	SARC
SARC	TCGA-DX-A8BG	TCGA-DX-A8BG-01A-12R-A41I-07	1118.2	10.1283	-1	SARC
SARC	TCGA-DX-A8BK	TCGA-DX-A8BK-01A-11R-A37L-07	1866.59	10.867	-1	SARC
SARC	TCGA-DX-A8BL	TCGA-DX-A8BL-01A-11R-A41I-07	1803.45	10.8173	-1	SARC
SARC	TCGA-DX-A8BO	TCGA-DX-A8BO-01A-11R-A41I-07	1083.85	10.0833	-1	SARC
SARC	TCGA-DX-A8BV	TCGA-DX-A8BV-01A-11R-A37L-07	1411.34	10.4639	-1	SARC
SARC	TCGA-DX-AB2H	TCGA-DX-AB2H-01A-11R-A39D-07	1754.67	10.7778	-1	SARC
SARC	TCGA-DX-AB2O	TCGA-DX-AB2O-01A-12R-A39D-07	3055.92	11.5779	-1	SARC
SARC	TCGA-DX-AB2T	TCGA-DX-AB2T-01A-11R-A38C-07	1370.13	10.4211	-1	SARC
SARC	TCGA-DX-AB3A	TCGA-DX-AB3A-01A-11R-A41I-07	1214.43	10.2472	-1	SARC
SARC	TCGA-FX-A3RE	TCGA-FX-A3RE-01A-11R-A22K-07	1803.34	10.8173	-1	SARC
SARC	TCGA-FX-A48G	TCGA-FX-A48G-01A-11R-A24X-07	1896.47	10.8899	-1	SARC
SARC	TCGA-HS-A5N8	TCGA-HS-A5N8-01A-11R-A26T-07	2198.13	11.1027	-1	SARC
SARC	TCGA-HS-A5NA	TCGA-HS-A5NA-01A-11R-A26T-07	1002.53	9.97087	-1	SARC
SARC	TCGA-IE-A4EH	TCGA-IE-A4EH-01A-11R-A24X-07	823.544	9.68745	-1	SARC
SARC	TCGA-IE-A6BZ	TCGA-IE-A6BZ-01A-11R-A30C-07	1014.19	9.98754	-1	SARC
SARC	TCGA-IF-A4AJ	TCGA-IF-A4AJ-01A-11R-A24X-07	1120.18	10.1308	-1	SARC
SARC	TCGA-IS-A3K7	TCGA-IS-A3K7-01A-11R-A21T-07	2205.24	11.1074	-1	SARC
SARC	TCGA-IS-A3K8	TCGA-IS-A3K8-01A-11R-A21T-07	1232.15	10.2681	-1	SARC
SARC	TCGA-IW-A3M5	TCGA-IW-A3M5-01A-22R-A21T-07	2983.2	11.5431	-1	SARC
SARC	TCGA-IW-A3M6	TCGA-IW-A3M6-01A-11R-A21T-07	1084.59	10.0843	-1	SARC
SARC	TCGA-JV-A5VF	TCGA-JV-A5VF-01A-11R-A29R-07	2011	10.9744	-1	SARC
SARC	TCGA-K1-A6RU	TCGA-K1-A6RU-01A-11R-A32Q-07	2005.39	10.9704	-1	SARC
SARC	TCGA-KF-A41W	TCGA-KF-A41W-01A-11R-A24X-07	1405.26	10.4577	-1	SARC
SARC	TCGA-MB-A5Y8	TCGA-MB-A5Y8-01A-11R-A29R-07	1615.13	10.6583	-1	SARC
SARC	TCGA-QC-AA9N	TCGA-QC-AA9N-01A-11R-A39D-07	1556.44	10.605	-1	SARC
SARC	TCGA-QQ-A8VB	TCGA-QQ-A8VB-01A-11R-A37L-07	1155.25	10.1752	-1	SARC
SARC	TCGA-SG-A6Z7	TCGA-SG-A6Z7-01A-12R-A32Q-07	2547.72	11.3156	-1	SARC
SARC	TCGA-SI-AA8B	TCGA-SI-AA8B-01A-11R-A38C-07	2032.22	10.9896	-1	SARC
SARC	TCGA-SI-AA8C	TCGA-SI-AA8C-01A-11R-A38C-07	1177.84	10.2031	-1	SARC
SARC	TCGA-WK-A8XS	TCGA-WK-A8XS-01A-11R-A37L-07	1063.4	10.0558	-1	SARC
SARC	TCGA-X2-A95T	TCGA-X2-A95T-01A-11R-A37L-07	730.445	9.51461	-1	SARC
SARC	TCGA-X6-A7W8	TCGA-X6-A7W8-01A-21R-A355-07	2185.67	11.0945	-1	SARC
SARC	TCGA-X6-A7WB	TCGA-X6-A7WB-01A-11R-A355-07	905.645	9.82439	-1	SARC
SARC	TCGA-X6-A8C2	TCGA-X6-A8C2-01A-11R-A36F-07	1827.15	10.8362	-1	SARC
SARC	TCGA-X6-A8C7	TCGA-X6-A8C7-01A-11R-A36F-07	959.17	9.90715	-1	SARC
SARC	TCGA-Z4-AAPF	TCGA-Z4-AAPF-01A-11R-A39D-07	1660.6	10.6984	-1	SARC
SARC	TCGA-Z4-AAPG	TCGA-Z4-AAPG-01A-11R-A39D-07	2291.92	11.163	-1	SARC
SKCM	TCGA-D3-A1Q8	TCGA-D3-A1Q8-06A-11R-A18T-07	1646.54	10.6861	-1	SKCM
SKCM	TCGA-D3-A2JB	TCGA-D3-A2JB-06A-11R-A18T-07	1664.05	10.7013	-1	SKCM
SKCM	TCGA-D3-A2JF	TCGA-D3-A2JF-06A-11R-A18S-07	1808	10.821	-1	SKCM
SKCM	TCGA-D3-A8GB	TCGA-D3-A8GB-06A-11R-A37K-07	1012.49	9.98511	-1	SKCM
SKCM	TCGA-D3-A8GN	TCGA-D3-A8GN-06A-11R-A37K-07	1412.7	10.4653	-1	SKCM
SKCM	TCGA-D3-A8GO	TCGA-D3-A8GO-06A-11R-A37K-07	1254.68	10.2943	-1	SKCM
SKCM	TCGA-D9-A149	TCGA-D9-A149-06A-11R-A18S-07	1179.45	10.2051	-1	SKCM
SKCM	TCGA-D9-A3Z3	TCGA-D9-A3Z3-06A-11R-A239-07	1618.01	10.6609	-1	SKCM
SKCM	TCGA-DA-A1I2	TCGA-DA-A1I2-06A-21R-A18U-07	1142.12	10.1588	-1	SKCM
SKCM	TCGA-DA-A95X	TCGA-DA-A95X-06A-11R-A37K-07	893.687	9.80524	-1	SKCM
SKCM	TCGA-EB-A44R	TCGA-EB-A44R-06A-41R-A266-07	1440.66	10.4935	-1	SKCM
SKCM	TCGA-EE-A184	TCGA-EE-A184-06A-11R-A18S-07	946.542	9.88805	-1	SKCM
SKCM	TCGA-EE-A29C	TCGA-EE-A29C-06A-21R-A18S-07	1784.1	10.8018	-1	SKCM
SKCM	TCGA-EE-A29E	TCGA-EE-A29E-06A-11R-A18T-07	1373.36	10.4245	-1	SKCM
SKCM	TCGA-EE-A2A6	TCGA-EE-A2A6-06A-11R-A18T-07	740.346	9.534	-1	SKCM
SKCM	TCGA-EE-A2GP	TCGA-EE-A2GP-06A-11R-A18S-07	1423.33	10.4761	-1	SKCM
SKCM	TCGA-EE-A2MG	TCGA-EE-A2MG-06A-11R-A18T-07	1425.88	10.4786	-1	SKCM
SKCM	TCGA-EE-A2MM	TCGA-EE-A2MM-06A-11R-A18S-07	1173.93	10.1984	-1	SKCM
SKCM	TCGA-EE-A3JA	TCGA-EE-A3JA-06A-11R-A20F-07	960.452	9.90907	-1	SKCM
SKCM	TCGA-ER-A19D	TCGA-ER-A19D-06A-11R-A18S-07	1996.86	10.9642	-1	SKCM
SKCM	TCGA-ER-A19E	TCGA-ER-A19E-06A-11R-A18S-07	1806.13	10.8195	-1	SKCM
SKCM	TCGA-ER-A19H	TCGA-ER-A19H-06A-12R-A18S-07	1742.4	10.7677	-1	SKCM
SKCM	TCGA-ER-A19P	TCGA-ER-A19P-06A-11R-A18S-07	1232.51	10.2686	-1	SKCM
SKCM	TCGA-ER-A19T	TCGA-ER-A19T-01A-11R-A18T-07	2248.99	11.1357	-1	SKCM
SKCM	TCGA-ER-A2NE	TCGA-ER-A2NE-06A-21R-A18T-07	816.851	9.67569	-1	SKCM
SKCM	TCGA-FR-A8YD	TCGA-FR-A8YD-06A-11R-A37K-07	1208.51	10.2402	-1	SKCM
SKCM	TCGA-FS-A1YW	TCGA-FS-A1YW-06A-11R-A18T-07	744.821	9.54269	-1	SKCM
SKCM	TCGA-FS-A1YX	TCGA-FS-A1YX-06A-11R-A18T-07	1234.92	10.2714	-1	SKCM
SKCM	TCGA-FS-A1ZE	TCGA-FS-A1ZE-06A-11R-A18T-07	732.909	9.51946	-1	SKCM
SKCM	TCGA-FS-A1ZJ	TCGA-FS-A1ZJ-06A-12R-A18S-07	1283.78	10.3273	-1	SKCM
SKCM	TCGA-FS-A1ZY	TCGA-FS-A1ZY-06A-11R-A18S-07	2287.14	11.16	-1	SKCM
SKCM	TCGA-FS-A4F0	TCGA-FS-A4F0-06A-11R-A24X-07	982.235	9.94139	-1	SKCM
SKCM	TCGA-FS-A4F4	TCGA-FS-A4F4-06A-12R-A266-07	1842.07	10.8479	-1	SKCM
SKCM	TCGA-GF-A4EO	TCGA-GF-A4EO-06A-12R-A24X-07	1514.98	10.566	-1	SKCM
SKCM	TCGA-GN-A4U3	TCGA-GN-A4U3-06A-11R-A32P-07	1193.38	10.222	-1	SKCM
SKCM	TCGA-GN-A4U9	TCGA-GN-A4U9-06A-11R-A32P-07	2419.26	11.2409	-1	SKCM
SKCM	TCGA-QB-AA9O	TCGA-QB-AA9O-06A-11R-A39D-07	1618.94	10.6617	-1	SKCM
SKCM	TCGA-RP-A693	TCGA-RP-A693-06A-13R-A311-07	1180.9	10.2069	-1	SKCM
SKCM	TCGA-W3-A825	TCGA-W3-A825-06A-11R-A352-07	2783.46	11.4432	-1	SKCM
SKCM	TCGA-WE-A8K6	TCGA-WE-A8K6-06A-11R-A37K-07	1297.38	10.3425	-1	SKCM
SKCM	TCGA-WE-A8ZQ	TCGA-WE-A8ZQ-06A-41R-A37K-07	1063.82	10.0564	-1	SKCM
STAD	TCGA-D7-6519	TCGA-D7-6519-01A-11R-1802-13	1782.91	10.8008	-1	STAD
STAD	TCGA-EQ-A4SO	TCGA-EQ-A4SO-01A-11R-A251-31	801.624	9.64858	-1	STAD
STAD	TCGA-BR-6458	TCGA-BR-6458-01A-11R-1802-13	1379.87	10.4314	-1	STAD
STAD	TCGA-CD-8527	TCGA-CD-8527-01A-11R-2343-13	1572.18	10.6195	-1	STAD
STAD	TCGA-CD-8530	TCGA-CD-8530-01A-11R-2343-13	980.298	9.93855	-1	STAD
STAD	TCGA-VQ-A8DT	TCGA-VQ-A8DT-01A-11R-A36D-31	1173.87	10.1983	-1	STAD
STAD	TCGA-VQ-A91Y	TCGA-VQ-A91Y-01A-11R-A414-31	1180.42	10.2063	-1	STAD
STAD	TCGA-CD-A48A	TCGA-CD-A48A-01A-12R-A36D-31	1478.61	10.531	-1	STAD
STAD	TCGA-RD-A7BW	TCGA-RD-A7BW-01A-11R-A32D-31	1291.25	10.3357	-1	STAD
STAD	TCGA-BR-4255	TCGA-BR-4255-01A-01R-1131-13	1238.53	10.2756	-1	STAD
STAD	TCGA-BR-A4PF	TCGA-BR-A4PF-01A-11R-A251-31	1034.9	10.0167	-1	STAD
STAD	TCGA-FP-7829	TCGA-FP-7829-01A-11R-2055-13	1831.46	10.8396	-1	STAD
STAD	TCGA-IN-A6RJ	TCGA-IN-A6RJ-01A-21R-A33Y-31	1760.48	10.7826	-1	STAD
STAD	TCGA-BR-8678	TCGA-BR-8678-01A-11R-2402-13	2117.68	11.049	-1	STAD
STAD	TCGA-VQ-A91V	TCGA-VQ-A91V-01A-11R-A414-31	839.005	9.71425	-1	STAD
STAD	TCGA-HU-A4H0	TCGA-HU-A4H0-01A-11R-A251-31	1109.57	10.1171	-1	STAD
STAD	TCGA-BR-A4J7	TCGA-BR-A4J7-01A-31R-A251-31	854.098	9.73995	-1	STAD
STAD	TCGA-CD-A486	TCGA-CD-A486-01A-11R-A24K-31	1555.1	10.6037	-1	STAD
STAD	TCGA-RD-A7BT	TCGA-RD-A7BT-01A-11R-A33Y-31	1394.31	10.4464	-1	STAD
STAD	TCGA-CG-4449	TCGA-CG-4449-01A-01R-1157-13	1017.61	9.99239	-1	STAD
STAD	TCGA-BR-8080	TCGA-BR-8080-01A-11R-2343-13	1061.18	10.0528	-1	STAD
STAD	TCGA-BR-4267	TCGA-BR-4267-01A-01R-1131-13	935.256	9.87076	-1	STAD
STAD	TCGA-D7-8575	TCGA-D7-8575-01A-11R-2343-13	604.566	9.24214	-1	STAD
STAD	TCGA-CD-A4MH	TCGA-CD-A4MH-01A-11R-A251-31	1315.24	10.3622	-1	STAD
STAD	TCGA-HU-A4H6	TCGA-HU-A4H6-01A-11R-A251-31	1206.67	10.238	-1	STAD
STAD	TCGA-B7-A5TN	TCGA-B7-A5TN-01A-21R-A31P-31	1470.9	10.5235	-1	STAD
STAD	TCGA-BR-6565	TCGA-BR-6565-01A-11R-1802-13	1764.05	10.7855	-1	STAD
STAD	TCGA-CD-8526	TCGA-CD-8526-01A-11R-2343-13	1669.92	10.7064	-1	STAD
STAD	TCGA-D7-5578	TCGA-D7-5578-01A-01R-1602-13	1892.77	10.887	-1	STAD
STAD	TCGA-IN-AB1V	TCGA-IN-AB1V-01A-21R-A414-31	910.657	9.83235	-1	STAD
STAD	TCGA-SW-A7EB	TCGA-SW-A7EB-01A-11R-A354-31	1688.78	10.7226	-1	STAD
STAD	TCGA-R5-A7ZR	TCGA-R5-A7ZR-01A-11R-A354-31	1295.94	10.3409	-1	STAD
[truncated: 7,819 more rows]
