# Supplementary material for: The IL6/JAK/STAT3 signaling axis is a therapeutic vulnerability in SMARCB1-deficient bladder cancer
Source: Nat Commun. 2024 Feb 14;15:1373. doi: 10.1038/s41467-024-45132-2 (PMC10867091; doi:10.1038/s41467-024-45132-2)
Supplement: Supplementary file 9 — Supplementary Data 6 [file 41467_2024_45132_MOESM9_ESM.xlsx]

## Sheet: Supp Data 6 
Supplementary Data 6. Gene set enrichment analysis (GSEA) associated with SMARCB1 in T24 derived orthotopic xenografts and mapping percentage of human and mouse. Analysis was performed using Salmon and XenofilteR methods which are enriched in key hallmark pathways. A) GSEA associated with SMARCB1 knockout and SMARCB1 control which are enriched in both methods (Salmon and XenofilteR). B) GSEA asso…
6A)
Pathways	SALMON method			XENOFILTER method
	NES_Salmon	P_Value_Salmon	FDR_Salmon	NES_XenofilteR	P_Value_XenofilteR	FDR_XenofilteR
HALLMARK_TNFA_SIGNALING_VIA_NFKB	2.17609	0	0	2.20967	0	0
HALLMARK_INTERFERON_GAMMA_RESPONSE	2.00154	0	0	1.99816	0	0.000690789
HALLMARK_INFLAMMATORY_RESPONSE	1.8067	0	0.00329588	1.51411	0.00325733	0.0159588
HALLMARK_MYC_TARGETS_V2	1.76815	0	0.00367228	2.01509	0	0.0005625
HALLMARK_ALLOGRAFT_REJECTION	1.74305	0	0.00400955	1.62282	0	0.00578556
HALLMARK_IL6_JAK_STAT3_SIGNALING	1.72995	0	0.0038201	1.70859	0	0.00272881
HALLMARK_HYPOXIA	1.70607	0	0.00396411	1.75785	0	0.0029231
HALLMARK_INTERFERON_ALPHA_RESPONSE	1.62283	0	0.00714909	1.65903	0.00269542	0.00465343
HALLMARK_UV_RESPONSE_UP	1.54137	0	0.0123457	1.71399	0	0.00327457
HALLMARK_APICAL_SURFACE	1.24067	0.134715	0.129728	-1.16272	0.231034	0.1976
HALLMARK_TGF_BETA_SIGNALING	1.18273	0.174515	0.183733	1.25587	0.103926	0.0839042
HALLMARK_MTORC1_SIGNALING	1.16489	0.0966184	0.194262	1.49266	0	0.0162176
HALLMARK_MITOTIC_SPINDLE	1.14079	0.11194	0.215386	1.38603	0	0.0370694
HALLMARK_UV_RESPONSE_DN	-2.29794	0	0	-2.18417	0	0
HALLMARK_OXIDATIVE_PHOSPHORYLATION	-2.13955	0	0	-1.66645	0	0.00732499
HALLMARK_EPITHELIAL_MESENCHYMAL_TRANSITION	-2.13436	0	0	-2.08824	0	0
HALLMARK_PROTEIN_SECRETION	-1.8364	0.00147275	0.00146354	-1.82385	0.00156495	0.00292285
HALLMARK_NOTCH_SIGNALING	-1.69426	0.00484653	0.00797436	-1.66967	0.00690846	0.00854582
HALLMARK_FATTY_ACID_METABOLISM	-1.65988	0	0.0115384	-1.65476	0	0.0065384
HALLMARK_ADIPOGENESIS	-1.65628	0	0.0104249	-1.53377	0.00283688	0.0172585
HALLMARK_ESTROGEN_RESPONSE_LATE	-1.62577	0	0.0113455	-1.6802	0	0.0094958
HALLMARK_ANGIOGENESIS	-1.59367	0.0199336	0.0142682	-1.47596	0.0412186	0.022615
HALLMARK_XENOBIOTIC_METABOLISM	-1.58482	0	0.0139629	-1.61951	0	0.00868804
HALLMARK_APOPTOSIS	-1.57541	0.0013369	0.013643	-1.41944	0.012766	0.0329928
HALLMARK_COAGULATION	-1.56591	0.00426136	0.0142349	-1.5799	0.00309119	0.0118923
HALLMARK_HEDGEHOG_SIGNALING	-1.52451	0.0295082	0.0206173	-1.41003	0.0662021	0.0349089
HALLMARK_KRAS_SIGNALING_UP	-1.50376	0.00268456	0.0231392	-1.68023	0	0.0118697
HALLMARK_BILE_ACID_METABOLISM	-1.47104	0.0136364	0.0303457	-1.51794	0.0108527	0.0193744
HALLMARK_ESTROGEN_RESPONSE_EARLY	-1.46076	0.00527009	0.0322308	-1.50604	0.0014245	0.0203317
HALLMARK_PANCREAS_BETA_CELLS	-1.43232	0.0602007	0.0404065	-1.56103	0.0224299	0.0136318
HALLMARK_PEROXISOME	-1.43204	0.0319889	0.0382745	-1.42918	0.0251572	0.0318258
HALLMARK_REACTIVE_OXYGEN_SPECIES_PATHWAY	-1.43177	0.0470016	0.0364543	-1.21915	0.160473	0.160593
HALLMARK_WNT_BETA_CATENIN_SIGNALING	-1.41896	0.0540098	0.0368335	-1.18119	0.213028	0.180749
HALLMARK_APICAL_JUNCTION	-1.37677	0.0273082	0.0529198	-1.48687	0.00437318	0.0232525
HALLMARK_CHOLESTEROL_HOMEOSTASIS	-1.3735	0.0545171	0.0518568	-1.20029	0.158537	0.16765
HALLMARK_COMPLEMENT	-1.34218	0.0353866	0.0662047	-1.48286	0.00142248	0.0225657
HALLMARK_HEME_METABOLISM	-1.33708	0.026455	0.0663929	-1.20135	0.104258	0.173091
HALLMARK_MYOGENESIS	-1.31857	0.0464807	0.0755097	-1.32627	0.0502874	0.073161
HALLMARK_P53_PATHWAY	-1.30981	0.0413972	0.0778847	-1.29496	0.0445682	0.0916542
HALLMARK_KRAS_SIGNALING_DN	-1.29593	0.0565517	0.0839192	-1.4427	0.00720461	0.030244
HALLMARK_ANDROGEN_RESPONSE	-1.27645	0.0845272	0.0953647	-1.19146	0.160686	0.17311
HALLMARK_IL2_STAT5_SIGNALING	-1.22567	0.0987654	0.13565	1.40485	0	0.0343849
6B).
Pathways	SALMON method			XENOFILTER method
	NES_Salmon	P_Value_Salmon	FDR_Salmon	NES_XenofilteR	P_Value_XenofilteR	FDR_XenofilteR
HALLMARK_UV_RESPONSE_DN	1.97744	0	0.001	2.03843	0	0
HALLMARK_EPITHELIAL_MESENCHYMAL_TRANSITION	1.96322	0	0.0005	1.95939	0	0
HALLMARK_NOTCH_SIGNALING	1.83213	0.00343053	0.00333665	1.83545	0	0.00163573
HALLMARK_ESTROGEN_RESPONSE_LATE	1.80565	0	0.00381663	1.8475	0	0.00131838
HALLMARK_ANGIOGENESIS	1.72426	0.00684931	0.00693774	1.56106	0.0243506	0.0190638
HALLMARK_ESTROGEN_RESPONSE_EARLY	1.6971	0	0.00840267	1.68013	0	0.00797879
HALLMARK_COAGULATION	1.60187	0.00148588	0.0169331	1.65027	0.00431655	0.00863186
HALLMARK_BILE_ACID_METABOLISM	1.5648	0.002849	0.0217921	1.43061	0.03207	0.0410396
HALLMARK_INTERFERON_ALPHA_RESPONSE	1.51943	0.0137825	0.030888	1.42566	0.0359195	0.0401366
HALLMARK_PANCREAS_BETA_CELLS	1.51351	0.0469012	0.0304834	1.67893	0.0142602	0.00692924
HALLMARK_P53_PATHWAY	1.50385	0.00555556	0.0299873	1.31543	0.0378378	0.095026
HALLMARK_KRAS_SIGNALING_UP	1.47966	0.00539811	0.035484	1.61858	0.00131406	0.0112728
HALLMARK_XENOBIOTIC_METABOLISM	1.4707	0.00682128	0.0365202	1.43742	0.0110803	0.0413399
HALLMARK_APICAL_SURFACE	1.45343	0.0522876	0.0401172	1.43975	0.05	0.0432701
HALLMARK_APICAL_JUNCTION	1.42839	0.00540541	0.0446804	1.4634	0.0094086	0.0400802
HALLMARK_MYOGENESIS	1.38808	0.0166205	0.0611248	1.48098	0.00544959	0.0359888
HALLMARK_ADIPOGENESIS	1.3304	0.0322581	0.0944358	1.17479	0.158038	0.245198
HALLMARK_KRAS_SIGNALING_DN	1.31404	0.0597015	0.105665	1.55521	0.0082531	0.0184505
HALLMARK_COMPLEMENT	1.27814	0.0651558	0.133106	1.45938	0.00772201	0.0387717
HALLMARK_TNFA_SIGNALING_VIA_NFKB	-2.6977	0	0	-2.65982	0	0
HALLMARK_HYPOXIA	-2.56165	0	0	-2.60504	0	0
HALLMARK_UV_RESPONSE_UP	-1.63338	0.00342466	0.0100057	-2.09548	0	0
HALLMARK_IL2_STAT5_SIGNALING	-1.5586	0	0.0174898	-1.71047	0	0.0036014
HALLMARK_GLYCOLYSIS	-1.55603	0	0.0141793	-1.87411	0	0.00058
HALLMARK_INFLAMMATORY_RESPONSE	-1.55201	0	0.0121039	1.39509	0.0285326	0.0513343
HALLMARK_IL6_JAK_STAT3_SIGNALING	-1.4573	0.00813008	0.0275563	-1.58385	0.00302115	0.0119349
HALLMARK_TGF_BETA_SIGNALING	-1.4479	0.0340909	0.026226	-1.39137	0.0558659	0.0393156
HALLMARK_MTORC1_SIGNALING	-1.39281	0.00404858	0.0395805	-1.92875	0	0.000725
HALLMARK_CHOLESTEROL_HOMEOSTASIS	-1.20949	0.139818	0.164745	-1.45662	0.0294985	0.0283067
HALLMARK_INTERFERON_GAMMA_RESPONSE	-1.1589	0.104317	0.213099	-1.40352	0.00404858	0.0416008
HALLMARK_ALLOGRAFT_REJECTION	-1.14952	0.163043	0.21118	-1.16602	0.122951	0.18331
HALLMARK_HEME_METABOLISM	-1.11874	0.19084	0.247354	-1.33217	0.023166	0.0558085
6C).
Group	sample	uniquely_mapped_reads_human_STAR	uniquely_mapped_reads_mouse_STAR	contamination_estimate_XenofilteR	contamination_estimate_STAR	contamination_estimate_Salmon
Control EV	RS-03595114	0.1227	0.7574	0.6443	0.8657	0.8977
	RS-03595115	0.5665	0.3195	0.0705	0.342	0.3384
	RS-03595116	0.6537	0.2322	0.0415	0.2356	0.2338
	RS-03595117	0.4896	0.3482	0.2158	0.3986	0.4282
SMARCB1 KO	RS-03595118	0.6753	0.2127	0.0414	0.2129	0.2108
	RS-03595119	0.6875	0.1855	0.0365	0.1787	0.183
	RS-03595120	0.6033	0.2488	0.0522	0.2438	0.27
	RS-03595121	0.126	0.7082	0.3959	0.8253	0.8505
SMARCB1 Rescue	RS-03595122	0.5899	0.3007	0.0504	0.3099	0.3232
	RS-03595123	0.2216	0.5844	0.6083	0.6742	0.8402
	RS-03595124	0.2968	0.5813	0.1852	0.6563	0.6892
	RS-03595125	0.6036	0.2868	0.044	0.2896	0.2993
