# Supplementary material for: The IL6/JAK/STAT3 signaling axis is a therapeutic vulnerability in SMARCB1-deficient bladder cancer
Source: Nat Commun. 2024 Feb 14;15:1373. doi: 10.1038/s41467-024-45132-2 (PMC10867091; doi:10.1038/s41467-024-45132-2)
Supplement: Supplementary file 10 — Supplementary Data 7 [file 41467_2024_45132_MOESM10_ESM.xlsx]

## Sheet: Sup Data 7
Supplementary Data 7. List of hallmark gene sets that have increased accessibility in ATAC-seq upon loss of SMARCB1 (Refer to Supplementary Fig.10C). IL6-JAK-STAT3 signaling pathway was highlighted. The enrichment of gene sets from increased sites was performed using hypergeometric tests.
Pathway name	pval	fdr	signature	geneset	overlap	background
HALLMARK_MITOTIC_SPINDLE	1.3e-06	6.7e-05	13275	199	145	23467
HALLMARK_UV_RESPONSE_DN	3.5e-05	0.00088	13275	144	105	23467
HALLMARK_G2M_CHECKPOINT	6.1e-05	0.001	13275	200	140	23467
HALLMARK_ESTROGEN_RESPONSE_EARLY	0.00034	0.0043	13275	200	137	23467
HALLMARK_APICAL_JUNCTION	0.00097	0.0097	13275	200	135	23467
HALLMARK_TNFA_SIGNALING_VIA_NFKB	0.0016	0.013	13275	200	134	23467
HALLMARK_MYOGENESIS	0.0025	0.014	13275	200	133	23467
HALLMARK_TGF_BETA_SIGNALING	0.0025	0.014	13275	54	41	23467
HALLMARK_WNT_BETA_CATENIN_SIGNALING	0.0025	0.014	13275	42	33	23467
HALLMARK_APICAL_SURFACE	0.0035	0.017	13275	44	34	23467
HALLMARK_COMPLEMENT	0.006	0.027	13275	200	131	23467
HALLMARK_ANDROGEN_RESPONSE	0.0073	0.03	13275	100	69	23467
HALLMARK_IL2_STAT5_SIGNALING	0.011	0.041	13275	199	129	23467
HALLMARK_IL6_JAK_STAT3_SIGNALING	0.012	0.043	13275	87	60	23467
HALLMARK_HYPOXIA	0.038	0.13	13275	200	126	23467
HALLMARK_PROTEIN_SECRETION	0.044	0.14	13275	96	63	23467
HALLMARK_ESTROGEN_RESPONSE_LATE	0.051	0.14	13275	200	125	23467
HALLMARK_P53_PATHWAY	0.051	0.14	13275	200	125	23467
HALLMARK_NOTCH_SIGNALING	0.056	0.14	13275	32	23	23467
HALLMARK_APOPTOSIS	0.066	0.14	13275	161	101	23467
HALLMARK_ALLOGRAFT_REJECTION	0.068	0.14	13275	200	124	23467
HALLMARK_E2F_TARGETS	0.068	0.14	13275	200	124	23467
HALLMARK_KRAS_SIGNALING_DN	0.068	0.14	13275	200	124	23467
HALLMARK_KRAS_SIGNALING_UP	0.068	0.14	13275	200	124	23467
HALLMARK_INTERFERON_GAMMA_RESPONSE	0.089	0.18	13275	200	123	23467
HALLMARK_GLYCOLYSIS	0.15	0.28	13275	200	121	23467
HALLMARK_UV_RESPONSE_UP	0.16	0.3	13275	158	96	23467
HALLMARK_REACTIVE_OXYGEN_SPECIES_PATHWAY	0.21	0.38	13275	49	31	23467
HALLMARK_EPITHELIAL_MESENCHYMAL_TRANSITION	0.22	0.38	13275	200	119	23467
HALLMARK_HEDGEHOG_SIGNALING	0.24	0.39	13275	36	23	23467
HALLMARK_MYC_TARGETS_V2	0.24	0.39	13275	58	36	23467
HALLMARK_MTORC1_SIGNALING	0.27	0.41	13275	200	118	23467
HALLMARK_PI3K_AKT_MTOR_SIGNALING	0.27	0.41	13275	105	63	23467
HALLMARK_SPERMATOGENESIS	0.29	0.43	13275	135	80	23467
HALLMARK_INFLAMMATORY_RESPONSE	0.32	0.45	13275	200	117	23467
HALLMARK_DNA_REPAIR	0.33	0.46	13275	150	88	23467
HALLMARK_COAGULATION	0.34	0.46	13275	138	81	23467
HALLMARK_PEROXISOME	0.37	0.49	13275	104	61	23467
HALLMARK_MYC_TARGETS_V1	0.42	0.54	13275	200	115	23467
HALLMARK_HEME_METABOLISM	0.59	0.74	13275	200	112	23467
HALLMARK_BILE_ACID_METABOLISM	0.64	0.78	13275	112	62	23467
HALLMARK_XENOBIOTIC_METABOLISM	0.7	0.82	13275	200	110	23467
HALLMARK_ANGIOGENESIS	0.74	0.82	13275	36	19	23467
HALLMARK_UNFOLDED_PROTEIN_RESPONSE	0.74	0.82	13275	113	61	23467
HALLMARK_ADIPOGENESIS	0.75	0.82	13275	200	109	23467
HALLMARK_INTERFERON_ALPHA_RESPONSE	0.76	0.82	13275	97	52	23467
HALLMARK_CHOLESTEROL_HOMEOSTASIS	0.9	0.94	13275	74	37	23467
HALLMARK_PANCREAS_BETA_CELLS	0.91	0.94	13275	40	19	23467
HALLMARK_OXIDATIVE_PHOSPHORYLATION	0.99	1	13275	200	96	23467
HALLMARK_FATTY_ACID_METABOLISM	1	1	13275	158	70	23467
