# Supplementary material for: The IL6/JAK/STAT3 signaling axis is a therapeutic vulnerability in SMARCB1-deficient bladder cancer
Source: Nat Commun. 2024 Feb 14;15:1373. doi: 10.1038/s41467-024-45132-2 (PMC10867091; doi:10.1038/s41467-024-45132-2)
Supplement: Supplementary file 12 — Supplementary Data 9 [file 41467_2024_45132_MOESM12_ESM.xlsx]

## Sheet: Supp Data 9
Supplementary Data 9. List of bladder cancer PDX models available in Jackson lab with SMARCB1 copy number alterations and corresponding mRNA expression levels. TM00020 (highlighted) PDX model was used for the current study.
model_name	primary_site	clinical_diagnosis	model_tags	platform	sample_name	logratio_ploidy	CNV	passage_num	ensembl_gene_id	gene_symbol	z_score_expression	z_score_percentile_rank	normalized_expression	tpm
TM00013	Bladder	bladder urothelial papillary carcinoma	Muscle Invasive Bladder Cancer	hu133	BL0058F037P0			P0	ENSG00000099956	SMARCB1	-0.403991	-0.419687	8.15654	NULL
TM00013	Bladder	bladder urothelial papillary carcinoma		SNP	BL0058F037P0	-0.694095	Deletion	P0	ENSG00000099956	SMARCB1
TM00013	Bladder	bladder urothelial papillary carcinoma	Muscle Invasive Bladder Cancer	stRNA_Seq	BL0058F037P0000P1011P2			P2	ENSG00000099956	SMARCB1	-0.430856	-0.212912	10.1858	40.37
TM00013	Bladder	bladder urothelial papillary carcinoma		SNP	BL0058F039P0	-0.261073	Normal	P0	ENSG00000099956	SMARCB1
TM00015	Bladder	bladder urothelial papillary carcinoma	Muscle Invasive Bladder Cancer	RNA_Seq	BL0269F404P0			P0	ENSG00000099956	SMARCB1	-0.393212	-0.330387	10.7909	48.51
TM00015	Bladder	bladder urothelial papillary carcinoma	Muscle Invasive Bladder Cancer	hg10st	BL0269F404P0			P0	ENSG00000099956	SMARCB1	-0.955787	-1.0712	9.20725	NULL
TM00015	Bladder	bladder urothelial papillary carcinoma		SNP	BL0269F404P0	0.0065138	Normal	P0	ENSG00000099956	SMARCB1
TM00016	Bladder	sarcomatoid transitional cell carcinoma	Muscle Invasive Bladder Cancer	RNA_Seq	BL0293F563P0			P0	ENSG00000099956	SMARCB1	-0.131982	0.0160419	11.0889	67.23
TM00016	Bladder	sarcomatoid transitional cell carcinoma	Muscle Invasive Bladder Cancer	hg10st	BL0293F563P0			P0	ENSG00000099956	SMARCB1	-0.247081	-0.616449	9.43551	NULL
TM00016	Bladder	sarcomatoid transitional cell carcinoma		SNP	BL0293F563P0	-0.59227	Deletion	P0	ENSG00000099956	SMARCB1
TM00020	Bladder	bladder transitional cell carcinoma	Muscle Invasive Bladder Cancer	RNA_Seq	BL0382F1232P0			P0	ENSG00000099956	SMARCB1	-0.912552	-1.1478	10.1985	33.78
TM00020	Bladder	bladder transitional cell carcinoma	Muscle Invasive Bladder Cancer	hg10st	BL0382F1232P0			P0	ENSG00000099956	SMARCB1	-0.929521	-1.05583	9.21571	NULL
TM00020	Bladder	bladder transitional cell carcinoma		SNP	BL0382F1232P0	-0.547719	Deletion	P0	ENSG00000099956	SMARCB1
TM00020	Bladder	bladder transitional cell carcinoma		SNP	BL0382F1232P0001P1	-1.19177	Deletion	P1	ENSG00000099956	SMARCB1
TM00023	Bladder	bladder adenocarcinoma	Muscle Invasive Bladder Cancer	RNA_Seq	BL0429F1608P0			P0	ENSG00000099956	SMARCB1	-0.376792	-0.466624	10.8096	53.65
TM00023	Bladder	bladder adenocarcinoma	Muscle Invasive Bladder Cancer	hu133	BL0429F1608P0			P0	ENSG00000099956	SMARCB1	-0.447184	-0.621998	8.14819	NULL
TM00024	Bladder	bladder transitional cell carcinoma	Muscle Invasive Bladder Cancer	RNA_Seq	BL0440F1664P0			P0	ENSG00000099956	SMARCB1	0.358227	0.493517	11.648	108.63
TM00024	Bladder	bladder transitional cell carcinoma	Muscle Invasive Bladder Cancer	hu133	BL0440F1664P0			P0	ENSG00000099956	SMARCB1	2.04799	1.87675	8.63056	NULL
TM00024	Bladder	bladder transitional cell carcinoma		SNP	BL0440F1664P0	0.612223	Amplification	P0	ENSG00000099956	SMARCB1
TM00025	Bladder	bladder urothelial papillary carcinoma	Non Muscle Invasive Bladder Cancer	hu133	BL0470F1820P0			P0	ENSG00000099956	SMARCB1	-0.233756	-0.175841	8.18945	NULL
TM00025	Bladder	bladder urothelial papillary carcinoma		SNP	BL0470F1820P0	-0.0379026	Normal	P0	ENSG00000099956	SMARCB1
TM00026	Bladder	bladder transitional cell carcinoma	Muscle Invasive Bladder Cancer	RNA_Seq	BL0479F1894P0			P0	ENSG00000099956	SMARCB1	0.000953236	0.243102	11.2405	86.09
TM00026	Bladder	bladder transitional cell carcinoma	Muscle Invasive Bladder Cancer	hu133	BL0479F1894P0			P0	ENSG00000099956	SMARCB1	0.632316	0.486027	8.35688	NULL
TM00026	Bladder	bladder transitional cell carcinoma		SNP	BL0479F1894P0	0.00146505	Normal	P0	ENSG00000099956	SMARCB1
TM00026	Bladder	bladder transitional cell carcinoma	Muscle Invasive Bladder Cancer	RNA_Seq	BL0479F1895P0002P1			P1	ENSG00000099956	SMARCB1	0.285578	0.549309	11.5651	106.55
TM00026	Bladder	bladder transitional cell carcinoma	Muscle Invasive Bladder Cancer	stRNA_Seq	BL0479F1895P0002P1			P1	ENSG00000099956	SMARCB1	0.141525	0.216677	11.1974	78.52
TM00026	Bladder	bladder transitional cell carcinoma	Muscle Invasive Bladder Cancer	RNA_Seq	BL0479F1895P0005P1			P1	ENSG00000099956	SMARCB1	0.338609	0.621969	11.6256	105.91
TM00026	Bladder	bladder transitional cell carcinoma		SNP	BL0479F1895P0005P1	0.0369753	Normal	P1	ENSG00000099956	SMARCB1
TM00037	Bladder	Urothelial carcinoma	Muscle Invasive Bladder Cancer	RNA_Seq	BL0545F63P0126P1			P1	ENSG00000099956	SMARCB1	-0.11574	0.057994	11.1074	82.92
TM01002	Bladder	bladder urothelial papillary carcinoma	Non Muscle Invasive Bladder Cancer	RNA_Seq	BL0591F111P0			P0	ENSG00000099956	SMARCB1	-0.232573	-0.161281	10.9741	69.22
TM01002	Bladder	bladder urothelial papillary carcinoma		SNP	BL0591F111P0	0.0464696	Normal	P0	ENSG00000099956	SMARCB1
TM01029	Bladder	invasive bladder transitional cell carcinoma	Muscle Invasive Bladder Cancer	RNA_Seq	BL0215F124P0			P0	ENSG00000099956	SMARCB1	0.167768	-0.0445076	11.4308	60.1
TM01029	Bladder	invasive bladder transitional cell carcinoma		SNP	BL0215F124P0	0.0044554	Normal	P0	ENSG00000099956	SMARCB1
TM01353	Bladder	bladder signet ring cell adenocarcinoma	Muscle Invasive Bladder Cancer	RNA_Seq	TM01353F056P0			P0	ENSG00000099956	SMARCB1	-0.920553	-0.750341	10.1894	34.87
TM01353	Bladder	bladder signet ring cell adenocarcinoma		SNP	TM01353F056P0	-1.17594	Deletion	P0	ENSG00000099956	SMARCB1
TM01353	Bladder	bladder signet ring cell adenocarcinoma	Muscle Invasive Bladder Cancer	RNA_Seq	TM01353F925P0			P0	ENSG00000099956	SMARCB1	-0.494259	-0.839435	10.6756	34.51
J000092712	Bladder	bladder transitional cell carcinoma	Muscle Invasive Bladder Cancer	RNA_Seq	J000095175			P0	ENSG00000099956	SMARCB1	0.0787717	0.230992	11.3292	87.43
J000092712	Bladder	bladder transitional cell carcinoma		SNP	J000095175	0.120434	Normal	P0	ENSG00000099956	SMARCB1
J000092712	Bladder	bladder transitional cell carcinoma		SNP	J000096798	0.133039	Normal	P0	ENSG00000099956	SMARCB1
J000098169	Bladder	small cell carcinoma		SNP	J000100945	-1.00899	Deletion	P0	ENSG00000099956	SMARCB1
J000098169	Bladder	small cell carcinoma		SNP	J000100948	-0.937962	Deletion	P0	ENSG00000099956	SMARCB1
J000098169	Bladder	small cell carcinoma	Non Muscle Invasive Bladder Cancer	RNA_Seq	J000100949			P0	ENSG00000099956	SMARCB1	0.537331	0.501302	11.8523	126.38
J000098169	Bladder	small cell carcinoma	Non Muscle Invasive Bladder Cancer	RNA_Seq	J000103431			P1	ENSG00000099956	SMARCB1	0.330815	0.18385	11.6167	109.51
J000098169	Bladder	small cell carcinoma		SNP	J000103432	-1.01948	Deletion	P1	ENSG00000099956	SMARCB1
J000099207	Bladder	urinary bladder cancer	Muscle Invasive Bladder Cancer	RNA_Seq	J000100201			P0	ENSG00000099956	SMARCB1	-0.583736	-0.569125	10.5736	50.25
J000099207	Bladder	urinary bladder cancer	Muscle Invasive Bladder Cancer	RNA_Seq	J000103042			P3	ENSG00000099956	SMARCB1	-0.934933	-0.629242	10.173	54.52
J000099207	Bladder	urinary bladder cancer	Muscle Invasive Bladder Cancer	RNA_Seq	J000103192			P3	ENSG00000099956	SMARCB1	0.0525109	0.237912	11.2993	55.84
J000100646	Bladder	urinary bladder cancer		SNP	J000102432	-0.790676	Deletion	P0	ENSG00000099956	SMARCB1
J000100646	Bladder	urinary bladder cancer		SNP	J000102435	-0.970019	Deletion	P0	ENSG00000099956	SMARCB1
J000100646	Bladder	urinary bladder cancer	Muscle Invasive Bladder Cancer	RNA_Seq	J000103692			P1	ENSG00000099956	SMARCB1	-0.645502	-0.843328	10.5031	62.88
J000100646	Bladder	urinary bladder cancer		SNP	J000103693	-0.714359	Deletion	P1	ENSG00000099956	SMARCB1
J000101121	Bladder	urinary bladder cancer		SNP	J000101542	0.117359	Normal	P0	ENSG00000099956	SMARCB1
J000101121	Bladder	urinary bladder cancer	Muscle Invasive Bladder Cancer	RNA_Seq	J000101546			P0	ENSG00000099956	SMARCB1	0.0217037	0.0688064	11.2642	62.95
J000102326	Bladder	urinary bladder cancer	Muscle Invasive Bladder Cancer	RNA_Seq	J000103732			P1	ENSG00000099956	SMARCB1	0.0637236	0.0644814	11.3121	85.65
J000102326	Bladder	urinary bladder cancer		SNP	J000103733	-0.158438	Normal	P1	ENSG00000099956	SMARCB1
J000102326	Bladder	urinary bladder cancer	Muscle Invasive Bladder Cancer	stRNA_Seq	SGJ102326F001P4			P4	ENSG00000099956	SMARCB1	0.340272	0.298026	11.5487	105.43
J000102326	Bladder	urinary bladder cancer		SNP	SGJ102326F001P4	-0.200556	Normal	P4	ENSG00000099956	SMARCB1
J000104096	Bladder	urinary bladder urothelial carcinoma	NULL	stRNA_Seq	J000107893			P1	ENSG00000099956	SMARCB1	0.41604	0.291617	11.6826	93.16
J000104096	Bladder	urinary bladder urothelial carcinoma		SNP	J000107894	0.0445574	Normal	P1	ENSG00000099956	SMARCB1
J000104256	Bladder	urinary bladder cancer	Muscle Invasive Bladder Cancer	stRNA_Seq	J000105317			P1	ENSG00000099956	SMARCB1	-0.0928883	0.0672905	10.7831	56.69
J000104256	Bladder	urinary bladder cancer		SNP	J000105318	-0.0599765	Normal	P1	ENSG00000099956	SMARCB1
J000104518	Bladder	urinary bladder urothelial carcinoma		SNP	J000104907	-0.250008	Normal	P0	ENSG00000099956	SMARCB1
J000104518	Bladder	urinary bladder urothelial carcinoma	Muscle Invasive Bladder Cancer	stRNA_Seq	J000105344			P1	ENSG00000099956	SMARCB1	-0.766944	-0.49788	9.5918	26.84
J000105006	Bladder	squamous cell carcinoma	Muscle Invasive Bladder Cancer	stRNA_Seq	J000106845			P1	ENSG00000099956	SMARCB1	0.392247	0.280606	11.6406	86.5
J000105006	Bladder	squamous cell carcinoma		SNP	J000106846	0.198974	Normal	P1	ENSG00000099956	SMARCB1
J000107333	Bladder	transitional cell carcinoma	Muscle Invasive Bladder Cancer	stRNA_Seq	J000108387			P0	ENSG00000099956	SMARCB1	-0.682302	-0.428364	9.7414	22.92
J000107333	Bladder	transitional cell carcinoma	Muscle Invasive Bladder Cancer	stRNA_Seq	J000110071			P1	ENSG00000099956	SMARCB1	-0.776136	-0.484569	9.57556	21.71
J000107333	Bladder	transitional cell carcinoma		SNP	J000110072	-0.66842	Deletion	P1	ENSG00000099956	SMARCB1
J000108112	Bladder	bladder urothelial carcinoma	Muscle Invasive Bladder Cancer	stRNA_Seq	J000113010			P1	ENSG00000099956	SMARCB1	-0.123438	0.0125647	10.7291	54.05
J000108112	Bladder	bladder urothelial carcinoma		SNP	J000113011	0.154501	Normal	P1	ENSG00000099956	SMARCB1
J000109799	Bladder	micropapillary variant infiltrating bladder urothelial carcinoma	Muscle Invasive Bladder Cancer	stRNA_Seq	J000114328			P1	ENSG00000099956	SMARCB1	-0.356546	-0.232304	10.3171	27
J000109799	Bladder	micropapillary variant infiltrating bladder urothelial carcinoma		SNP	J000114329	-0.769926	Deletion	P1	ENSG00000099956	SMARCB1
