# Supplementary material for: The IL6/JAK/STAT3 signaling axis is a therapeutic vulnerability in SMARCB1-deficient bladder cancer
Source: Nat Commun. 2024 Feb 14;15:1373. doi: 10.1038/s41467-024-45132-2 (PMC10867091; doi:10.1038/s41467-024-45132-2)
Supplement: Supplementary file 13 — Supplementary Data 10 [file 41467_2024_45132_MOESM13_ESM.xlsx]

## Sheet: Supp Data 10
Supplementary Data 10. List of rewired genes identified based on the integration of SMARCB1 KO over control and rescue over KO using Salmon and XenofilteR methods used to generate Supplementary Fig. 14F. List of 55 genes that were used for ROC (Supplementary Fig.14G) were highlighted in Red.
Gene Name	Salmon method				Xenofilter method
	Control_KO_Salmon_log2FC	Control_KO_Salmon_FDR	KO_Rescue_Salmon_log2FC	KO_Rescue_Salmon_FDR	Control_KO_XenofilteR_log2FC	Control_KO_XenofilteR_FDR	KO_Rescue_XenofilteR_log2FC	KO_Rescue_XenofilteR_FDR
AC018978.1	-1.27594	0.0274758	1.58613	0.0274747	-1.18199	0.00682136	2.09797	2.76e-06
HK2	-1.80581	5.99e-05	1.38675	0.0142998	-2.03591	1.4e-05	1.34344	0.0231535
TMEM158	-1.84978	5.53e-05	1.79194	0.0008478	-1.86764	7.49e-06	1.81071	7.11e-05
GJB2	-2.84742	6.58e-08	1.82785	0.00389898	-3.00137	3.11e-08	2.00231	0.00111069
GOLGA7B	-2.253	1.29e-05	1.60735	0.0103403	-2.86377	5.69e-08	2.22093	7.55e-05
SLC45A1	-1.86192	0.000248377	1.34815	0.0429475	-2.2194	1.4e-07	1.45023	0.00318669
MAFF	-1.24995	0.000879939	1.15011	0.0109207	-1.17102	0.00219219	1.06809	0.0172475
MMP10	-2.17671	2.56e-06	2.44952	5.7e-07	-2.30365	4.7e-07	2.49009	1.02e-07
ADGRD1	-1.77574	0.0246071	2.82641	0.000628114	-2.29382	0.0104293	2.93208	0.00316044
KDM6B	-1.24077	0.00615937	1.16626	0.0414938	-1.32622	0.0032895	1.28628	0.0130725
TNFAIP3	-1.32692	0.005143	1.26088	0.0317803	-1.64081	1.19e-05	1.39111	0.000915671
IZUMO4	-1.22637	0.00382279	1.32852	0.00712873	-1.18636	0.000116443	1.14657	0.000834223
BCL11B	-2.02033	0.00872074	2.4322	0.00485381	-2.8204	0.000776784	2.21042	0.0307678
MOXD1	-2.44169	7.22e-05	2.21618	0.00179821	-2.68099	4.1e-05	2.34848	0.00135052
FER1L4	-2.00453	5.31e-07	1.4598	0.00249537	-2.15519	8.96e-07	1.50114	0.00383963
BBC3	-1.71452	4.56e-06	1.04078	0.0425368	-1.72998	1.1e-06	1.03419	0.0213209
PLEKHG5	-1.46653	0.000601531	1.14384	0.0426449	-1.75377	3.72e-06	1.04593	0.0355105
MMP1	-2.2281	7.95e-08	1.57711	0.00153568	-2.44381	1.24e-10	1.70825	4.47e-05
TNFAIP6	-2.96557	0.000427786	2.54227	0.0149538	-2.89838	0.000865352	2.78547	0.0048308
ADM	-1.54343	0.000157981	1.42434	0.00277811	-1.6283	8.19e-05	1.43863	0.00203076
ROBO3	-1.98284	2.05e-05	1.63349	0.00315783	-1.87746	7.87e-06	1.60334	0.000577538
MIR210HG	-1.97629	0.000223087	1.70841	0.00915059	-1.57555	0.000144374	1.37605	0.00368637
N4BP3	-1.94528	0.00111562	1.83412	0.0109729	-1.99294	0.00026087	1.8774	0.00224324
NDRG1	-2.37372	4.73e-07	1.95985	0.000274427	-2.7311	5.8e-13	1.95394	1.82e-06
BIRC3	-1.69271	1.42e-05	1.11772	0.033434	-1.6418	2.85e-06	1.19415	0.00385197
DSE	-1.24878	0.000491814	1.07074	0.0156773	-1.55923	4.74e-06	1.42237	0.00011092
CSF3	-2.77416	5.71e-10	1.48829	0.0117961	-2.94399	4.43e-11	1.59217	0.00345327
TICAM1	-1.40967	0.000134167	1.03132	0.0348718	-1.56712	4.91e-06	1.06624	0.0111486
NFKBIA	-1.53764	3.36e-07	1.07009	0.00413892	-1.54678	2.17e-07	1.06658	0.00239971
TYMP	-1.25319	7.02e-05	1.24265	0.000407494	-1.30699	3.26e-07	1.07215	0.000132978
INSR	-1.84686	1.31e-06	1.30042	0.00494225	-2.00724	1.07e-05	1.382	0.0136294
SCD	-2.05679	1.62e-06	1.84096	0.000133652	-2.13325	4.77e-07	1.86586	4.19e-05
ARID3A	-1.42627	6.58e-05	1.0749	0.0168014	-1.89497	8.5e-09	1.00422	0.0166753
PMP22	-2.15806	4.25e-10	1.08201	0.0231947	-2.08716	1.13e-09	1.17826	0.00495579
MUC1	-2.91995	4.5e-09	1.94595	0.001073	-2.98097	3.49e-12	1.95166	3.01e-05
AKAP12	-2.24792	3.65e-13	1.2211	0.0016304	-2.3202	2.57e-13	1.27329	0.000680607
BX322234.2	-2.93112	0.00163426	2.599	0.0326512	-2.8479	0.000585049	2.91338	0.00225952
NSMF	-1.24208	2.09e-06	1.07022	0.000343722	-1.27116	2.25e-07	1.02783	0.000142397
TEX37	-3.26193	0.0152261	4.26047	0.018211	-3.33347	0.000376792	3.47824	0.00112324
AC008760.2	-2.73899	2.62e-05	2.68311	0.000382367	-3.23765	3.1e-07	3.21305	2.6e-06
ICAM1	-2.06189	2.01e-07	1.20817	0.0250752	-2.09452	7.78e-08	1.24839	0.0103591
RNF175	-2.22512	0.000121432	2.08034	0.00125779	-2.34838	2.29e-07	1.55272	0.00289138
ZFP57	-3.18134	1.71e-05	1.86114	0.0314612	-3.65069	1.64e-07	2.02731	0.00723012
B3GNT5	-2.1751	1.2e-09	1.34332	0.00250157	-1.77128	5.61e-09	1.06409	0.00346676
ERRFI1	-1.31198	2.27e-05	1.13808	0.00164977	-1.48721	1.68e-07	1.2918	2.25e-05
HILPDA	-1.25563	0.00303187	1.29441	0.00899264	-1.37507	5.3e-05	1.47029	3.92e-05
KCTD11	-1.19194	0.00125976	1.38072	0.000582977	-1.16669	0.000908549	1.43894	6.05e-05
PDK1	-1.13502	0.00023299	1.05795	0.00349543	-1.20661	4.37e-05	1.41047	2.61e-06
BNIP3	-1.08089	0.00736987	1.5676	0.000116062	-1.22049	1.87e-05	1.43332	7.1e-07
ENO2	-1.66769	0.00020575	1.99532	2.57e-05	-1.5107	0.000143763	1.8788	2.52e-06
PFKFB3	-1.54274	7.13e-05	1.38984	0.00212008	-1.89066	1.28e-06	1.37453	0.00258006
ANGPTL4	-1.57101	0.0280241	2.50285	0.000402595	-1.67061	0.0235415	2.53161	0.000433525
PFKFB4	-1.21741	0.0194838	1.61894	0.00359127	-1.38436	0.00140129	1.66324	0.000197177
CXCL8	-1.02757	0.0249663	1.25068	0.0147427	-1.3218	0.00382063	1.4493	0.00344348
IL1A	-1.75199	5.11e-05	1.43682	0.00619937	-1.64839	3.6e-05	1.39125	0.00217164
NOCT	-1.15609	0.000630962	1.03122	0.0121486	-1.31139	0.000205132	1.20847	0.00225952
PLOD2	-1.16742	0.000815679	1.26802	0.000973155	-1.24264	5.24e-05	1.21411	0.000233748
FILIP1	-3.22306	2.57e-05	3.47557	0.000385295	-2.11223	0.00597875	3.2495	0.000503613
ROR2	-1.6014	0.0359623	1.98872	0.0199225	-1.51074	0.0244396	1.66724	0.0301396
TNFSF15	1.34087	0.017982	-1.70303	0.0066407	2.4641	0.00124829	-2.72014	0.000745518
EDNRA	2.80403	4.14e-06	-1.94965	0.0188199	2.3749	1.99e-07	-1.43317	0.0152554
ST3GAL6	2.28235	0.0039425	-2.09626	0.0443183	1.90961	7.23e-06	-1.1528	0.0443179
AC096921.2	2.62152	0.000361232	-2.12775	0.0335638	2.9778	0.000150932	-2.42024	0.0108832
CDH10	5.95821	5.93e-06	-4.68781	0.0049047	6.77931	1.26e-07	-4.83507	0.00204109
PINCR	4.96228	0.00119173	-4.24572	0.0341425	6.44863	3.73e-06	-4.92565	0.00348092
AC138305.1	4.63458	0.00836613	-4.7443	0.022264	5.27618	0.00108943	-5.84432	0.000600072
AC013564.1	4.4413	5e-05	-3.28521	0.027876	3.85822	3.05e-06	-2.98001	0.00260406
FHDC1	1.73424	0.000189288	-1.89492	0.000259991	2.66071	1.44e-08	-2.73127	1.39e-08
CASP1	3.63484	1.15e-20	-2.34917	2.2e-07	3.39325	2.06e-23	-1.96601	2.1e-07
INPP1	1.84789	9.22e-10	-1.0393	0.0122853	1.74478	1.01e-09	-1.09006	0.00142386
PDLIM1	2.43168	1.79e-16	-1.32843	0.000222293	2.26335	5.86e-15	-1.16103	0.000808168
LRIG3	1.64108	3.44e-07	-1.42184	0.000104641	1.29902	1.65e-09	-1.22101	5.27e-08
ALDH3A1	7.52466	8.24e-18	-4.74034	2.88e-06	7.44565	1.84e-19	-4.89081	4.03e-08
SLC47A2	5.39986	6.18e-15	-3.54773	1.36e-05	4.4076	1.98e-15	-2.82216	4.49e-06
ABLIM3	3.7086	5.42e-13	-2.98397	2.46e-07	3.50246	8.55e-15	-2.58424	9.88e-08
NALCN	2.62731	1.8e-21	-1.81451	4.81e-09	3.44815	2.99e-38	-2.26284	6.57e-16
FRMD3	3.9825	4.42e-18	-2.66311	6.65e-07	3.97574	2e-31	-2.69023	9.25e-14
PTPN13	2.71422	1.29e-23	-1.93646	9.58e-11	2.57815	4.63e-23	-1.70837	7.8e-10
ANXA8L1	2.26572	1.55e-10	-1.73807	1.83e-05	2.31718	1.27e-10	-1.83929	2.08e-06
HABP2	4.74512	2.65e-08	-3.7733	0.000191314	4.76424	2.34e-05	-3.78988	0.00390761
LAMB1	1.36458	2.52e-12	-1.21062	8.55e-09	1.22992	7.31e-09	-1.04075	4.24e-06
PPM1H	2.43815	1.21e-05	-2.01789	0.00315783	1.85265	6.21e-06	-1.44182	0.00277703
LSP1	2.72829	1.52e-06	-2.07655	0.00294241	5.51911	1.78e-17	-4.82885	6.83e-13
SPARC	2.9116	5.9e-09	-1.72955	0.0079627	2.66727	2.1e-13	-1.43929	0.000915671
ADCY5	6.70807	1.77e-11	-6.09324	2.24e-08	4.86397	2.13e-09	-4.10986	1.95e-06
CBLN2	5.7185	4.04e-09	-3.65468	0.00292787	6.70998	2.19e-15	-4.95937	5.98e-08
ABI3BP	3.22783	5.03e-08	-2.95448	8.94e-06	2.80321	4.85e-13	-2.20204	1.49e-07
RDH10	2.78364	7.04e-12	-2.37213	1.16e-07	2.43671	8.25e-11	-1.96206	1.09e-06
PLAG1	2.55091	7.29e-10	-1.58998	0.00294241	2.29318	7.42e-11	-1.31086	0.00268134
RGL1	2.80088	2.73e-14	-1.4291	0.00499133	2.83311	3.36e-17	-1.41074	0.000700112
CCSER1	4.25506	8.39e-09	-2.22808	0.0443443	4.46011	5.77e-11	-2.57334	0.00249069
COL12A1	2.76184	1.08e-11	-1.48953	0.00476339	2.76807	1.58e-11	-1.52352	0.00221722
MAGI2-AS3	4.50008	5.36e-17	-3.00349	1.95e-06	5.23091	4.87e-15	-3.87928	8.8e-08
CYB5R2	4.51659	4.98e-15	-2.53516	0.000564835	4.23116	1.9e-14	-2.56418	5.15e-05
GATA3	3.07803	9.94e-10	-1.7404	0.0147427	3.21758	3.87e-17	-1.6899	0.000313565
TRIB2	4.99346	6.68e-33	-3.45865	4.19e-14	5.19645	1.16e-48	-3.73974	8.29e-25
SH3RF2	4.21538	2.59e-23	-3.28439	2.68e-12	6.03121	2.47e-10	-4.83863	2.17e-06
CLDN11	2.82881	2.18e-25	-1.85851	2.47e-09	2.90037	1.41e-27	-2.07949	1.91e-13
EPS8	2.85569	1.22e-08	-1.52473	0.0407323	3.64211	6.84e-18	-2.24292	2.03e-06
NUAK1	2.18102	1.88e-06	-2.31436	3.86e-06	2.27149	1.75e-05	-1.99455	0.000698387
PLD1	3.42945	1.56e-10	-2.67132	1.41e-05	3.64781	2.43e-15	-2.45382	1.28e-06
NHS	5.91653	2.08e-24	-5.21158	7.81e-17	6.18374	6.7e-38	-4.97244	6.67e-24
FIGN	6.21435	7.32e-20	-5.18862	2.27e-12	5.77333	6.34e-20	-4.74594	5.08e-13
GAB2	4.52223	1.26e-20	-3.36994	2.82e-10	2.382	9.62e-15	-1.56645	3.71e-06
MUC2	8.52653	1.83e-26	-6.45412	1.25e-13	8.49735	2.25e-22	-6.3733	2.63e-12
BCL6	2.20085	3.13e-05	-1.59279	0.0257242	2.21278	3.13e-07	-1.41517	0.00902631
TGFB2	3.44419	1.06e-05	-2.21603	0.0443443	3.85656	4.45e-10	-3.01319	7.24e-06
SLC7A2	3.9383	6.69e-12	-2.37543	0.00108336	4.21632	1.04e-08	-2.48291	0.00669527
UGT8	2.03208	5.17e-05	-1.66532	0.010135	4.38534	3.75e-09	-3.63753	6.53e-06
MCTP2	4.42789	2.11e-10	-3.64388	5.44e-06	5.64929	5.91e-11	-5.12214	1.51e-08
WFDC2	3.39603	6.7e-07	-2.83874	0.000436166	3.17003	2.77e-07	-2.55161	0.000199565
HOXA-AS2	1.70139	0.000397029	-1.79183	0.00161802	1.39842	0.000458459	-1.10355	0.026709
KCNJ16	4.69261	7.11e-11	-5.24835	2.68e-12	9.75621	4.39e-09	-10.4719	5.02e-10
PRICKLE1	3.66925	8.7e-07	-3.92003	9.89e-07	4.07879	1.26e-08	-4.86311	8.84e-12
APOBEC3G	1.23008	0.000264537	-1.05406	0.0110247	1.15373	0.000150932	-1.16657	0.000345886
TXNIP	1.56718	2.39e-06	-1.42565	0.000134719	1.39237	1.85e-06	-1.26957	4.85e-05
KLHL14	2.31368	0.00146905	-2.54268	0.00192759	2.06708	0.00173566	-2.36676	0.000684975
TRIM29	3.31202	9.91e-06	-4.3011	2.09e-08	3.6649	1.65e-06	-4.71022	3.57e-10
ELN	2.12921	0.0247946	-2.72353	0.00770879	3.06411	0.000522572	-3.36817	0.00028635
RIMBP3	2.28678	0.000794499	-2.17116	0.00959088	1.96976	0.0480903	-2.43013	0.0256056
ADORA1	1.02562	0.00582039	-1.14324	0.00918951	1.32257	0.00307528	-1.46957	0.00225952
LAD1	2.73644	8.61e-11	-3.15225	1.48e-12	2.40085	1.12e-06	-2.90883	2.85e-09
HCAR2	1.9129	0.000547776	-1.55213	0.0411023	1.85282	0.00011	-1.6336	0.00345327
SERPINF2	1.80153	0.0181284	-1.98898	0.0289682	1.87576	0.00802861	-2.11743	0.00579017
SPECC1	2.67708	2.63e-11	-1.49941	0.00395416	3.91186	2.88e-18	-2.4322	8.48e-07
NCKAP5	4.79223	6.37e-06	-3.6118	0.00695723	4.65503	1.25e-10	-3.78875	1.35e-06
TNFRSF21	3.26046	2.97e-20	-2.69399	2.68e-12	3.46223	6.31e-22	-2.91203	4.34e-15
MAP1B	2.61782	2.18e-08	-1.34164	0.0496858	2.44948	1.79e-09	-1.29323	0.0134099
PODXL	1.89338	3.43e-15	-1.27065	4.24e-06	1.94405	4.08e-15	-1.33425	6.77e-07
ADAM12	9.27774	1e-15	-6.78906	1.14e-07	7.71191	1.43e-20	-5.47963	4.76e-10
LRP1B	9.00892	1.19e-11	-5.93131	0.000139244	9.43751	6.17e-19	-6.29802	5.38e-08
PKIA	3.76677	5.04e-15	-1.99385	0.00132027	3.91663	6.9e-22	-2.09723	5.62e-06
ADAMTS12	7.38933	1.89e-10	-5.56075	2.52e-05	8.13231	6.33e-17	-6.36964	6.28e-10
NETO1	7.98053	1.8e-10	-6.28639	7.56e-06	8.84349	2.29e-21	-6.87176	2.23e-12
MYO5C	3.37145	8.8e-19	-1.52384	0.0027806	3.1502	7.62e-28	-1.50994	5.62e-06
PAPSS2	2.92627	2.38e-07	-2.00031	0.00533795	2.39157	1.25e-17	-1.21209	0.000304544
NECTIN1	3.48945	4.29e-16	-1.59971	0.00574213	4.28438	2.41e-29	-2.47683	1.61e-09
FSTL1	2.27052	4.77e-10	-1.5911	0.00023284	2.23444	4.13e-21	-1.24118	2.73e-06
HCLS1	6.75247	5.44e-19	-4.1615	2.41e-06	6.64342	7.25e-15	-4.05931	2.42e-05
LINC02582	2.83248	7.39e-16	-1.58341	0.000251922	11.4201	2.01e-18	-9.57233	1.79e-12
VEGFC	3.72843	2.99e-13	-1.94885	0.00389898	3.67595	5.56e-12	-1.81455	0.0077
EYA2	7.87387	4.12e-09	-4.728	0.00768336	8.07517	1.3e-08	-4.0798	0.0429622
MUC5AC	9.97403	1.5e-12	-5.79047	0.00088738	8.81509	2.21e-13	-4.28611	0.00467594
PEG10	2.06376	5e-15	-1.15747	0.000344997	1.98843	2.12e-13	-1.1598	0.000216982
SPOCK1	6.57752	2.17e-09	-5.6052	5.79e-06	7.03477	7.05e-11	-5.68243	8.72e-07
THRB	6.76195	6.67e-12	-3.81547	0.00301514	6.51896	4.85e-13	-4.23041	4.1e-05
PALLD	3.54722	1.91e-15	-1.59034	0.0104226	2.96139	2.15e-21	-1.36522	0.000275539
PALMD	5.20983	0.000283502	-4.22552	0.0215023	4.25773	0.00108943	-3.55277	0.0282894
CCDC80	6.11595	3.76e-14	-3.2102	0.00229751	5.13789	3.33e-23	-2.5202	4.24e-05
SETBP1	6.29792	6.32e-12	-3.99997	0.000327804	7.31062	5.73e-18	-5.00105	4.01e-08
CST4	8.86908	4.36e-08	-6.34228	0.001073	9.09345	8.32e-09	-6.5102	0.000290527
SLC4A4	9.3625	1.54e-10	-6.60167	0.000113191	9.33095	1.27e-10	-6.08016	0.000291987
RAC2	2.5021	1.59e-14	-1.14857	0.0113478	2.60175	9.66e-23	-1.09588	0.000781256
F2R	3.38151	1.97e-20	-1.64176	0.000282744	3.52951	3.24e-24	-1.70365	1.87e-05
ZG16B	5.791	2.27e-11	-3.87715	0.000207663	5.60186	1.15e-16	-3.62346	1.43e-06
RAPGEF3	3.2935	1.41e-18	-2.02901	2.89e-06	3.09283	1.12e-17	-1.8091	7.4e-06
TBC1D2	2.12263	1.62e-15	-1.39545	7.56e-06	2.078	2.12e-14	-1.30689	1.78e-05
KITLG	7.2579	8.45e-17	-5.90835	4.99e-10	7.65071	1.51e-19	-6.53944	6.41e-14
ADGRF5	7.58864	1.17e-14	-5.44854	1.21e-06	7.65927	1.56e-14	-5.54191	2.45e-07
IGFBP4	3.74292	6.97e-55	-3.06142	4.34e-34	3.69991	7.44e-56	-3.03795	2.09e-37
BCAM	2.97445	8.86e-16	-1.29745	0.0117129	4.5639	9.91e-28	-2.73562	1.25e-09
ZSCAN31	3.75488	1.53e-18	-2.31176	6.45e-06	2.83141	5.29e-16	-1.4465	0.000701326
MANSC1	1.78491	2.48e-12	-1.08046	0.000676829	1.8218	4.64e-12	-1.06127	0.000704749
SCARA3	2.39097	6.3e-15	-1.56236	1.2e-05	2.27141	1.15e-15	-1.45945	2.87e-06
NTNG1	8.53852	8.03e-12	-7.22427	8.85e-08	9.0779	6.73e-14	-7.74114	1.24e-09
TGFBR2	2.16477	3.89e-17	-1.33979	7.56e-06	2.1643	6.34e-21	-1.33398	1.1e-07
AGR2	9.8936	2.2e-12	-6.49727	8.32e-05	9.76431	9.37e-15	-6.70823	1.31e-06
TSPAN8	8.1341	8.23e-11	-5.36947	0.000382367	8.98117	2.34e-13	-5.94937	1.95e-05
SMARCB1	2.08355	4.04e-13	-1.85336	2.09e-09	1.71184	2.8e-19	-1.27034	2.8e-10
TINAGL1	3.04979	1.11e-19	-1.74601	9.26e-06	2.75717	8.46e-23	-1.49511	1.75e-06
SORBS1	3.38227	1.35e-15	-2.8313	7.01e-10	3.58666	2.87e-18	-2.87949	1.74e-11
SMARCA2	2.50752	2.6e-16	-1.5806	1.15e-05	2.37177	1.3e-23	-1.64887	4.96e-11
ITGB8	2.65087	8.8e-19	-1.84049	3.3e-08	3.03696	1.95e-21	-2.23357	2.52e-11
MEGF9	3.02679	6.42e-19	-1.74782	1.36e-05	3.25054	1.67e-22	-1.91432	1.53e-07
DKK1	3.8419	5.32e-27	-1.67842	0.000156333	3.93862	1.54e-30	-1.87825	1.1e-06
C5	3.14516	7.79e-15	-2.07018	1.34e-05	4.03096	5.45e-22	-2.74186	7.9e-10
CDC42EP3	2.09058	1.53e-18	-1.64047	2.37e-10	1.85045	1.51e-19	-1.39952	7.66e-11
DOCK2	3.91254	1.83e-07	-2.18385	0.0426449	3.78118	3.04e-16	-2.82894	1.24e-08
FOXA1	6.5712	1.77e-09	-4.16418	0.00254477	6.93606	1.72e-32	-4.48138	6.4e-13
SEMA3A	5.41355	2.26e-27	-3.99493	1.88e-13	5.11667	2.81e-34	-3.79376	1.92e-18
ARHGAP42	4.83035	1e-09	-3.35285	0.000415066	6.43829	1.37e-27	-4.67037	5.54e-14
LMO7	2.65011	1.46e-19	-1.77263	9.85e-08	2.97767	1.18e-26	-1.98703	1.62e-11
AC004241.5	4.37036	9.58e-10	-2.65606	0.00574213	4.12349	8.55e-10	-2.54771	0.0021026
EPHA4	5.636	6.02e-09	-3.34584	0.00915934	6.50112	2.77e-29	-3.42859	1.13e-07
FAT4	3.18241	5.68e-22	-1.85428	1.81e-06	6.48588	1.56e-43	-4.39789	1.21e-19
AL353751.1	2.56571	1.93e-09	-1.58248	0.00395416	2.02976	1.82e-05	-1.53741	0.00703451
MID1	4.19773	2e-33	-2.96441	9.41e-15	4.40972	9.12e-29	-2.89033	5.49e-12
LBH	2.45409	5.68e-07	-1.72342	0.00580735	2.48104	6.03e-11	-1.48049	0.00104617
TAGLN3	4.92196	1.37e-05	-4.44986	0.000582977	5.91465	5.56e-08	-5.0783	1.94e-05
ANKRD1	6.20342	4.98e-35	-6.01937	3.05e-30	6.10111	2.99e-38	-5.8962	2.53e-35
EFEMP1	3.60911	1.2e-24	-2.66177	3.05e-12	3.57167	7.41e-29	-2.54734	2.4e-14
TRIM62	1.85864	1.23e-10	-1.05673	0.00680847	1.88913	1.02e-12	-1.17927	0.000116267
MXRA5	8.51281	5e-11	-5.95378	8.84e-05	8.97741	1.43e-09	-6.02203	0.000505515
RHOBTB1	6.71507	3.03e-07	-5.58514	0.000198353	7.51159	2.96e-09	-5.99223	1.87e-05
FST	7.85734	4.32e-17	-6.41614	3.34e-10	8.17769	3.25e-21	-6.91653	8.4e-15
TBX20	5.58915	2.61e-06	-4.56732	0.0011779	6.98227	1.14e-09	-5.45704	1.89e-05
INSYN2B	7.04297	8.19e-08	-4.61145	0.00741688	4.87097	1.12e-12	-3.27708	3.98e-05
SLITRK6	7.47423	1.46e-11	-5.51287	1.43e-05	8.98902	7.91e-09	-6.48435	0.000243999
CDH6	6.6482	1.51e-16	-4.00738	2.83e-05	8.96702	4.07e-15	-6.58052	7.57e-08
PRR16	6.76693	7.29e-09	-4.98674	0.000326711	8.1687	4.96e-08	-5.77378	0.000949929
COL8A1	3.38666	1.94e-14	-2.35246	4.35e-06	8.44832	1.13e-19	-6.81155	1.77e-12
ARHGAP24	6.94609	6.16e-07	-5.33066	0.00130719	7.41297	5.27e-08	-5.81289	0.000157612
CST1	9.96877	5.55e-15	-6.93329	1.71e-06	10.7516	6.43e-14	-7.97104	2.53e-07
PLCXD2	1.41716	3.44e-05	-1.10588	0.0109207	1.41381	1.62e-08	-1.12448	4.14e-05
HS3ST1	4.78126	1.62e-14	-3.09317	5.35e-05	8.48126	7.06e-13	-6.01717	4.36e-06
INPP4B	5.4268	7.42e-22	-4.31769	4.16e-12	8.80847	4.52e-20	-6.81888	1.74e-11
AMIGO2	2.53367	5.32e-19	-1.74171	6.85e-08	2.52845	1.45e-13	-1.76432	2.24e-06
LAMA4	5.4175	4.78e-11	-3.89082	5.92e-05	9.13816	6.9e-21	-6.60811	1.58e-10
SERPINB5	2.26032	4.92e-10	-1.73813	5.62e-05	2.57962	2.24e-13	-1.95316	2.31e-07
STOM	1.62108	8.52e-06	-1.58278	0.000105174	1.68029	1.27e-08	-1.56713	3.59e-07
CDH4	2.01779	5.32e-06	-1.48785	0.00918951	1.90873	1.07e-07	-1.41933	0.000537911
GALNT5	3.08978	4.04e-09	-1.73605	0.0168908	7.91402	1.25e-14	-5.50317	9.92e-07
LINC01483	5.0018	8.18e-09	-3.08151	0.00810716	8.31086	1.36e-05	-5.61634	0.0212272
BX640514.2	4.33186	0.00017389	-3.9168	0.00517363	5.07764	3.63e-06	-4.14518	0.00105498
PLB1	4.24848	0.000471273	-3.81015	0.0103191	2.95966	0.000625536	-2.84999	0.00399163
SHROOM3	1.70138	0.00165631	-1.80853	0.00340352	1.87264	6.83e-06	-2.09172	8.04e-07
CDH5	1.12902	0.0114531	-2.39044	3.09e-09	1.32578	0.0010369	-2.76247	2.74e-14
ADGRF1	1.99701	0.00184985	-2.42922	0.000380896	2.20464	0.00060967	-2.36101	0.000543093
MIR205HG	3.19312	7.39e-11	-3.74784	1.33e-13	2.92627	4.95e-11	-3.62821	1.75e-16
TP63	2.25077	0.00101475	-2.53248	0.000857852	3.13867	5.22e-07	-3.69274	3.38e-09
KCNIP3	1.68706	0.0152656	-2.25913	0.00191347	1.75932	0.0438526	-2.47824	0.00495228
AC074124.1	5.32542	0.000907643	-4.61042	0.0227605	5.95288	1.37e-06	-4.3856	0.00303458
MAP2K6	1.75014	2.71e-05	-1.19398	0.0375753	3.25096	1.1e-10	-2.77101	2.24e-07
MYLK	1.65551	0.00421383	-2.47256	1.66e-05	2.23982	8.78e-06	-3.47389	4.73e-13
CST5	4.78324	0.00895587	-4.75928	0.0326512	4.8788	0.00427638	-5.3408	0.00416298
NEDD9	1.99588	3.89e-06	-1.90332	8.04e-05	2.27335	2.26e-08	-2.63402	8.48e-11
SLC8A1	1.53353	1.49e-05	-1.02329	0.0351991	2.51326	1.24e-11	-1.79448	1.09e-05
SORBS2	2.95364	3.21e-06	-2.3061	0.00363372	2.63687	6.55e-05	-2.11455	0.00827753
CITED2	2.24933	3.51e-11	-1.44747	0.000488323	2.03611	2.65e-09	-1.48981	9.95e-05
DISC1	1.79475	0.000271709	-1.69737	0.00389897	2.62101	1.65e-07	-1.60925	0.013286
ITGB3	2.4842	7.8e-08	-1.33874	0.0452149	3.75772	8.13e-07	-2.6248	0.00378807
ADGRG1	3.28207	1.79e-11	-2.05751	0.000529983	3.65919	5.44e-15	-2.35598	4.93e-06
ITGBL1	2.54069	3.76e-06	-1.61458	0.0421043	3.2809	6.93e-08	-2.70572	6.75e-05
PLEKHA6	3.99576	1.76e-10	-2.27296	0.00687558	3.35904	5.32e-12	-1.74407	0.00513564
RTKN2	4.74022	9.01e-11	-2.47835	0.0177626	6.13272	1.04e-13	-3.93799	3.54e-05
PTX3	5.38338	2.14e-23	-3.70108	7.76e-10	5.31588	4.04e-28	-3.46868	1.29e-11
CDYL2	4.26334	2.82e-06	-2.91873	0.0136957	4.85971	1.5e-18	-3.55298	1.52e-09
SYTL4	3.51816	2.3e-12	-1.5854	0.0375753	5.75993	1.83e-20	-4.05788	1.47e-09
DUSP4	7.18728	9.41e-26	-5.54203	7.26e-14	9.60144	3.44e-22	-7.8386	2.24e-14
TLR4	7.38533	1.55e-40	-5.40288	4.84e-20	8.31741	7.74e-46	-6.6117	3.09e-28
GRB10	4.99999	4.28e-25	-3.45299	9.8e-11	4.80615	2.98e-21	-3.20846	3.56e-09
PDE10A	4.37019	9.39e-15	-2.58763	0.000161808	5.66407	7.69e-43	-4.0756	1.15e-21
CLCN4	5.38143	3.25e-11	-4.13216	1.2e-05	5.05428	3.5e-12	-3.45676	2.83e-05
RND3	4.9381	3.27e-16	-4.44232	8.29e-12	5.1762	3.77e-25	-4.26448	1.25e-16
FAM107B	1.56573	0.00723268	-1.86532	0.00363682	1.23182	0.0147355	-1.69862	0.000748509
TNS4	2.58651	0.00166177	-3.35286	0.000113191	5.43166	6.49e-10	-5.66866	2.65e-10
TSPAN12	3.81416	0.00515461	-4.08006	0.00948564	4.92485	0.000123312	-4.95055	0.000355282
COL21A1	4.6622	0.000252116	-4.09905	0.0077361	4.89957	9.51e-05	-4.65325	0.000834223
FAM189A2	4.09205	1.05e-05	-4.22865	2.94e-05	4.58762	1.39e-06	-5.00173	2.59e-07
GABRE	2.8614	0.000275116	-2.64483	0.00509334	3.51396	1.92e-05	-3.6234	2.64e-05
RASSF10	5.6652	7.73e-10	-3.93176	0.000402154	5.22191	3.01e-06	-3.60619	0.0083816
BMP4	4.58601	7.14e-07	-3.8031	0.000382367	6.91269	2.49e-13	-6.48929	2.96e-11
LMO4	4.53606	1.31e-12	-2.93643	0.000113191	4.69823	5.77e-11	-3.58589	3.99e-06
PDE4D	5.36686	1.09e-25	-4.49583	1.81e-16	5.64409	2.69e-31	-4.86591	6.62e-23
MAML2	3.66242	5.08e-12	-2.03661	0.00273985	5.05451	1.85e-25	-3.62546	1.09e-12
FOXP1	2.33207	6.22e-16	-1.3309	0.000136338	3.64487	2.04e-27	-2.45578	4.9e-12
GATA6	4.07557	3.59e-12	-2.33744	0.00302702	5.21101	1.12e-15	-3.47841	2.46e-06
NR2F1	4.52989	2.11e-13	-3.53786	3.64e-07	5.12476	7.37e-20	-4.10473	3.34e-12
NR2F1-AS1	1.65849	2.61e-08	-1.12097	0.00290503	7.16968	4.43e-35	-5.63224	3.5e-21
RGS2	1.84169	0.000365621	-1.49369	0.0322131	2.19058	1.51e-06	-1.70034	0.00131414
KRT223P	2.6648	9.03e-05	-2.1797	0.0153433	2.80942	2.3e-06	-2.1174	0.00262855
KRT27	3.94715	7.18e-08	-2.66201	0.00470972	3.84721	2.72e-06	-3.08185	0.00091601
CPA4	8.53252	1.27e-69	-5.72166	2.13e-28	11.349	3.65e-34	-8.6204	2.21e-19
BASP1	3.76098	2.63e-19	-2.15634	1.43e-05	3.99324	2.85e-18	-2.34773	4.2e-06
MITF	3.37774	7.63e-11	-2.09291	0.00151803	3.17414	2.76e-15	-1.71633	0.000313359
CDH2	6.16912	7.87e-38	-4.80335	1.39e-20	6.57959	3.56e-42	-5.24637	2.37e-26
NRIP1	2.73399	4.18e-12	-1.60468	0.00122015	3.16908	7.08e-22	-1.95777	4.85e-08
COL4A5	7.71143	8.24e-18	-5.36724	1.34e-07	8.14879	2.06e-23	-6.00695	1.87e-12
RNF144B	3.56755	2.41e-08	-3.24959	4.6e-06	3.72158	5.1e-23	-3.13535	7.45e-16
CRLF1	4.95647	1.35e-16	-2.37593	0.0026425	4.7842	6.24e-30	-2.62461	1.25e-08
CFH	9.97542	3.04e-16	-7.52734	1.89e-08	10.9471	5.7e-16	-8.44672	3.3e-09
SMR3B	10.1517	8.45e-14	-6.18671	0.000140585	10.7212	4.54e-14	-6.66171	3.92e-05
SERPINE2	3.96123	7.86e-22	-2.46759	1.71e-07	4.74631	7.97e-34	-3.26384	1.35e-15
KCNJ2	10.8924	9.19e-16	-9.31159	9.86e-11	11.6433	1.07e-13	-9.55724	6.79e-09
TIMP3	7.51239	2.84e-31	-5.62922	7.01e-16	7.70992	2.21e-27	-5.80862	3.56e-15
COL4A6	10.1644	2.49e-15	-7.64634	7.46e-08	10.3455	4.45e-19	-7.73485	2.39e-10
KCTD12	3.76066	6.1e-31	-2.62673	2.12e-13	3.8464	6.07e-33	-2.69146	1.31e-15
LIMCH1	7.95229	8.24e-18	-6.42356	1.95e-10	9.39532	9.61e-35	-7.73094	5.64e-23
SEMA3F	5.68343	2.7e-36	-4.07246	1.2e-16	5.41523	2.18e-40	-4.03049	6.12e-22
LAPTM5	4.43248	8.48e-28	-3.09574	2.68e-12	4.30266	2.74e-29	-2.95772	1.88e-13
SLCO3A1	3.3154	2.86e-18	-2.32673	8.58e-08	4.47527	2.74e-33	-3.40436	1.05e-18
ZFHX4	5.32236	5.53e-27	-2.97387	1.56e-07	5.87042	5.53e-44	-3.83049	1.86e-18
AKR1C1	9.67744	3.56e-13	-6.2993	5.92e-05	10.2272	1.5e-14	-7.20442	5.96e-07
KLF12	8.16364	1.44e-15	-5.77475	5.96e-07	8.55895	4e-21	-6.17961	1.31e-10
NRP1	3.71323	2.79e-23	-1.91811	1.81e-05	4.39725	5.37e-29	-2.5243	3.19e-09
PLCB1	3.63938	1.87e-14	-1.85372	0.00302702	4.10587	1.68e-30	-2.22811	1.51e-08
THSD1	3.94164	3.11e-22	-2.40134	4.18e-07	3.87296	1.45e-22	-2.22207	4.96e-07
ARID5B	5.90773	2.47e-14	-3.45648	0.000274575	7.18064	2.22e-34	-4.83157	6.39e-15
HAS2	7.57948	1.32e-10	-4.49075	0.00288908	8.00897	7.93e-11	-4.64286	0.00198928
TENT5A	5.03124	5.98e-13	-2.9952	0.000705238	5.68784	1.98e-15	-3.5067	1.89e-05
MEGF6	3.04268	3.79e-11	-1.82276	0.00161802	3.61192	1.02e-17	-2.61974	4.86e-09
BDNF	4.94813	3.45e-15	-3.90957	2.31e-08	4.66698	2.19e-11	-3.73538	5.23e-07
P3H2	1.48003	0.000261187	-1.31949	0.00677101	1.60087	1.52e-06	-1.31764	0.000367107
RHOJ	3.30873	8.2e-08	-2.39714	0.00191347	3.69895	4.67e-10	-2.71602	4.77e-05
SPRY1	3.04176	2.27e-15	-1.37504	0.0105101	3.52556	7.22e-26	-1.86315	8.47e-07
CPEB2	3.29439	4.24e-14	-2.87941	2.01e-09	2.91368	1.13e-09	-2.25589	1.67e-05
FMN1	1.86237	8.55e-10	-1.02575	0.0120167	2.21253	3.08e-13	-1.40272	4.24e-05
ADAMTS5	6.52991	1.14e-09	-5.33365	9.37e-06	6.96209	3.74e-11	-6.02192	6.1e-08
BGN	4.15198	3.56e-13	-2.33472	0.00130719	4.49454	4.97e-18	-2.75067	2.01e-06
MMP13	8.29529	3.54e-10	-7.23712	4.56e-07	4.36272	3.41e-10	-3.42273	6.03e-06
RGS4	8.3839	4.33e-12	-5.87979	2.14e-05	8.919	2.62e-13	-7.00428	9.77e-08
ZNF608	7.36511	6.13e-09	-5.05956	0.0012842	7.59944	9.05e-10	-5.27806	0.000282619
EFNB2	2.61584	2.26e-20	-2.19205	2.27e-12	3.01796	4.55e-21	-2.49406	2.24e-13
ADGRB3	6.61955	1.8e-07	-4.67742	0.00292787	7.6215	1.06e-06	-5.66137	0.00205687
TMEM59L	7.47842	2.67e-08	-4.06845	0.042505	8.00004	1.45e-10	-4.30025	0.0105685
MAML3	3.16187	6.17e-09	-1.77723	0.0193035	3.15507	1.01e-10	-1.72115	0.00451857
PPP3CA	3.07795	7.81e-16	-1.861	4.77e-05	2.88633	4.2e-21	-1.67576	8.48e-07
FN1	6.12912	1.13e-24	-4.66991	3.53e-13	6.72939	2.35e-35	-5.35621	4.02e-22
GMPR	3.00098	1.08e-05	-2.28213	0.0117069	3.80425	1.12e-09	-2.57036	0.000494239
SEZ6L2	3.18884	1.54e-12	-1.54915	0.012948	3.22756	1.04e-14	-1.55781	0.00269633
SLC14A1	6.89961	4.42e-19	-4.29571	1.71e-06	7.86294	2.81e-24	-5.32725	6.73e-11
LAYN	4.37253	2.79e-06	-3.00805	0.0147427	4.39281	5.39e-10	-3.02242	0.000218603
PCDH7	5.26852	4.2e-25	-3.73177	2.92e-11	5.62867	2.27e-25	-4.31747	1.57e-14
AKR1C3	5.93346	1.6e-13	-3.58314	0.00030643	6.26619	4.48e-14	-3.76372	8.52e-05
ZNF462	2.39347	1.95e-10	-1.35252	0.00619035	2.96473	2.48e-20	-2.04629	2.11e-09
LPAR1	8.55471	2.29e-26	-6.9735	4.54e-16	9.2661	8.35e-36	-7.8499	3.57e-25
PTPRK	5.19492	1.2e-24	-4.06034	1.33e-13	6.54243	1.07e-50	-5.35514	1.12e-33
LYPD1	3.69985	5.45e-15	-3.60722	1.14e-12	2.22338	4.72e-06	-2.45352	7.96e-07
DCLK1	5.58212	9.12e-08	-4.51951	0.000210406	7.00963	2.95e-10	-5.83949	7.68e-07
FOXA2	6.70747	1.19e-11	-5.992	1.87e-08	7.50079	1.14e-14	-6.82619	1.07e-11
SOD3	9.23352	1.37e-11	-6.25558	9.96e-05	8.69567	3.2e-10	-6.13456	6.81e-05
Z93022.1	5.78652	1.89e-05	-5.34281	0.000459227	6.64936	3.7e-07	-6.14772	1.18e-05
SOX5	9.11063	1.2e-13	-8.11156	4.28e-10	10.0452	2.35e-13	-8.89556	4.68e-10
CLDN2	9.09851	4.46e-13	-8.23306	5.33e-10	7.50978	2.16e-19	-6.70608	6.45e-15
SLC38A11	8.13035	3.23e-12	-7.42274	1.65e-09	9.22837	2.5e-10	-8.62622	1.24e-08
TNIK	7.41972	1.11e-12	-6.20308	5.08e-08	5.8798	2.12e-14	-5.21908	6.73e-11
COBLL1	3.47106	3.23e-21	-2.6324	4.71e-11	3.77506	9.74e-33	-3.16677	1.1e-22
PTGER4	6.56927	2.5e-06	-5.7216	0.000282744	3.25446	9.85e-07	-2.65446	0.000399553
SLIT2	5.50282	2.94e-30	-4.44268	8.39e-18	6.23358	3.55e-39	-5.12371	4.73e-26
GJA1	9.26788	7.49e-16	-7.64516	3.97e-10	10.0128	3.55e-18	-8.50854	1.49e-12
TSPAN13	7.52362	3.73e-10	-5.08209	0.000407245	7.53382	1.59e-12	-5.27068	1e-05
CYSLTR2	6.74042	9.71e-08	-7.72287	1.83e-09	7.33722	2.16e-08	-8.38098	1.92e-10
SERPINA1	3.23498	7e-08	-3.77279	1.5e-09	3.07447	6.15e-10	-3.90729	1.35e-15
NTRK2	3.39329	2.43e-07	-3.30462	5.04e-06	3.60722	1.12e-06	-3.59066	3.11e-06
VCAM1	8.68285	2.57e-07	-9.79403	1.93e-08	9.21032	1.72e-07	-10.6605	1.62e-09
SH3TC1	2.56637	5.04e-10	-2.01421	2.12e-05	3.06191	5.95e-16	-2.60611	2.93e-11
SMAD6	3.10888	9.71e-16	-2.37272	3.91e-08	3.49911	4.95e-31	-2.84722	4.79e-20
TJP2	1.81583	4.44e-07	-1.34041	0.00211231	1.6684	1.05e-08	-1.26422	9.61e-05
UNC13D	1.4062	2.77e-05	-1.46693	6.06e-05	1.39704	1.97e-08	-1.33049	2.59e-07
CYRIA	4.94249	0.000136342	-5.51414	6.91e-05	4.05098	0.00153016	-4.3359	0.00171967
HSPG2	1.60113	8.46e-05	-2.0487	1.06e-06	2.3768	1.07e-08	-2.7648	2.43e-11
PCDH1	2.38261	6.55e-09	-1.86355	8.96e-05	2.67696	7.59e-11	-2.20747	4.32e-07
KRT19	2.57026	5.6e-14	-1.86511	1.44e-06	2.49141	7.38e-15	-1.88227	3.3e-08
MGP	4.58025	2.72e-25	-2.89204	8.11e-09	6.48865	5.04e-25	-4.90431	8.41e-14
FGL2	5.50847	1.69e-10	-4.13539	3.28e-05	4.99235	4.69e-11	-3.9191	1.44e-06
NMNAT2	2.36042	1.4e-10	-2.01634	8.09e-07	1.65919	5.42e-07	-1.16384	0.00295516
AC053545.1	6.0223	2.56e-06	-6.21772	5.59e-06	6.06776	5.26e-06	-6.43677	2.87e-06
ERMP1	2.0246	3.38e-21	-1.50787	1.33e-10	2.03418	1.38e-19	-1.52284	1.13e-10
AGAP11	3.53501	1.11e-11	-2.64618	1.26e-05	3.68938	1.85e-05	-2.8154	0.00866549
CELSR2	1.40608	3.56e-06	-1.03926	0.00594665	1.59766	1.44e-07	-1.26766	0.000161304
CYP4F11	4.86416	1.16e-06	-3.67274	0.00292787	5.21623	2.16e-08	-4.18408	5.15e-05
ATXN1	3.73302	1.18e-14	-1.74076	0.0080074	5.25291	3.13e-41	-3.70722	5.1e-20
TENM3	5.96276	4.99e-52	-4.33633	4.59e-25	5.83877	1.22e-49	-4.32895	1.04e-26
FZD7	2.51662	2.67e-09	-2.10645	1.41e-05	3.02635	1.96e-13	-2.6098	1.61e-09
NGFR	3.06699	8.08e-10	-2.50126	1.16e-05	3.69819	7.67e-13	-3.29372	8.18e-10
IGFBP6	2.11223	3.16e-06	-1.35275	0.0302567	1.90083	4.31e-07	-1.28448	0.00471636
LMO7DN	5.45644	0.000228043	-4.54447	0.0147017	6.67776	1.3e-07	-5.56947	7.88e-05
PPFIBP2	2.0497	0.000159675	-1.91859	0.002859	2.2264	4.94e-10	-2.46819	9.07e-12
SERPINF1	1.32446	1.84e-05	-1.1342	0.00232781	1.45743	1.43e-05	-1.39697	0.000104629
MAMDC2	1.2059	0.000311718	-1.18008	0.00219507	1.14959	0.00011676	-1.17939	0.000199565
SLC4A11	2.16103	1.25e-08	-1.46118	0.00163801	1.75482	1.06e-08	-1.22866	0.00043415
FKBP7	2.71082	3.16e-05	-1.86566	0.0450245	2.61927	1.95e-07	-1.54821	0.0228177
KRT17	2.99905	1.17e-15	-1.56318	0.000791805	2.79269	6.63e-18	-1.61101	8.79e-06
CLU	3.39281	2.94e-17	-2.58807	3.66e-09	3.27233	2.15e-18	-2.6784	5.31e-12
NPTXR	1.70937	0.00015071	-1.24395	0.0448268	1.8673	2.45e-05	-1.48639	0.00415546
TACSTD2	2.12545	1.59e-05	-1.69745	0.00465208	1.81744	7.5e-06	-1.58967	0.000371241
CCDC146	2.44504	1.65e-06	-2.37339	2.85e-05	2.05383	9.57e-06	-2.15124	7.59e-06
KIAA1217	1.57227	6.5e-05	-1.57825	0.000346036	1.95329	4.44e-09	-1.90435	2.8e-08
FLVCR2	2.53172	0.000111938	-2.92185	2.67e-05	2.38609	3.28e-07	-3.11	9.89e-12
KRT15	2.37941	9.52e-08	-2.21573	6.02e-06	2.27559	1.07e-06	-2.34503	1.09e-06
DPP4	1.98974	0.000277609	-1.76313	0.00818859	2.37976	1.74e-05	-1.98533	0.00164393
SCNN1G	1.40168	2.52e-05	-1.07821	0.0105708	1.58982	1.78e-05	-1.3442	0.00135383
ANXA8	2.41116	2.06e-11	-1.33462	0.00389898	2.41211	1.04e-12	-1.39875	0.000395631
NRG1	2.80504	2.04e-09	-1.70915	0.00456793	3.93994	4.37e-08	-2.80312	0.000663403
CCNA1	2.28604	0.000221326	-2.44838	0.000458417	2.19785	0.000564115	-2.29046	0.000815822
DPYSL3	1.74574	5.93e-06	-1.37922	0.00301162	1.59389	1.4e-05	-1.29118	0.00218135
PPL	2.12214	7.13e-08	-1.84975	2.62e-05	2.00254	3.97e-08	-1.7767	4.12e-06
ZNF488	2.69322	3.03e-10	-2.24908	3.95e-06	2.75119	5.5e-10	-2.26471	1.82e-06
ADAMTS1	4.13325	1.04e-20	-2.67193	1.03e-07	5.31149	3.35e-17	-3.8919	5.75e-09
CST2	6.26559	2.33e-05	-4.27682	0.0382668	6.4495	8.39e-06	-4.37806	0.0213404
SPOCK3	8.3313	4.64e-12	-3.70956	0.0467572	9.0061	7.83e-15	-4.55674	0.00244053
PLCD3	2.26326	1.76e-11	-1.23101	0.00503389	2.05058	2.31e-15	-1.15988	9.88e-05
PAK3	3.12383	8.73e-12	-1.79082	0.00254477	4.64865	1.3e-16	-3.56321	2.9e-09
RNF165	2.8662	3.59e-12	-1.34842	0.0212067	4.78135	2.52e-11	-3.2851	3.92e-05
HIPK2	1.59552	9.95e-15	-1.0023	3.45e-05	1.49225	1.51e-15	-1.01309	6.28e-07
JAG1	2.19413	8.24e-18	-1.32247	8.04e-06	2.05426	2.56e-18	-1.19807	4.62e-06
GRID2	7.23535	9.4e-08	-5.98625	0.000115875	8.05478	1.15e-10	-5.84885	3.37e-05
KCNJ2-AS1	6.3676	1.47e-06	-5.27471	0.000592209	6.82316	9.43e-08	-5.60736	8.94e-05
PLAT	3.55781	9.27e-28	-1.87102	6.28e-07	4.05192	3.67e-52	-2.62364	1.21e-21
CA12	4.37121	1.71e-12	-1.95141	0.0330106	5.33187	6.76e-11	-2.78312	0.00725275
NR3C2	5.12592	5.38e-13	-3.21132	0.000242709	4.33288	1.9e-23	-2.21907	1.3e-05
ID1	2.83927	2.36e-19	-1.36705	0.000536949	2.75692	1.24e-24	-1.39413	4.23e-06
TBX3	2.30621	7.47e-15	-1.38252	0.000125607	2.62936	1.53e-19	-1.60617	5.71e-07
