# Supplementary material for: The IL6/JAK/STAT3 signaling axis is a therapeutic vulnerability in SMARCB1-deficient bladder cancer
Source: Nat Commun. 2024 Feb 14;15:1373. doi: 10.1038/s41467-024-45132-2 (PMC10867091; doi:10.1038/s41467-024-45132-2)
Supplement: Supplementary file 15 — Source Data [file 41467_2024_45132_MOESM15_ESM.zip]

Archive with 43 entries (42 files):
- 41467_2024_45132_MOESM15_ESM/Source Data/
- 41467_2024_45132_MOESM15_ESM/Source Data/Source data associated with Figures for Westerns and IHC.pdf
- 41467_2024_45132_MOESM15_ESM/Source Data/Source data-01 Associated with Fig.1A.pdf
- 41467_2024_45132_MOESM15_ESM/Source Data/Source data-02 Associated with Fig.2C.xlsx
- 41467_2024_45132_MOESM15_ESM/Source Data/Source data-03 Associated with Fig.2E.xlsx
- 41467_2024_45132_MOESM15_ESM/Source Data/Source data-04 Associated with Fig.3C.xlsx
- 41467_2024_45132_MOESM15_ESM/Source Data/Source data-05 Associated with Fig.3D.xlsx
- 41467_2024_45132_MOESM15_ESM/Source Data/Source data-06 Associated with Fig.3E.xlsx
- 41467_2024_45132_MOESM15_ESM/Source Data/Source data-07 Associated with Fig.3F.xlsx
- 41467_2024_45132_MOESM15_ESM/Source Data/Source data-08 Associated with Fig.4B.xlsx
- 41467_2024_45132_MOESM15_ESM/Source Data/Source data-09 Associated with Fig.4C.xlsx
- 41467_2024_45132_MOESM15_ESM/Source Data/Source data-10 Associated with Fig.4D.xlsx
- 41467_2024_45132_MOESM15_ESM/Source Data/Source data-11 Associated with Fig.5B.xlsx
- 41467_2024_45132_MOESM15_ESM/Source Data/Source data-12 Associated with Fig.5C.xlsx
- 41467_2024_45132_MOESM15_ESM/Source Data/Source data-13 Associated with Fig.5D.xlsx
- 41467_2024_45132_MOESM15_ESM/Source Data/Source data-14 Associated with Fig.5E.xlsx
- 41467_2024_45132_MOESM15_ESM/Source Data/Source data-15 Associated with Fig.6A.xlsx
- 41467_2024_45132_MOESM15_ESM/Source Data/Source data-16 Associated with Fig.6B.xlsx
- 41467_2024_45132_MOESM15_ESM/Source Data/Source data-17 Associated with Fig.6C.xlsx
- 41467_2024_45132_MOESM15_ESM/Source Data/Source data-18 Associated with Fig.6D.xlsx
- 41467_2024_45132_MOESM15_ESM/Source Data/Source data-19 Associated with Supplementary Fig.4A.xlsx
- 41467_2024_45132_MOESM15_ESM/Source Data/Source data-20 Associated with Supplementary Fig.4C.xlsx
- 41467_2024_45132_MOESM15_ESM/Source Data/Source data-21 Associated with Supplementary Fig.4E.xlsx
- 41467_2024_45132_MOESM15_ESM/Source Data/Source data-22 Associated with Supplementary Fig.4G.xlsx
- 41467_2024_45132_MOESM15_ESM/Source Data/Source data-23 Associated with Supplementary Fig.5.xlsx
- 41467_2024_45132_MOESM15_ESM/Source Data/Source data-24 Associated with Supplementary Fig.7B.xlsx
- 41467_2024_45132_MOESM15_ESM/Source Data/Source data-25 Associated with Supplementary Fig. 9A.xlsx
- 41467_2024_45132_MOESM15_ESM/Source Data/Source data-26 Associated with Supplementary Fig. 9B.xlsx
- 41467_2024_45132_MOESM15_ESM/Source Data/Source data-27 Associated with Supplementary Fig.9D.xlsx
- 41467_2024_45132_MOESM15_ESM/Source Data/Source data-28 Associated with Supplementary Fig.9E.xlsx
- 41467_2024_45132_MOESM15_ESM/Source Data/Source data-29 Associated with Supplementary Fig.9F.xlsx
- 41467_2024_45132_MOESM15_ESM/Source Data/Source data-30 Associated with Supplementary Fig.10B.xlsx
- 41467_2024_45132_MOESM15_ESM/Source Data/Source data-31 Associated with Supplementary Fig.10G.xlsx
- 41467_2024_45132_MOESM15_ESM/Source Data/Source data-32 Associated with Supplementary Fig.11B.xlsx
- 41467_2024_45132_MOESM15_ESM/Source Data/Source data-33 Associated with Supplementary Fig.11C.xlsx
- 41467_2024_45132_MOESM15_ESM/Source Data/Source data-34 Associated with Supplementary Fig.12A.xlsx
- 41467_2024_45132_MOESM15_ESM/Source Data/Source data-35 Associated with Supplementary Fig.12B.xlsx
- 41467_2024_45132_MOESM15_ESM/Source Data/Source data-36 Associated with Supplementary Fig.12C.xlsx
- 41467_2024_45132_MOESM15_ESM/Source Data/Source data-37 Associated with Supplementary Fig.13A.xlsx
- 41467_2024_45132_MOESM15_ESM/Source Data/Source data-38 Associated wtih Supplementary Fig.13B.xlsx
- 41467_2024_45132_MOESM15_ESM/Source Data/Source data-39 Associated with Supplementary Fig.13C.xlsx
- 41467_2024_45132_MOESM15_ESM/Source Data/Source data-40 Associated with Supplementary Fig.13D.xlsx
- 41467_2024_45132_MOESM15_ESM/Source Data/Source data-41 Associated with Supplementary Fig.13E.xlsx
