# Supplementary material for: The IL6/JAK/STAT3 signaling axis is a therapeutic vulnerability in SMARCB1-deficient bladder cancer
Source: Nat Commun. 2024 Feb 14;15:1373. doi: 10.1038/s41467-024-45132-2 (PMC10867091; doi:10.1038/s41467-024-45132-2)
Supplement: Supplementary file 15 — Source Data [file 41467_2024_45132_MOESM15_ESM.zip › 41467_2024_45132_MOESM15_ESM/Source Data/Source data-02 Associated with Fig.2C.xlsx]

## Sheet: Fig.2C - Tumor weights
Source data-02 associated with Figure 2C.
Group	Tumor weight (in mg)
T24 Control EV	25.76
	24.33
	47.88
	26.4
	22.45
	77.5
	25.98
	50.68
	28.02
T24 SMARCB1 KO C16	336.36
	337.75
	300.53
	652.85
	291.89
	328.31
	241.33
T24 SMARCB1 Rescue C16	45.95
	25.61
	39.12
	25.84
	53.18
	59.5
	27.02
	26
	28.33
