# Supplementary material for: The IL6/JAK/STAT3 signaling axis is a therapeutic vulnerability in SMARCB1-deficient bladder cancer
Source: Nat Commun. 2024 Feb 14;15:1373. doi: 10.1038/s41467-024-45132-2 (PMC10867091; doi:10.1038/s41467-024-45132-2)
Supplement: Supplementary file 15 — Source Data [file 41467_2024_45132_MOESM15_ESM.zip › 41467_2024_45132_MOESM15_ESM/Source Data/Source data-03 Associated with Fig.2E.xlsx]

## Sheet: Fig.2E -luc meas
Source data-03 associated with Figure 2E.
Group	Lungs (Total flux [p/s])	Liver (Total flux [p/s])	Kidneys (Total flux [p/s])	Stomach and intestine (Total flux [p/s])
T24 Control EV	272800	256700	333200	289000
	235000	207600	286700	250300
	219900	245900	314500	289700
	370000	316400	431700	390000
	296100	263000	383600	264000
	316200	326800	339600	316600
	286700	252200	316600	309300
	338400	244800	387100	335100
	303100	259400	323000	267700
T24 SMARCB1 KO	19800000	5290000	1244000	36570000
	11640000	25190000	16030000	639100000
	16120000	5721000	3029000	80570000
	46170000	19290000	49560000	953400000
	44380000	6444000	10110000	352500000
	32850000	6670000	1287000	218100000
	17100000	9068000	1450000	41240000
T24 SMARCB1 Rescue	244400	277400	368000	291200
	315000	250300	369500	248400
	287700	277800	359900	259300
	290300	284900	350800	273500
	288300	240200	302100	263900
	335700	249600	411800	846200
	256300	234900	340000	292600
	281000	225300	346200	292200
	277300	230700	315200	260100
