# Supplementary material for: The IL6/JAK/STAT3 signaling axis is a therapeutic vulnerability in SMARCB1-deficient bladder cancer
Source: Nat Commun. 2024 Feb 14;15:1373. doi: 10.1038/s41467-024-45132-2 (PMC10867091; doi:10.1038/s41467-024-45132-2)
Supplement: Supplementary file 15 — Source Data [file 41467_2024_45132_MOESM15_ESM.zip › 41467_2024_45132_MOESM15_ESM/Source Data/Source data-04 Associated with Fig.3C.xlsx]

## Sheet: Fig.3C-Fold change
Source data-04 associated with Figure 3C.
Ctrl	KO	Rescue
0.781455	2.59837	0.768504
0.948324	1.44083	1.24183
1.27022	3.05468	1.56163
0.782047	1.81427	2.20611
1.10243	4.31555	0.69178
1.11552	2.91596	1.42048
