# Supplementary material for: The IL6/JAK/STAT3 signaling axis is a therapeutic vulnerability in SMARCB1-deficient bladder cancer
Source: Nat Commun. 2024 Feb 14;15:1373. doi: 10.1038/s41467-024-45132-2 (PMC10867091; doi:10.1038/s41467-024-45132-2)
Supplement: Supplementary file 15 — Source Data [file 41467_2024_45132_MOESM15_ESM.zip › 41467_2024_45132_MOESM15_ESM/Source Data/Source data-05 Associated with Fig.3D.xlsx]

## Sheet: Sheet1
Source data-05 associated with Figure 3D top panel.
Target protein	Groups	Relative expression
pSTAT3 Y705	Control EV	0.162954
		0.218969
		0.2939
	SMARCB1 KO	0.400059
		0.489881
		0.59121
	Rescue	0.20365
		0.0507608
		0.103407
SMARCB1	Control EV	0.883625
		1.08418
		0.935039
	SMARCB1 KO	0.456231
		0.409111
		0.522726
	Rescue	0.596569
		0.763463
		0.907293
Source data-05 associated with Figure 3D Bottom panel.
Target protein	Groups	Relative expression
STAT3	Control EV	0.701898
		0.530213
		0.396117
	SMARCB1 KO	0.969623
		0.830415
		0.83722
	Rescue	0.422862
		0.330445
		0.261012
SMARCB1	Control EV	1.20319
		1.06496
		0.61695
	SMARCB1 KO	0.452076
		0.457647
		0.46913
	Rescue	0.695386
		0.646106
		0.693256
