# Supplementary material for: The IL6/JAK/STAT3 signaling axis is a therapeutic vulnerability in SMARCB1-deficient bladder cancer
Source: Nat Commun. 2024 Feb 14;15:1373. doi: 10.1038/s41467-024-45132-2 (PMC10867091; doi:10.1038/s41467-024-45132-2)
Supplement: Supplementary file 15 — Source Data [file 41467_2024_45132_MOESM15_ESM.zip › 41467_2024_45132_MOESM15_ESM/Source Data/Source data-06 Associated with Fig.3E.xlsx]

## Sheet: CHIP-qPCR results
Source data-06 associated with Figure 3E
	H3K4Me3 (STAT3 promoter)
	Control				KO				Rescue
STAT3 Promoter	1.96726	2.21342	1.58166	1.53827	5.2206	3.70419	4.19349	3.81786	1.43638	1.47946	1.41754	1.29353
Negative control	0.107664	0.132897	0.182279	0.171091	0.269214	0.18734	0.276739	0.354399	0.146997	0.145809	0.135557	0.14335
	H3K27Ac (STAT3 promoter)
	Control				KO				Rescue
STAT3 Promoter	0.348976	0.388112	0.168652	0.0771259	3.35847	2.28359	2.46574	2.1959	0.503161	0.187198	0.292148	0.391384
Negative control	0.0456166	0.061319	0.241072	0.451622	0.194574	0.119501	0.16223	0.188077	0.0492297	0.0472958	0.0325488	0.0323717
