# Supplementary material for: The IL6/JAK/STAT3 signaling axis is a therapeutic vulnerability in SMARCB1-deficient bladder cancer
Source: Nat Commun. 2024 Feb 14;15:1373. doi: 10.1038/s41467-024-45132-2 (PMC10867091; doi:10.1038/s41467-024-45132-2)
Supplement: Supplementary file 15 — Source Data [file 41467_2024_45132_MOESM15_ESM.zip › 41467_2024_45132_MOESM15_ESM/Source Data/Source data-07 Associated with Fig.3F.xlsx]

## Sheet: Sheet1
Source data-07 associated with Figure 3F.
	SMARCB1 (STAT3 promoter)
	Control						KO						Rescue
STAT3 Promoter	0.0319316	0.0292755	0.0532811	0.0331562	0.0329927	0.0120692	0.00204326	0.00515004	0.00344305	0.00414847	0.00453631	0.00674816	0.0211191	0.00438908	0.0105456	0.0192714	0.00812225	0.0089114
Negative control	0.00557021	0.00917202	0.00111895	0.00415131	0.00883431	0.00663638	0.00872283	0.0184341	0.00208234	0.00941019	0.0035246	0.0069721	0.00651179	0.00675332	0.00508313	0.00755084	0.00281031	0.00370241
