# Supplementary material for: The IL6/JAK/STAT3 signaling axis is a therapeutic vulnerability in SMARCB1-deficient bladder cancer
Source: Nat Commun. 2024 Feb 14;15:1373. doi: 10.1038/s41467-024-45132-2 (PMC10867091; doi:10.1038/s41467-024-45132-2)
Supplement: Supplementary file 15 — Source Data [file 41467_2024_45132_MOESM15_ESM.zip › 41467_2024_45132_MOESM15_ESM/Source Data/Source data-08 Associated with Fig.4B.xlsx]

## Sheet: Sheet1
Source data-08 associated with Figure 4B.
KO + shCtrl	8638000000
	20480000000
	6114000000
	16030000000
	7472000000
	4037000000
	4708000000
	5862000000
	2746000000
	2932000000
KO + shSTAT3	435200000
	153000
	178200
	206600
	237500
	395900
	237700
	167100
	238300
	156200
	215800
	179400
	239300
