# Supplementary material for: The IL6/JAK/STAT3 signaling axis is a therapeutic vulnerability in SMARCB1-deficient bladder cancer
Source: Nat Commun. 2024 Feb 14;15:1373. doi: 10.1038/s41467-024-45132-2 (PMC10867091; doi:10.1038/s41467-024-45132-2)
Supplement: Supplementary file 15 — Source Data [file 41467_2024_45132_MOESM15_ESM.zip › 41467_2024_45132_MOESM15_ESM/Source Data/Source data-09 Associated with Fig.4C.xlsx]

## Sheet: Tumor weights
Source data-09 associated with Figure 4C.
KO + shCtrl	118.78
	242.6
	122.31
	203.01
	127.96
	218.56
	219.87
	203.36
	242.12
	150.61
KO + shSTAT3	32.29
	30.28
	25.02
	24.05
	29.15
	26.28
	31.32
	28.4
	22.31
	30.56
	19.72
	26.12
	25.91
