# Supplementary material for: The IL6/JAK/STAT3 signaling axis is a therapeutic vulnerability in SMARCB1-deficient bladder cancer
Source: Nat Commun. 2024 Feb 14;15:1373. doi: 10.1038/s41467-024-45132-2 (PMC10867091; doi:10.1038/s41467-024-45132-2)
Supplement: Supplementary file 15 — Source Data [file 41467_2024_45132_MOESM15_ESM.zip › 41467_2024_45132_MOESM15_ESM/Source Data/Source data-10 Associated with Fig.4D.xlsx]

## Sheet: Sheet1
Source data-10 associated with Figure 4D.
Group	Lungs (Total flux [p/s])
KO + shCtrl	2432000
	1997000
	1946000
	8140000
	3588000
	6076000
	3735000
	3114000
	5411000
	3409000
KO + shSTAT3	61190
	100900
	64220
	71230
	74730
	64010
	77970
	71820
	85920
	83350
	105600
	118100
	140800
