# Supplementary material for: The IL6/JAK/STAT3 signaling axis is a therapeutic vulnerability in SMARCB1-deficient bladder cancer
Source: Nat Commun. 2024 Feb 14;15:1373. doi: 10.1038/s41467-024-45132-2 (PMC10867091; doi:10.1038/s41467-024-45132-2)
Supplement: Supplementary file 15 — Source Data [file 41467_2024_45132_MOESM15_ESM.zip › 41467_2024_45132_MOESM15_ESM/Source Data/Source data-11 Associated with Fig.5B.xlsx]

## Sheet: Sheet2
Source data-11 associated with Figure 5B.
Vehicle	42280000000
	30770000000
	26150000000
	11560000000
	28520000000
	18500000000
	14430000000
	21880000000
TTI-101	29190000000
	11360000000
	1555000000
	3014000000
	3907000000
	7614000000
	28110000000
	671900000
	4569000000
	5920000000
