# Supplementary material for: The IL6/JAK/STAT3 signaling axis is a therapeutic vulnerability in SMARCB1-deficient bladder cancer
Source: Nat Commun. 2024 Feb 14;15:1373. doi: 10.1038/s41467-024-45132-2 (PMC10867091; doi:10.1038/s41467-024-45132-2)
Supplement: Supplementary file 15 — Source Data [file 41467_2024_45132_MOESM15_ESM.zip › 41467_2024_45132_MOESM15_ESM/Source Data/Source data-12 Associated with Fig.5C.xlsx]

## Sheet: Sheet1
Source data-12 associated with Figure 5C.
Vehicle	158.3
	135.2
	168
	201.7
	156.2
	206
	205.3
	263
TTI-101	85
	138.4
	61.4
	73.5
	57.7
	50.7
	77.1
	142
	74.6
	92
