# Supplementary material for: The IL6/JAK/STAT3 signaling axis is a therapeutic vulnerability in SMARCB1-deficient bladder cancer
Source: Nat Commun. 2024 Feb 14;15:1373. doi: 10.1038/s41467-024-45132-2 (PMC10867091; doi:10.1038/s41467-024-45132-2)
Supplement: Supplementary file 15 — Source Data [file 41467_2024_45132_MOESM15_ESM.zip › 41467_2024_45132_MOESM15_ESM/Source Data/Source data-13 Associated with Fig.5D.xlsx]

## Sheet: Lungs
Source data-13 associated with Figure 5D.
Vehicle	2292000
	2666000
	1731000
	2383000
	5231000
	7231000
	3259000
	2604000
TTI-101	501100
	3348000
	1359000
	375200
	162600
	1464000
	3090000
	1825000
	2602000
	1022000
