# Supplementary material for: The IL6/JAK/STAT3 signaling axis is a therapeutic vulnerability in SMARCB1-deficient bladder cancer
Source: Nat Commun. 2024 Feb 14;15:1373. doi: 10.1038/s41467-024-45132-2 (PMC10867091; doi:10.1038/s41467-024-45132-2)
Supplement: Supplementary file 15 — Source Data [file 41467_2024_45132_MOESM15_ESM.zip › 41467_2024_45132_MOESM15_ESM/Source Data/Source data-14 Associated with Fig.5E.xlsx]

## Sheet: Sheet1
Source data-14 associated with Figure 5E.
Vehicle	TTI-101
479.82	56.4734
196.831	32.7698
249.903	1.63877
576.5	0
206.32	165.198
202.252	144.279
542.425	71.0169
410.299	59.1139
Note: Zero indicates below limit of detection
