# Supplementary material for: The IL6/JAK/STAT3 signaling axis is a therapeutic vulnerability in SMARCB1-deficient bladder cancer
Source: Nat Commun. 2024 Feb 14;15:1373. doi: 10.1038/s41467-024-45132-2 (PMC10867091; doi:10.1038/s41467-024-45132-2)
Supplement: Supplementary file 15 — Source Data [file 41467_2024_45132_MOESM15_ESM.zip › 41467_2024_45132_MOESM15_ESM/Source Data/Source data-15 Associated with Fig.6A.xlsx]

## Sheet: BL8088 tumor volume
Source data-15 associated with Figure 6A.
Days	Vehicle					TTI-101
1	153.622	138.704	101.568	197.316	136.692	179.23	157.74	91.3681	184.768	99.0693	184.398
5	578.896	505.274	630.079	833.384	523.043	657.991	188.957	474.383	345.153	345.068	500.473
8	961.675	1004.86	764.699	1016.27	768.549	595.65	264.153	586.556	522.562	620.174	750.646
11	1283.36	1278.66	1307.26	1277.68	1338.32	1207.3	224.516	569.244	409.218	660.235	1113.21
14	1360.97	1645.98	1526.35	1747.5	1437.27	958.184	353.472	382.651	387.92	592.925	1178.22
