# Supplementary material for: The IL6/JAK/STAT3 signaling axis is a therapeutic vulnerability in SMARCB1-deficient bladder cancer
Source: Nat Commun. 2024 Feb 14;15:1373. doi: 10.1038/s41467-024-45132-2 (PMC10867091; doi:10.1038/s41467-024-45132-2)
Supplement: Supplementary file 15 — Source Data [file 41467_2024_45132_MOESM15_ESM.zip › 41467_2024_45132_MOESM15_ESM/Source Data/Source data-16 Associated with Fig.6B.xlsx]

## Sheet: Sheet1
Source data-16 associated with Figure 6B.
Vehicle	1810.7
	1756.1
	1690.7
	2304.5
	1915.6
TTI-101	437.6
	961.2
	1075.1
	1221.8
	1800
	1403.1
