# Supplementary material for: The IL6/JAK/STAT3 signaling axis is a therapeutic vulnerability in SMARCB1-deficient bladder cancer
Source: Nat Commun. 2024 Feb 14;15:1373. doi: 10.1038/s41467-024-45132-2 (PMC10867091; doi:10.1038/s41467-024-45132-2)
Supplement: Supplementary file 15 — Source Data [file 41467_2024_45132_MOESM15_ESM.zip › 41467_2024_45132_MOESM15_ESM/Source Data/Source data-17 Associated with Fig.6C.xlsx]

## Sheet: Tumor volume
Source data-17 associated with Figure 6C.
Days	Vehicle					TTI-101
7	140.282	276.243	221.47	88.336	104.434	184.802	189.542	120.791	185.576	75.9405
14	142.773	238.549	362.07	132.314	221.968	176.988	139.198	117.259	218.428	130.04
21	223.637	367.706	432.167	127.483	275.606	236.662	120.558	130.45	209.876	141.087
28	246.054	370.938	460.571	146.095	426.24	202.768	341.281	151.352	226.969	130.961
35	281.035	912.179	820.582	210.25	371.626	344.632	434.973	270.573	283.848	235.192
42	304.629	1000.08	797.715	183.022	479.838	276.922	400.294	299.495	307.536	246.99
49	546.423	977.84	884.848	380.902	694.771	445.13	554.32	374.267	686.106	363.929
56	385.826	1166.02	1199.83	442.577	862.834	485.323	907.604	555.012	820.092	595.447
63	722.847	1278.73	1511.81	415.451	1104.48	925.421	793.381	656.334	859.43	441.085
70	917.936	1391.11	1471.81	450.251	1287.04	982.021	670.893	727.937	974.002	546.85
77	1253.03	1330.26	2047.61	768.338	1531.4	1408.25	1093.01	946.541	1680.35	939.62
