# Supplementary material for: The IL6/JAK/STAT3 signaling axis is a therapeutic vulnerability in SMARCB1-deficient bladder cancer
Source: Nat Commun. 2024 Feb 14;15:1373. doi: 10.1038/s41467-024-45132-2 (PMC10867091; doi:10.1038/s41467-024-45132-2)
Supplement: Supplementary file 15 — Source Data [file 41467_2024_45132_MOESM15_ESM.zip › 41467_2024_45132_MOESM15_ESM/Source Data/Source data-18 Associated with Fig.6D.xlsx]

## Sheet: Sheet1
Source data-18 associated with Figure 6D.
Vehicle	792.25
	1566.55
	921.9
	1220.17
	852.6
TTI-101	1225.74
	1709.4
	873.5
	1443.9
	869.88
