# Supplementary material for: The IL6/JAK/STAT3 signaling axis is a therapeutic vulnerability in SMARCB1-deficient bladder cancer
Source: Nat Commun. 2024 Feb 14;15:1373. doi: 10.1038/s41467-024-45132-2 (PMC10867091; doi:10.1038/s41467-024-45132-2)
Supplement: Supplementary file 15 — Source Data [file 41467_2024_45132_MOESM15_ESM.zip › 41467_2024_45132_MOESM15_ESM/Source Data/Source data-19 Associated with Supplementary Fig.4A.xlsx]

## Sheet: Sheet1
Source data-19 associated with Supplementary Figure 4A.
Ctrl	KO	Rescue
83060000	14560000000	24890000
111600000	4476000000	4814000
188600000	378700000	11240000
17530000	5966000000	430000
18530000	6912000000	33390000
197300000	2753000000	40450000
44110000	167000000	5822000
104500000	2694000000	144900
2253	217000000	6153000
