# Supplementary material for: The IL6/JAK/STAT3 signaling axis is a therapeutic vulnerability in SMARCB1-deficient bladder cancer
Source: Nat Commun. 2024 Feb 14;15:1373. doi: 10.1038/s41467-024-45132-2 (PMC10867091; doi:10.1038/s41467-024-45132-2)
Supplement: Supplementary file 15 — Source Data [file 41467_2024_45132_MOESM15_ESM.zip › 41467_2024_45132_MOESM15_ESM/Source Data/Source data-20 Associated with Supplementary Fig.4C.xlsx]

## Sheet: Sheet1
Source data-20 associated with Suppl Figure 4C.
Ctrl	20.61
	30.2
	27.7
	27.2
	27.6
	27.03
KO (C45)	1243.17
	1427.4
	1395.42
	1087
	1150
Rescue (C45)	41.66
	46.82
	43.52
	40.93
	35.05
	43.01
