# Supplementary material for: The IL6/JAK/STAT3 signaling axis is a therapeutic vulnerability in SMARCB1-deficient bladder cancer
Source: Nat Commun. 2024 Feb 14;15:1373. doi: 10.1038/s41467-024-45132-2 (PMC10867091; doi:10.1038/s41467-024-45132-2)
Supplement: Supplementary file 15 — Source Data [file 41467_2024_45132_MOESM15_ESM.zip › 41467_2024_45132_MOESM15_ESM/Source Data/Source data-22 Associated with Supplementary Fig.4G.xlsx]

## Sheet: Sheet1
Source data-22 associated with Suppl Figure 4G.
sh Ctrl	45.5
	31.94
	49.02
	134.77
	40.33
KD1	222.85
	237.16
	64.93
	65.24
	281.6
KD2	60.14
	61.56
	204.83
	349.6
	238
	175.85
Ctrl	29
	33.5
	28
	37.2
	24.9
	19.5
KO	300.1
	437.7
	315.8
	293.6
	266.6
