# Supplementary material for: The IL6/JAK/STAT3 signaling axis is a therapeutic vulnerability in SMARCB1-deficient bladder cancer
Source: Nat Commun. 2024 Feb 14;15:1373. doi: 10.1038/s41467-024-45132-2 (PMC10867091; doi:10.1038/s41467-024-45132-2)
Supplement: Supplementary file 15 — Source Data [file 41467_2024_45132_MOESM15_ESM.zip › 41467_2024_45132_MOESM15_ESM/Source Data/Source data-23 Associated with Supplementary Fig.5.xlsx]

## Sheet: Sheet1
Source data-23 associated with Supplementary Figure 5.
Ctrl	KO	Rescue
166400000	3313000000	117500000
131200000	3321000000	148500000
128100000	3077000000	125100000
106000000	2954000000	89270000
