# Supplementary material for: The IL6/JAK/STAT3 signaling axis is a therapeutic vulnerability in SMARCB1-deficient bladder cancer
Source: Nat Commun. 2024 Feb 14;15:1373. doi: 10.1038/s41467-024-45132-2 (PMC10867091; doi:10.1038/s41467-024-45132-2)
Supplement: Supplementary file 15 — Source Data [file 41467_2024_45132_MOESM15_ESM.zip › 41467_2024_45132_MOESM15_ESM/Source Data/Source data-24 Associated with Supplementary Fig.7B.xlsx]

## Sheet: Sheet1
Source data-24 associated with Supplementary Figure 7B.
BLCA tumor	Metastastic tumor
63.1265	47.537
83.3606	64.7703
65.57	55.6089
66.8069	45.0216
57.949	48.6256
49.2912	55.2501
57.9474	62.0769
Patient characteristics of bladder cancer specimens from primary tumors (n=7) and corresponding matched metastasis (n=7) sites.
Cancer/metastasis	Tumor and matched metastasis (n=7)
Gender	Males (n=5)
	Females (n=2)
Age at the time of enrollment	> 60 years (n=4)
	< 60 years (n=3)
Race/Ethnicity	White (n=6)
	Non White (n=1)
