# Supplementary material for: The IL6/JAK/STAT3 signaling axis is a therapeutic vulnerability in SMARCB1-deficient bladder cancer
Source: Nat Commun. 2024 Feb 14;15:1373. doi: 10.1038/s41467-024-45132-2 (PMC10867091; doi:10.1038/s41467-024-45132-2)
Supplement: Supplementary file 15 — Source Data [file 41467_2024_45132_MOESM15_ESM.zip › 41467_2024_45132_MOESM15_ESM/Source Data/Source data-25 Associated with Supplementary Fig. 9A.xlsx]

## Sheet: IL6 fold change
Source data-25 associated with Supplementary Figure 9A.
Ctrl	KO	Rescue
0.0571041	54.0733	9.78844
0.169627	43.2067	1.4226
2.77327	124.548	31.9516
0.176083	11.4234	2.20449
0.136306	52.2702	23.5349
0.107297	21.5466	0.928782
3.58031
