# Supplementary material for: The IL6/JAK/STAT3 signaling axis is a therapeutic vulnerability in SMARCB1-deficient bladder cancer
Source: Nat Commun. 2024 Feb 14;15:1373. doi: 10.1038/s41467-024-45132-2 (PMC10867091; doi:10.1038/s41467-024-45132-2)
Supplement: Supplementary file 15 — Source Data [file 41467_2024_45132_MOESM15_ESM.zip › 41467_2024_45132_MOESM15_ESM/Source Data/Source data-26 Associated with Supplementary Fig. 9B.xlsx]

## Sheet: sheet1
Source data-26 associated with Supplementary Figure 9B.
Ctrl	KO	Rescue
1.0934	2.29585	1.66448
1.18473	1.51523	0.897066
0.721873	1.46394	1.0429
0.879234	2.41805	1.44219
0.871406	1.46477	1.16995
1.24936	1.70066	1.21015
