# Supplementary material for: The IL6/JAK/STAT3 signaling axis is a therapeutic vulnerability in SMARCB1-deficient bladder cancer
Source: Nat Commun. 2024 Feb 14;15:1373. doi: 10.1038/s41467-024-45132-2 (PMC10867091; doi:10.1038/s41467-024-45132-2)
Supplement: Supplementary file 15 — Source Data [file 41467_2024_45132_MOESM15_ESM.zip › 41467_2024_45132_MOESM15_ESM/Source Data/Source data-27 Associated with Supplementary Fig.9D.xlsx]

## Sheet: Sheet1
Source data-27 associated with Supplementary Figure 9D.
pJAK1 (Left panel)
Ctrl	KO	Rescue
131.57	210.64	175.17
147.57	254.02	110.75
138.52	185.69	146.79
161.55	229.69	169.77
SMARCB1 (Right panel)
Ctrl	KO	Rescue
35958.9	441.14	27226.7
16949.7	249.34	26901.7
18595.5	188.04	22778.3
32040.4	161.65	21729.2
