# Supplementary material for: The IL6/JAK/STAT3 signaling axis is a therapeutic vulnerability in SMARCB1-deficient bladder cancer
Source: Nat Commun. 2024 Feb 14;15:1373. doi: 10.1038/s41467-024-45132-2 (PMC10867091; doi:10.1038/s41467-024-45132-2)
Supplement: Supplementary file 15 — Source Data [file 41467_2024_45132_MOESM15_ESM.zip › 41467_2024_45132_MOESM15_ESM/Source Data/Source data-28 Associated with Supplementary Fig.9E.xlsx]

## Sheet: Sheet1
Source data-28 associated with Supplementary Fig 9E.
Ctrl	KO	Rescue
20730.8	24432	15578.1
1457.73	33244.6	15319.3
9741.29	34518.2	11875.2
