# Supplementary material for: The IL6/JAK/STAT3 signaling axis is a therapeutic vulnerability in SMARCB1-deficient bladder cancer
Source: Nat Commun. 2024 Feb 14;15:1373. doi: 10.1038/s41467-024-45132-2 (PMC10867091; doi:10.1038/s41467-024-45132-2)
Supplement: Supplementary file 15 — Source Data [file 41467_2024_45132_MOESM15_ESM.zip › 41467_2024_45132_MOESM15_ESM/Source Data/Source data-29 Associated with Supplementary Fig.9F.xlsx]

## Sheet: Sheet1
Source data-29 associated with Supplementary Figure 9F.
shCtrl	KD1	KD2	Ctrl	KO
0	19.5081	93.3794	0	1468.36
0	22.8568	110.867	0	2268.75
0	19.4882	103.656	0	1995.82
0	109.518	3.40265	0	810.877
Note: Zero indicate below limit of detection
