# Supplementary material for: The IL6/JAK/STAT3 signaling axis is a therapeutic vulnerability in SMARCB1-deficient bladder cancer
Source: Nat Commun. 2024 Feb 14;15:1373. doi: 10.1038/s41467-024-45132-2 (PMC10867091; doi:10.1038/s41467-024-45132-2)
Supplement: Supplementary file 15 — Source Data [file 41467_2024_45132_MOESM15_ESM.zip › 41467_2024_45132_MOESM15_ESM/Source Data/Source data-30 Associated with Supplementary Fig.10B.xlsx]

## Sheet: Decreased in SMARCB1 KO (6172)
Chromosome number	Start position	End position	Gene name	FDR	log2 FC		Source data-30 associated with Supplementarty Figure 10B (Sheet 1 - Sheet 6)
chr1	1758507	1759247	NADK	0.0417698	-0.750097
chr1	2360974	2361387	MORN1	0.0703743	-0.980298
chr1	3717075	3717764	TP73	2.86338e-07	-1.49554
chr1	4172218	4173679	LINC01346	0.0227955	-0.780899
chr1	4494614	4495807	LINC01777	0.0729138	-0.705939
chr1	4564180	4564413	LINC01646	0.0623574	-1.32934
chr1	4668672	4669696	AJAP1	1.9594e-13	-1.28438
chr1	4745452	4746224	AJAP1	0.0696121	-0.768789
chr1	4755412	4755745	AJAP1	0.00111254	-2.7528
chr1	4806108	4806308	AJAP1	0.0416644	-1.98482
chr1	5192392	5192683	AJAP1	0.0115659	-2.41714
chr1	7888306	7888640	TNFRSF9	0.00154137	-1.70847
chr1	8070904	8071190	ERRFI1	0.0364949	-1.6954
chr1	8686807	8687537	RERE	0.0818516	-0.601381
chr1	8808783	8809039	RERE	0.0104417	-1.83255
chr1	9046186	9046483	SLC2A5	0.098965	-1.14245
chr1	9208411	9208643	LNCTAM34A	0.0150073	-1.59614
chr1	9792215	9794004	CLSTN1	0.000557444	-0.776144
chr1	10380597	10380912	KIF1B	0.0177934	-1.29756
chr1	10674926	10675200	CASZ1	0.0250241	-1.17608
chr1	10979431	10979833	C1orf127	0.0140278	-0.986168
chr1	10990128	10990427	C1orf127	0.019765	-1.30735
chr1	11158664	11159121	MTOR	4.14344e-05	-2.23382
chr1	11281648	11282232	UBIAD1	3.33573e-05	-2.36333
chr1	11300696	11301027	UBIAD1	0.0106478	-1.50269
chr1	12166880	12167106	MIR7846	0.0697368	-0.918032
chr1	14291273	14291516	KAZN-AS1	0.00669969	-2.40319
chr1	14831420	14831672	KAZN	0.0509875	-1.70826
chr1	15206574	15207038	TMEM51	0.0360895	-1.20435
chr1	15229783	15230121	TMEM51	0.0746493	-1.08541
chr1	15610152	15610547	DDI2	0.0388786	-0.941973
chr1	15809032	15809458	UQCRHL	0.0549071	-1.10106
chr1	17155460	17156467	LINC02783	0.0715276	-0.83287
chr1	18493476	18493986	KLHDC7A	0.0640461	-1.13197
chr1	18762217	18762751	PAX7	0.0220828	-1.35357
chr1	19203046	19203739	UBR4	0.0769136	-0.749749
chr1	19424674	19425459	CAPZB	0.0389127	-0.837299
chr1	20860938	20861138	EIF4G3	0.0873443	-1.58541
chr1	21999735	21999963	CELA3A	0.014483	-1.70631
chr1	22257364	22257839	MIR4418	0.0779183	-0.819501
chr1	22259611	22260194	MIR4418	0.0675487	-0.729129
chr1	22262691	22262897	MIR4418	0.0554156	-1.19162
chr1	23131962	23132311	LUZP1	0.0440452	-1.23902
chr1	23998981	23999213	SRSF10	0.0862152	-1.36232
chr1	24027946	24028627	MYOM3	0.0465632	-0.725255
chr1	24228375	24228575	LINC02800	0.0728574	-1.47788
chr1	24399906	24400457	STPG1	0.0841876	-1.60704
chr1	24757755	24758063	CLIC4	0.0125834	-1.41692
chr1	25012241	25012596	MIR4425	0.0908723	-0.772916
chr1	25106469	25107895	MIR4425	0.00705507	-1.01529
chr1	25182522	25184289	SYF2	0.0220757	-0.65716
chr1	25711644	25712040	MAN1C1	0.0637294	-1.00553
chr1	25989935	25990217	PAFAH2	0.074252	-1.01688
chr1	26083369	26083591	TRIM63	0.0802287	-1.18101
chr1	26177041	26177557	CNKSR1	0.0377503	-0.951372
chr1	26666922	26667195	LOC101928728	0.0852686	-1.09274
chr1	27463827	27464287	WASF2	0.000186137	-1.77674
chr1	28079241	28079544	EYA3	0.0401193	-1.39353
chr1	28721936	28722278	GMEB1	0.0483603	-0.869905
chr1	29423320	29423596	LINC01756	0.0300225	-1.70922
chr1	29802189	29802389	LINC01648	0.0577556	-1.50352
chr1	29875349	29877358	LINC01648	0.00521509	-0.68055
chr1	30243139	30243341	LINC01648	0.096804	-1.39545
chr1	31587755	31589787	TINAGL1	0.000253774	-0.586452
chr1	31871741	31872120	PTP4A2	0.067601	-0.978294
chr1	31880654	31881352	PTP4A2	0.0146673	-1.08166
chr1	32637008	32637404	ZBTB8OS	0.00254679	-1.92926
chr1	33336211	33336532	PHC2	0.0138835	-1.37479
chr1	35702991	35703435	C1orf216	0.0800537	-0.976212
chr1	37499020	37499563	MEAF6	0.00141538	-1.5477
chr1	38308799	38309015	LINC01343	0.0374759	-1.64341
chr1	38735575	38736111	RRAGC	0.0227698	-1.44604
chr1	39722501	39722849	PPIE	0.0531844	-0.927995
chr1	39913717	39913985	MYCL	0.0604324	-1.18676
chr1	40141958	40142187	RLF	0.07602	-1.1734
chr1	40382672	40383910	SMAP2	1.44537e-09	-1.85495
chr1	40574649	40575272	ZNF684	0.000786982	-1.45683
chr1	40919402	40919945	CITED4	0.0184819	-0.842658
chr1	41255894	41256338	SCMH1	0.00680637	-1.56862
chr1	44605930	44606495	RNF220	0.0317928	-0.852028
chr1	44700656	44700910	ARMH1	0.00286132	-2.03905
chr1	46368867	46369147	NSUN4	0.0336236	-1.27759
chr1	47013012	47013811	CYP4X1	2.20061e-06	-2.19743
chr1	47524374	47524682	FOXD2	0.0770565	-0.993131
chr1	47559020	47559220	FOXD2	0.097013	-1.36653
chr1	47684970	47685547	TRABD2B	0.0352569	-0.992846
chr1	47714600	47714800	TRABD2B	0.0509455	-1.2516
chr1	47751186	47752384	TRABD2B	0.0239171	-0.95634
chr1	47771701	47772454	TRABD2B	0.0830931	-0.812741
chr1	47788809	47789157	TRABD2B	0.0531336	-1.20923
chr1	47894648	47895037	TRABD2B	0.0785002	-0.907786
chr1	49351762	49351962	AGBL4	0.0700185	-1.53642
chr1	50060489	50060700	ELAVL4	0.0439369	-1.98347
chr1	51629305	51629551	OSBPL9	0.0416752	-1.55424
chr1	52011777	52012297	TXNDC12	0.0926274	-0.782713
chr1	52263144	52263752	ZFYVE9	0.0288668	-1.30639
chr1	53139956	53140194	SLC1A7	0.0135221	-1.87989
chr1	53148232	53149718	SLC1A7	0.0356833	-0.700257
chr1	53449057	53449323	SLC25A3P1	0.0295375	-1.40156
chr1	53765507	53767292	NDC1	0.0790947	-1.23402
chr1	53971887	53972099	LRRC42	0.00439132	-1.91242
chr1	54303271	54303574	SSBP3	0.00989457	-1.76123
chr1	55127924	55128251	USP24	0.0446117	-1.2704
chr1	55318174	55318500	MIR4422HG	0.00673759	-1.42061
chr1	57637214	57637486	DAB1	0.0651017	-1.2606
chr1	59455281	59455481	FGGY	0.08665	-1.37127
chr1	59604190	59604697	FGGY	0.0109037	-1.57777
chr1	61293927	61294377	NFIA	0.0015683	-1.98288
chr1	62409255	62409465	USP1	0.0663669	-1.39996
chr1	62493680	62494081	DOCK7	0.0418894	-1.91328
chr1	63081317	63081542	LINC01739	0.0588099	-1.48106
chr1	63155518	63155729	LINC00466	0.0681744	-1.45748
chr1	63752898	63754041	ROR1	4.1508e-05	-1.5956
chr1	65764186	65764386	PDE4B	0.0148626	-1.98158
chr1	65856678	65856890	PDE4B	0.0347327	-1.64361
chr1	65955163	65955381	PDE4B	0.0875593	-1.2912
chr1	66505519	66506595	SGIP1	4.26635e-05	-0.611892
chr1	66951424	66951831	MIER1	0.048047	-0.964335
chr1	67013587	67013904	SLC35D1	0.0122561	-1.4423
chr1	67234050	67234335	IL23R	0.085209	-1.00184
chr1	67840461	67840817	GNG12-AS1	0.00293323	-1.90379
chr1	68975597	68975901	LINC01707	0.0148424	-1.69125
chr1	70327363	70328715	ANKRD13C	0.0692628	-0.691391
chr1	70386050	70386520	HHLA3	0.00193927	-1.58955
chr1	71490475	71490744	NEGR1	0.0371478	-1.46876
chr1	72412100	72412602	NEGR1	0.00815262	-1.68188
chr1	75643507	75643727	SLC44A5	0.0994336	-1.29134
chr1	75775714	75775953	RABGGTB	0.0438328	-1.53601
chr1	76191079	76191418	ST6GALNAC3	0.00981058	-1.76534
chr1	76269217	76269708	ST6GALNAC3	0.00171375	-2.02184
chr1	76290365	76290565	ST6GALNAC3	0.0213097	-1.96583
chr1	76668109	76668358	ST6GALNAC3	0.047704	-1.37964
chr1	77170767	77171048	PIGK	0.0645014	-1.36993
chr1	77263792	77263992	AK5	0.0766246	-1.51045
chr1	77625376	77625593	ZZZ3	0.0795603	-1.3976
chr1	80025104	80025309	LINC01781	0.0130069	-2.49443
chr1	80250849	80251177	LINC01781	5.13293e-05	-2.66464
chr1	81557532	81557826	ADGRL2	0.0247792	-1.30655
chr1	82202785	82202985	ADGRL2	0.0887966	-1.55373
chr1	82623595	82623878	LINC01362	0.0178866	-1.89743
chr1	82901229	82901442	LINC01362	0.00571756	-2.59227
chr1	83111629	83111879	LINC01362	0.0849594	-1.26361
chr1	83343810	83344083	LINC01712	0.0462907	-1.29309
chr1	83511338	83511632	LINC01712	0.0126548	-1.8992
chr1	83769230	83769443	LINC01725	0.0812293	-1.67497
chr1	85568766	85569435	DDAH1	0.0238075	-0.751001
chr1	85656371	85656585	ZNHIT6	0.0323394	-1.74912
chr1	86758657	86758899	SH3GLB1	0.0406711	-1.36827
chr1	87140792	87141117	LINC01140	0.0383937	-1.34112
chr1	88068452	88068758	PKN2-AS1	0.0131701	-1.85653
chr1	88210447	88210770	PKN2-AS1	0.0215356	-1.67395
chr1	88488270	88488558	PKN2-AS1	0.0245776	-1.67418
chr1	88530249	88530454	PKN2-AS1	0.0981435	-1.43734
chr1	88698263	88698519	PKN2	0.022362	-1.72587
chr1	89980692	89981176	GEMIN8P4	0.0680735	-0.956483
chr1	90099662	90100462	ZNF326	0.00122061	-1.52497
chr1	90886220	90886526	ZNF644	0.0898851	-0.974746
chr1	91014542	91014813	ZNF644	0.0104474	-1.3354
chr1	92707359	92707700	EVI5	0.00120605	-2.17335
chr1	93042286	93042889	MTF2	0.0211756	-1.07334
chr1	93255238	93255601	CCDC18	0.0436833	-1.08982
chr1	93553044	93554535	FNBP1L	3.50505e-05	-0.839676
chr1	93714990	93715521	BCAR3	0.0409724	-1.14436
chr1	93765091	93765487	BCAR3	0.093821	-0.650937
chr1	94398445	94398734	ABCD3	0.0522643	-1.33884
chr1	94676564	94677029	SLC44A3-AS1	0.000364614	-2.08739
chr1	94678274	94678727	SLC44A3-AS1	0.000543456	-1.60789
chr1	96972115	96972512	DPYD	0.0554751	-1.38386
chr1	97989066	97990470	MIR137HG	0.000160831	-1.2641
chr1	97997880	97998201	MIR137HG	0.0765299	-1.06884
chr1	98086190	98088983	MIR137HG	7.56402e-06	-0.591425
chr1	98887499	98887725	PLPPR5	0.0689031	-1.5402
chr1	98914566	98914935	PLPPR5	0.0044104	-2.4406
chr1	98990978	98992111	PLPPR5	0.000282373	-0.83297
chr1	99465587	99465809	LINC01708	0.0551541	-1.47871
chr1	99566120	99566320	MIR548N	0.0548723	-1.51421
chr1	99748462	99748720	FRRS1	0.0291839	-1.84839
chr1	99764072	99764354	FRRS1	0.0159397	-1.5321
chr1	100130532	100130943	SASS6	0.075092	-0.675036
chr1	100184638	100184895	DBT	0.00248258	-1.7907
chr1	101282384	101282714	S1PR1	0.0570228	-1.34936
chr1	105286263	105286563	LINC01676	0.00152999	-2.6267
chr1	106049632	106050023	LINC01677	0.0189282	-1.69261
chr1	106676099	106676330	LINC01661	0.0628178	-1.68199
chr1	108913134	108913559	GPSM2	0.0951815	-0.715615
chr1	109169883	109170352	KIAA1324	0.0365382	-1.17087
chr1	109392776	109393319	SORT1	0.00776407	-0.860045
chr1	109838832	109839173	CSF1	0.0506438	-1.26259
chr1	110134164	110134457	SLC6A17	0.020856	-1.63771
chr1	111708035	111708265	RAP1A	0.092543	-1.42084
chr1	112444268	112444617	CTTNBP2NL	0.0386145	-1.19703
chr1	114270430	114270694	SYT6	0.0629876	-1.26036
chr1	114517313	114517762	TRIM33	0.0246062	-1.11456
chr1	115402639	115403091	NGF-AS1	0.0337934	-1.11546
chr1	115457386	115457687	NGF-AS1	0.0448405	-1.40284
chr1	115893590	115893924	LINC01649	0.0256739	-1.43666
chr1	118115668	118115868	SPAG17	0.0634714	-1.61709
chr1	144485480	144485919	NBPF15	0.0125049	-1.44227
chr1	145803173	145803378	RNF115	0.0355278	-1.8384
chr1	146443934	146444309	HYDIN2	0.0602731	-1.31677
chr1	149182579	149182779	NBPF9	0.0972425	-1.53507
chr1	149917567	149918358	SV2A	0.0424832	-0.840171
chr1	149978607	149978859	OTUD7B	0.0600606	-1.42326
chr1	150051923	150052144	VPS45	0.0428091	-1.67761
chr1	150183879	150184238	LOC105371433	0.00152857	-1.63725
chr1	150821040	150821507	ARNT	0.000290113	-2.06418
chr1	151867851	151868550	THEM4	0.0479495	-1.0916
chr1	152906023	152906584	IVL	0.0916261	-1.12211
chr1	154190569	154190877	MIR190B	0.0327502	-1.25793
chr1	154304897	154305442	AQP10	0.0296146	-0.986675
chr1	154886146	154886382	KCNN3	0.0914198	-1.33843
chr1	155781832	155782136	GON4L	0.0862669	-1.0655
chr1	156629889	156630284	HAPLN2	0.0717184	-0.797018
chr1	157415611	157415961	FCRL5	0.0125073	-1.66375
chr1	158186161	158186402	CD1D	0.0496701	-1.74478
chr1	159141497	159142486	CADM3	0.0289074	-0.859096
chr1	159229917	159230270	ACKR1	0.000175028	-2.81259
chr1	159341716	159342110	OR10J3	0.0321992	-1.60283
chr1	159945394	159946344	IGSF9	0.000182085	-0.893794
chr1	159996620	159997024	LINC01133	0.00888848	-1.23215
chr1	160070117	160071081	KCNJ10	0.00143411	-0.881331
chr1	160539055	160539255	CD84	0.0843347	-1.57604
chr1	160542024	160542877	CD84	0.00704427	-1.10663
chr1	161605773	161606132	HSPA7	0.0328083	-1.34938
chr1	161872517	161872978	ATF6	0.000866627	-1.86841
chr1	161940933	161941294	ATF6	0.00775399	-1.84246
chr1	162854217	162854605	CCDC190	0.0379739	-0.617199
chr1	164638061	164638285	PBX1	0.0288647	-1.67478
chr1	167742473	167742686	MPZL1	0.00633254	-2.42802
chr1	171373435	171374174	FMO4	0.0839665	-0.653779
chr1	173154107	173154358	TNFSF4	0.00540245	-2.24984
chr1	173347418	173347757	LOC100506023	0.0470481	-1.64101
chr1	174954880	174955156	RABGAP1L	0.0776548	-1.41037
chr1	175698174	175698496	TNR	0.0970872	-1.25692
chr1	178261799	178262522	RASAL2	0.0176606	-0.712096
chr1	179169639	179170198	ABL2	0.0730792	-0.744636
chr1	179310723	179311074	SOAT1	0.0695828	-1.01459
chr1	179930947	179931308	TOR1AIP1	1.49798e-05	-2.41903
chr1	180042980	180043719	CEP350	0.00326984	-0.957998
chr1	181057084	181057422	MR1	0.00948008	-1.50963
chr1	181141349	181142864	LINC01732	1.32884e-05	-0.61147
chr1	181467616	181467816	CACNA1E	0.0641883	-1.56656
chr1	181778879	181779192	CACNA1E	0.0208915	-1.60569
chr1	182320533	182320793	LINC01344	0.0890355	-1.17629
chr1	183537495	183537718	SMG7	0.0513443	-1.57728
chr1	184025207	184025596	COLGALT2	0.000969582	-1.73735
chr1	184110299	184110574	TSEN15	0.0993454	-1.09755
chr1	184146380	184146599	TSEN15	0.0372727	-1.7745
chr1	184272552	184272808	C1orf21	0.010402	-1.9269
chr1	184299393	184300764	C1orf21	1.80141e-06	-2.09199
chr1	184419446	184419786	C1orf21	0.00963096	-1.97275
chr1	186476357	186476616	LOC102724919	0.0186315	-1.81443
chr1	186626668	186626904	PTGS2	0.0641883	-1.7239
chr1	188371434	188371888	LINC01037	0.000158657	-2.25537
chr1	188689630	188689867	LINC01037	0.0336169	-1.67004
chr1	188822231	188822475	BRINP3	0.0507374	-1.39362
chr1	189681510	189681851	BRINP3	0.0291266	-1.5175
chr1	190564179	190564441	LINC01720	0.0198804	-1.92391
chr1	191498363	191498891	LINC01680	0.0687836	-1.68989
chr1	191608378	191608607	LINC01680	0.0344268	-1.64584
chr1	191707395	191707675	RGS18	0.00497371	-2.58858
chr1	192571785	192572016	RGS1	0.0237218	-1.9372
chr1	192682257	192682545	RGS13	0.0510666	-1.54
chr1	193434386	193434691	LINC01031	0.00742645	-1.61774
chr1	195082244	195082513	LINC01724	0.00301123	-2.36815
chr1	196212885	196213085	KCNT2	0.0261568	-2.0006
chr1	196991804	196992314	CFHR5	0.000980939	-1.57927
chr1	198291121	198291334	NEK7	0.0810152	-1.38569
chr1	198741806	198742006	PTPRC	0.0521338	-1.58048
chr1	198754757	198754968	PTPRC	0.0806964	-1.3383
chr1	198850234	198850686	MIR181A1HG	0.0769265	-1.54659
chr1	199282913	199283199	LINC02789	0.0544157	-1.48016
chr1	199786474	199788388	NR5A2	0.00270259	-0.820645
chr1	200243140	200243422	NR5A2	0.0462619	-1.36056
chr1	200684015	200684407	DDX59-AS1	0.0175783	-1.4127
chr1	201631367	201631567	NAV1	0.040811	-1.74194
chr1	201750309	201751355	NAV1	0.00294692	-0.637798
chr1	204623242	204624360	LRRN2	0.0235132	-0.720683
chr1	204821431	204822121	NFASC	0.0195315	-1.15211
chr1	204924228	204924688	NFASC	0.0455762	-1.12767
chr1	205515899	205516381	CDK18	0.0371382	-1.00751
chr1	205599365	205600620	MFSD4A	4.4762e-05	-1.59895
chr1	206577165	206577365	RASSF5	0.0863622	-1.54617
chr1	206793544	206793848	IL19	0.019141	-1.86705
chr1	207328070	207329605	CD55	1.46567e-06	-0.835033
chr1	209219035	209219608	LINC01696	0.00579801	-1.63719
chr1	209349399	209349698	LINC01696	0.059076	-1.2322
chr1	211236701	211237236	RCOR3	0.03104	-1.33526
chr1	211527983	211528396	RD3	0.0972401	-0.948858
chr1	211741821	211742227	LPGAT1	0.0217397	-1.41478
chr1	212736939	212737173	NSL1	0.0347156	-1.83836
chr1	212827353	212828232	SPATA45	0.0907529	-0.696636
chr1	215820705	215821002	USH2A	0.0471631	-1.56663
chr1	216303811	216304055	USH2A	0.0293477	-1.84791
chr1	216307271	216307656	USH2A	0.0431147	-1.39959
chr1	216559431	216559699	ESRRG	0.0573849	-1.36451
chr1	216804143	216804382	ESRRG	0.043773	-1.54221
chr1	217119509	217119817	ESRRG	0.000729051	-2.82879
chr1	217134481	217135887	ESRRG	0.00362261	-0.829066
chr1	218815307	218815517	MIR548F3	0.0953623	-1.55094
chr1	220516062	220516277	MARK1	0.0353089	-1.84483
chr1	221429388	221431450	C1orf140	0.0184223	-0.827929
chr1	224142828	224143292	FBXO28	0.0134326	-1.27408
chr1	225625404	225625702	ENAH	0.0985975	-1.33442
chr1	225926551	225926756	PYCR2	0.0496393	-0.955378
chr1	226092999	226093525	LINC01703	0.044305	-0.921696
chr1	227134628	227134973	CDC42BPA	0.0444175	-1.59733
chr1	227312498	227312700	CDC42BPA	0.0668071	-1.1008
chr1	230751658	230751878	CAPN9	0.0111737	-1.80763
chr1	232164420	232164784	TSNAX-DISC1	0.00394303	-2.33944
chr1	233144497	233144774	PCNX2	0.00322251	-2.07176
chr1	233460021	233460293	MAP3K21	0.0524486	-1.3408
chr1	233879917	233880217	SLC35F3	0.00389328	-2.65366
chr1	234188358	234188842	SLC35F3	0.00228969	-1.22373
chr1	234309313	234310500	SLC35F3	2.97398e-07	-0.779419
chr1	234356599	234357315	COA6-AS1	0.0050037	-0.920739
chr1	234918080	234918695	LOC101927851	1.00403e-06	-1.96312
chr1	235048032	235048494	LINC01348	0.0776574	-0.809778
chr1	235391711	235392446	TBCE	0.0458947	-0.86214
chr1	235834508	235835459	LYST	0.0118597	-0.889804
chr1	236389289	236389594	EDARADD	0.00532075	-1.53364
chr1	239247365	239247629	CHRM3	0.0019522	-2.22024
chr1	239893095	239893680	CHRM3	0.0290793	-1.21521
chr1	240117429	240117633	FMN2	0.0658315	-1.60884
chr1	240350968	240351353	FMN2	0.000622031	-2.3056
chr1	240455306	240455565	FMN2	0.00454622	-2.07313
chr1	240464111	240464409	FMN2	0.0585577	-1.39631
chr1	240692089	240692493	GREM2	0.0160489	-1.1341
chr1	240884408	240884608	RGS7	0.00796601	-2.9239
chr1	241101778	241101999	RGS7	0.0102869	-2.31479
chr1	241240214	241240447	RGS7	0.0383544	-1.61897
chr1	241624913	241625340	OPN3	0.0989716	-1.5583
chr1	243019135	243019360	LINC01347	0.0801257	-1.26608
chr1	243742867	243743187	AKT3	0.0133783	-1.36633
chr1	245014713	245014965	EFCAB2	0.0205357	-1.70433
chr1	245074448	245074741	EFCAB2	0.0909568	-1.05765
chr1	247539760	247540905	GCSAML	0.0652688	-0.794996
chr1	247966627	247967035	OR2L13	0.0435268	-1.34989
chr1	248379056	248379566	OR2T6	0.00254026	-1.6899
chr1	248482111	248482567	OR2T5	0.00427428	-1.60155
chr1	248611945	248612336	OR2T11	0.0595656	-1.04186
chr1	248926910	248927120	PGBD2	0.0440242	-1.53938
chr10	87282	87541	TUBB8	0.09494	-1.12767
chr10	125053	125253	ZMYND11	0.0308846	-1.80939
chr10	2070247	2071847	MIR6072	0.0515541	-0.613699
chr10	2225695	2225895	LINC00701	0.0315101	-2.03944
chr10	2736493	2736693	LINC02645	0.0473432	-1.59837
chr10	2994626	2994898	LOC101927824	0.0301913	-1.64585
chr10	3493161	3493361	LOC105376360	0.0755639	-1.39927
chr10	3747900	3748382	LOC105376360	0.00620466	-1.50009
chr10	4144801	4145019	LOC101927964	0.00696287	-2.28635
chr10	4501359	4501674	LINC00703	0.00179521	-1.92735
chr10	4532450	4532754	MANCR	0.00717449	-2.14148
chr10	5518219	5518419	CALML3-AS1	0.0558021	-1.72823
chr10	5559517	5560419	CALML3	0.00900593	-0.613254
chr10	6083547	6083883	RBM17	0.0903202	-1.09815
chr10	6227946	6228601	PFKFB3	0.0422695	-0.8115
chr10	6823853	6824098	LINC00707	0.0427185	-1.70185
chr10	7121091	7121565	SFMBT2	0.0742626	-0.820051
chr10	8543477	8543694	LOC105376398	0.0048996	-2.78461
chr10	8817311	8817612	LINC02676	0.000876316	-3.73999
chr10	9018146	9018616	LINC02676	1.04642e-06	-3.71863
chr10	9069126	9069484	LOC101928272	0.00328561	-1.75137
chr10	9140396	9140734	LOC101928272	0.00069839	-2.84976
chr10	9188285	9188811	LOC101928272	0.000866596	-2.15497
chr10	9238079	9238393	LOC101928272	0.00413873	-2.09969
chr10	9239399	9239731	LOC101928272	0.000207979	-2.77277
chr10	9255095	9255447	LOC101928272	0.0566335	-1.76165
chr10	9346139	9346339	LOC101928272	0.0183102	-2.25133
chr10	10092626	10092889	LINC02670	0.00419513	-2.2257
chr10	10589618	10589949	CELF2	0.00275409	-2.1525
chr10	11810146	11811003	PROSER2	0.00328127	-0.677956
chr10	13088007	13088668	CCDC3	0.00700512	-1.34479
chr10	13386663	13386957	SEPHS1	0.000816443	-2.31342
chr10	13437271	13437567	BEND7	0.0817131	-1.25529
chr10	14478636	14478938	FAM107B	0.0625849	-1.12883
chr10	15237308	15237627	FAM171A1	0.0325692	-1.25403
chr10	15334032	15334601	FAM171A1	2.24764e-06	-2.56305
chr10	15349266	15349477	FAM171A1	0.000343859	-2.31236
chr10	15748263	15748469	ITGA8	0.0799646	-1.34531
chr10	16854599	16854811	CUBN	0.0804105	-1.46699
chr10	21572697	21572932	MLLT10	0.0681904	-1.6622
chr10	21727641	21728045	MLLT10	0.00111998	-1.81335
chr10	22053175	22053440	DNAJC1	0.0776307	-1.42887
chr10	22251682	22252458	LOC100130992	0.016691	-0.823988
chr10	26824382	26824631	ABI1	0.0656741	-1.5257
chr10	28316492	28316780	MPP7	0.0903202	-1.39009
chr10	28976063	28976292	C10orf126	0.064985	-1.6661
chr10	29508795	29509549	SVIL	0.000228235	-1.69452
chr10	29858107	29859298	SVIL	0.00320318	-0.666668
chr10	29876105	29876368	JCAD	0.0301115	-1.63986
chr10	31830857	31831061	ARHGAP12	0.0886141	-1.28042
chr10	31881616	31881816	ARHGAP12	0.0511246	-1.67268
chr10	32155188	32155494	KIF5B	0.0140404	-1.9767
chr10	32377464	32379889	EPC1	0.000636317	-0.603871
chr10	34861588	34861789	PARD3-AS1	0.0446384	-1.62113
chr10	35216484	35216684	CCNY	0.0931262	-1.373
chr10	35387813	35388052	CCNY	0.0252304	-1.95344
chr10	35463225	35464009	CCNY	0.0199371	-1.20098
chr10	36452865	36453153	PCAT5	0.000607704	-3.06329
chr10	36578219	36578745	ANKRD30A	0.0336343	-0.714898
chr10	42713911	42714212	LINC01518	0.0185094	-1.5512
chr10	43061784	43062270	RET	0.0837296	-0.790495
chr10	43332130	43332610	FXYD4	0.0214837	-1.15591
chr10	44062168	44062439	LINC00841	0.0805937	-1.40833
chr10	44845172	44845683	TMEM72-AS1	0.0721221	-1.4064
chr10	45305796	45306217	OR13A1	0.0337054	-1.2366
chr10	45437521	45437739	ALOX5	0.0487039	-1.48846
chr10	45470620	45470982	2023-03-08	0.000642434	-1.9147
chr10	45551056	45551427	2023-03-08	0.0116845	-1.65765
chr10	46052138	46052749	MSMB	0.00800641	-1.29214
chr10	46441819	46442216	LINC00842	0.0590385	-1.17049
chr10	47696198	47696668	SHLD2P3	0.0824994	-1.63136
chr10	48526326	48526552	ARHGAP22	0.00519856	-2.59513
chr10	48880368	48880693	LRRC18	0.0712413	-1.1935
chr10	49734545	49735088	OGDHL	0.0200179	-0.957816
chr10	50917598	50917810	A1CF	0.0263809	-1.98715
chr10	52644431	52645217	LOC105378305	0.029669	-0.693848
chr10	52688931	52689148	LOC105378305	0.0673753	-1.40461
chr10	53007021	53007300	MBL2	0.0127158	-1.8609
chr10	54785818	54786192	PCDH15	0.0141287	-2.14525
chr10	55144048	55144334	PCDH15	0.00109193	-2.52714
chr10	55146091	55146395	PCDH15	0.0165086	-1.61509
chr10	55738123	55738726	MTRNR2L5	0.0663938	-0.803217
chr10	55750506	55750772	MTRNR2L5	0.0125754	-1.84264
chr10	56231447	56231724	ZWINT	0.0242071	-1.47628
chr10	56622016	56623241	ZWINT	0.000171879	-1.13519
chr10	57395926	57396270	MIR3924	0.0276931	-1.22123
chr10	58017611	58018288	IPMK	9.62354e-07	-1.91116
chr10	58044109	58044425	IPMK	0.0913193	-0.985131
chr10	58259032	58259316	IPMK	0.0802957	-1.08203
chr10	58280497	58281407	CISD1	0.0991301	-0.830145
chr10	58400613	58400985	TFAM	0.0127508	-1.34658
chr10	58967466	58967887	LINC00844	0.083681	-1.15147
chr10	58994264	58994549	LINC00844	0.00693515	-2.21405
chr10	59071891	59072387	LINC00844	0.000819945	-2.04451
chr10	59387939	59388892	FAM13C	0.0181661	-1.19657
chr10	59770548	59770895	MRLN	0.080423	-1.38878
chr10	60717920	60719229	ANK3	0.0207559	-1.06227
chr10	61109935	61110854	LINC00845	0.0759071	-1.62068
chr10	61283918	61284624	TMEM26	5.41384e-05	-1.70856
chr10	61565619	61565819	TMEM26-AS1	0.0278888	-1.96057
chr10	61669282	61669482	CABCOCO1	0.060383	-1.50478
chr10	61825652	61825920	CABCOCO1	0.00717667	-2.16007
chr10	62413137	62413337	ZNF365	0.0554816	-1.65095
chr10	62831430	62831950	EGR2	0.0210709	-1.37153
chr10	62934271	62934518	EGR2	0.0920523	-1.24827
chr10	63302929	63303487	JMJD1C	0.0169359	-1.02633
chr10	63499941	63500200	REEP3	0.0480595	-1.56692
chr10	63605558	63605925	REEP3	0.0362547	-0.961762
chr10	63767585	63767875	REEP3	0.0941324	-0.92139
chr10	63950232	63950544	REEP3	0.0677896	-1.44249
chr10	65033497	65033759	LINC02671	0.0109304	-2.02232
chr10	65229753	65230167	LINC02671	4.457e-05	-2.48541
chr10	65861332	65861532	CTNNA3	0.0477718	-1.59232
chr10	66349842	66350044	CTNNA3	0.0480955	-1.77407
chr10	66378148	66378478	CTNNA3	0.00492204	-2.27301
chr10	66827452	66827697	CTNNA3	0.0130027	-1.90257
chr10	67618137	67618592	CTNNA3	0.000151298	-1.90714
chr10	69229546	69229831	LOC101928994	0.098911	-0.900196
chr10	69588496	69588696	NEUROG3	0.0272646	-1.85151
chr10	70272668	70273407	NPFFR1	0.0114184	-0.676678
chr10	70715886	70716228	ADAMTS14	0.0184264	-1.42894
chr10	70958507	70958732	LINC02622	0.0780458	-1.3099
chr10	71354881	71355099	SLC29A3	0.0814812	-1.27795
chr10	71527089	71527584	CDH23	0.089723	-0.601358
chr10	71604535	71605095	CDH23	0.0759473	-0.82575
chr10	71736428	71737364	CDH23	0.0182125	-0.963197
chr10	71984520	71986188	CHST3	0.0705035	-0.59608
chr10	72708952	72709336	MCU	0.0194364	-1.16784
chr10	72746705	72747258	MCU	0.0647849	-0.956092
chr10	72887011	72887365	MCU	0.0560643	-1.28095
chr10	72889310	72890394	MCU	0.0578536	-0.700373
chr10	73076580	73077204	P4HA1	0.0858178	-0.920638
chr10	73121195	73121470	NUDT13	0.0272354	-1.13657
chr10	73204550	73204750	FAM149B1	0.0587873	-1.45709
chr10	74027266	74027545	VCL	0.0949998	-0.874455
chr10	74231153	74231851	ADK	0.0664581	-1.37532
chr10	75358765	75359461	ZNF503	0.00273348	-1.20189
chr10	75375843	75376119	ZNF503	0.0296793	-1.39637
chr10	75444815	75445110	LRMDA	0.00249707	-2.24403
chr10	76207378	76207651	LRMDA	0.0607547	-1.49514
chr10	76376591	76376791	LRMDA	0.097519	-1.28437
chr10	77029542	77030151	KCNMA1	0.0307061	-1.25093
chr10	77111596	77112794	KCNMA1	0.000604427	-0.66183
chr10	77659224	77659661	DLG5	0.0051741	-1.89991
chr10	78025643	78026223	POLR3A	0.0180613	-0.60692
chr10	78088230	78089045	RPS24	0.0682389	-0.76265
chr10	78149237	78149553	LINC00856	0.0397359	-1.26913
chr10	78446787	78447015	LINC00595	0.0364822	-1.75541
chr10	78480653	78481067	LINC00595	0.0736377	-1.26434
chr10	78589675	78589875	LINC00595	0.0254167	-2.0679
chr10	78706323	78706712	ZMIZ1-AS1	0.056052	-1.45042
chr10	78727266	78727558	ZMIZ1-AS1	0.0566035	-1.41196
chr10	78779090	78779677	ZMIZ1-AS1	0.0189027	-1.1476
chr10	78830362	78830889	ZMIZ1-AS1	0.018247	-1.39391
chr10	78865321	78865827	ZMIZ1-AS1	0.000199591	-1.78005
chr10	80340063	80341374	DYDC1	0.0446041	-0.878628
chr10	80621415	80621615	SH2D4B	0.0836496	-1.43739
chr10	80996652	80997128	LINC02655	0.0657656	-1.09119
chr10	81296971	81297365	NRG3	0.00534556	-1.94234
chr10	81814726	81815111	NRG3	0.000263127	-2.63293
chr10	81848610	81848810	NRG3	0.031865	-1.81313
chr10	81866678	81867070	NRG3	0.0044423	-2.30946
chr10	81953438	81953711	NRG3	0.00299503	-2.48198
chr10	82736819	82737075	NRG3	0.0225789	-2.22124
chr10	84531435	84531697	CCSER2	0.0507129	-1.31782
chr10	85888114	85888356	GRID1	0.0345462	-1.62883
chr10	86558808	86559079	WAPL	0.0270339	-1.54612
chr10	86817339	86817635	BMPR1A	0.0774847	-1.20279
chr10	86974611	86974897	AGAP11	0.00921523	-0.749851
chr10	87769512	87769810	ATAD1	0.0817268	-1.09377
chr10	87938913	87939655	PTEN	0.0384513	-1.07697
chr10	88070258	88070458	PTEN	0.0706301	-1.49006
chr10	88592455	88592699	LIPJ	0.093597	-1.35318
chr10	89053592	89053868	MIR4679-2	0.0229368	-1.73745
chr10	89088980	89089192	MIR4679-2	0.0722152	-1.24057
chr10	89529803	89530015	SLC16A12	0.0646062	-1.44191
chr10	89535186	89536232	SLC16A12	0.000425215	-1.01092
chr10	89537853	89538084	SLC16A12	0.0830346	-1.17231
chr10	90571945	90572154	LINC02653	0.0992814	-1.47839
chr10	91011058	91011290	XLOC_008559	0.049191	-1.66006
chr10	91350577	91351981	HECTD2-AS1	5.05486e-05	-1.72772
chr10	92260917	92261380	CPEB3	0.0824207	-0.933324
chr10	92490338	92490757	IDE	0.00993577	-1.28466
chr10	92601770	92604710	KIF11	0.0239577	-0.607268
chr10	92727616	92727913	HHEX	0.0748792	-1.06952
chr10	93652835	93654459	PDE6C	0.012042	-1.01591
chr10	93719028	93719279	FRA10AC1	0.0635904	-1.09815
chr10	93762960	93763487	LGI1	0.0784505	-0.863295
chr10	93993530	93994625	PLCE1	0.00147262	-0.601565
chr10	94088911	94089316	PLCE1	0.0533252	-1.195
chr10	94115801	94116103	PLCE1	0.0255188	-1.45001
chr10	94286997	94287633	PLCE1	0.0191675	-1.39942
chr10	94567668	94568228	HELLS	0.0478768	-0.815331
chr10	94992872	94993088	CYP2C9	0.0397359	-1.64362
chr10	95079604	95079944	CYP2C8	0.0344552	-1.62596
chr10	95506327	95506706	SORBS1	0.0106884	-1.71978
chr10	96380941	96381439	TLL2	0.09715	-0.705966
chr10	96532517	96532891	TM9SF3	0.00300791	-1.86026
chr10	96850590	96851219	LCOR	0.0256197	-0.922142
chr10	96967899	96968209	LCOR	0.0381481	-1.42928
chr10	96991350	96991803	LCOR	0.0311713	-1.10457
chr10	97261275	97261475	ARHGAP19-SLIT1	0.0692174	-1.64038
chr10	98299442	98299653	LOXL4	0.0819429	-1.21597
chr10	98361054	98361767	PYROXD2	0.0305121	-0.968375
chr10	99461287	99461733	GOT1	0.0204652	-1.11249
chr10	99466699	99467663	GOT1	0.0856101	-0.790666
chr10	100100593	100101980	CPN1	0.00774156	-0.771728
chr10	100392429	100392902	OLMALINC	0.0252479	-1.19918
chr10	100470084	100471238	WNT8B	0.0612495	-0.861513
chr10	101085898	101086181	TLX1NB	0.0674062	-0.873295
chr10	101558014	101558547	BTRC	0.0344632	-0.740673
chr10	101732994	101733879	FGF8	0.0609067	-0.925116
chr10	101961580	101962484	ARMH3	3.4583e-06	-1.41709
chr10	102963236	102963535	CNNM2	0.0513057	-1.16224
chr10	102998038	102998306	CNNM2	0.0702703	-1.22284
chr10	103011962	103012316	CNNM2	0.000520486	-1.82804
chr10	103146164	103146429	NT5C2	0.0795444	-1.33708
chr10	103184092	103185469	NT5C2	0.000116032	-0.962775
chr10	103493921	103494488	NEURL1-AS1	0.0167734	-0.737167
chr10	105148930	105149691	SORCS3	3.97505e-05	-1.82566
chr10	105366231	105366440	SORCS3	0.0164758	-2.19772
chr10	105383237	105383464	SORCS3	0.0430709	-1.54695
chr10	105519180	105519498	LINC02627	0.0918923	-1.3928
chr10	105666083	105666518	LINC02627	1.6264e-06	-2.93296
chr10	105699069	105699395	LINC02627	0.0724078	-1.31402
chr10	105769695	105770142	LINC02627	5.88113e-05	-2.85005
chr10	105792942	105793575	LINC02627	3.75476e-24	-3.93911
chr10	105859255	105859769	LINC02627	0.0375245	-1.90413
chr10	105879519	105880306	LINC02627	3.45424e-09	-2.98991
chr10	105969891	105970301	LINC02627	0.0889563	-1.04556
chr10	105974861	105975413	LINC02627	0.00122617	-1.26342
chr10	105994614	105994895	LINC02624	0.0028103	-2.7366
chr10	105995924	105996343	LINC02624	1.47135e-05	-2.63802
chr10	106038281	106038739	LINC02624	1.54451e-05	-4.02464
chr10	106043820	106044312	LINC02624	8.812e-16	-3.75494
chr10	106078706	106079432	LINC02624	1.09158e-20	-4.2591
chr10	106082902	106083160	LINC02624	0.00533726	-2.20446
chr10	106107789	106108059	LINC02624	0.000665372	-2.33526
chr10	106111066	106111632	LINC02624	7.90324e-12	-4.10764
chr10	106134211	106134882	LINC02624	8.4035e-06	-3.48131
chr10	106187647	106188137	LINC02624	1.76285e-06	-2.71793
chr10	106224769	106225089	LINC02624	0.0216593	-1.62818
chr10	106242461	106242732	LINC02624	0.00185113	-2.70143
chr10	106360528	106361373	LINC02624	3.52045e-19	-3.56686
chr10	106380654	106381271	LINC02624	4.34912e-07	-3.82224
chr10	106391273	106392236	SORCS1	1.80322e-13	-4.53887
chr10	106440659	106440972	SORCS1	0.0492755	-1.5792
chr10	106467600	106467849	SORCS1	0.00727187	-2.19534
chr10	106473337	106473717	SORCS1	4.04589e-05	-3.29968
chr10	106474934	106475168	SORCS1	0.00273518	-2.76042
chr10	106508957	106509504	SORCS1	2.45234e-18	-4.92757
chr10	106513178	106513863	SORCS1	3.15189e-28	-4.93156
chr10	106515139	106515810	SORCS1	1.64982e-24	-4.79585
chr10	106525887	106526293	SORCS1	8.26925e-07	-3.77485
chr10	106546783	106547241	SORCS1	0.000198152	-2.90871
chr10	106561055	106561502	SORCS1	2.35582e-09	-4.34798
chr10	106582299	106582662	SORCS1	1.15676e-06	-2.66981
chr10	106605881	106606896	SORCS1	1.61726e-28	-4.3296
chr10	106636868	106637096	SORCS1	0.0130679	-2.24695
chr10	106652297	106653125	SORCS1	1.11995e-10	-2.79023
chr10	106661044	106661252	SORCS1	0.0869487	-1.5771
chr10	106680769	106680969	SORCS1	0.0226962	-2.09803
chr10	106682159	106682570	SORCS1	0.000887353	-1.94174
chr10	106813837	106814175	SORCS1	0.016012	-1.60582
chr10	106817677	106818084	SORCS1	0.0513133	-1.80623
chr10	106843094	106843423	SORCS1	0.0101621	-1.94715
chr10	107013335	107013625	SORCS1	0.0211323	-1.87046
chr10	107994754	107995073	LINC01435	0.00787684	-2.67131
chr10	108019432	108019660	LINC01435	0.0260002	-1.85051
chr10	109374250	109374515	XPNPEP1	0.0422262	-1.54888
chr10	109430154	109430667	XPNPEP1	0.00190249	-1.58116
chr10	109757590	109758017	XPNPEP1	0.0630687	-1.21096
chr10	110506462	110506846	DUSP5	0.0558197	-0.658618
chr10	110857570	110857970	PDCD4-AS1	0.0781354	-0.816477
chr10	110883944	110884359	PDCD4	1.51924e-08	-2.28191
chr10	111093769	111094204	ADRA2A	0.0381803	-1.15503
chr10	111184834	111185034	HEAT2	0.0562841	-1.83356
chr10	111486667	111487061	HEAT2	0.00344001	-1.58999
chr10	111551028	111551346	HEAT2	0.0695408	-1.32027
chr10	111578141	111578389	HEAT2	0.00173584	-2.36849
chr10	112230693	112230949	GPAM	0.029625	-1.53053
chr10	112298343	112298880	TECTB	0.0503392	-0.947287
chr10	112898555	112898957	TCF7L2	0.0794134	-0.92213
chr10	115018361	115018950	LINC02626	0.0139256	-1.37924
chr10	115772680	115772957	ATRNL1	0.00362252	-2.05433
chr10	115818116	115818361	ATRNL1	0.0702054	-1.43601
chr10	115829633	115830042	ATRNL1	0.044384	-1.19168
chr10	116053928	116054210	GFRA1	0.0303099	-1.44961
chr10	116098984	116100065	GFRA1	0.00170488	-1.94211
chr10	116127311	116127640	GFRA1	0.00114816	-2.23162
chr10	116132068	116132378	GFRA1	0.0419921	-1.41
chr10	116137062	116137316	GFRA1	0.0885687	-1.28323
chr10	116146473	116146824	GFRA1	0.0617926	-1.46789
chr10	116157353	116157662	GFRA1	0.0851679	-1.58556
chr10	116170853	116171255	GFRA1	0.000110521	-2.50648
chr10	116198573	116198781	GFRA1	0.0946549	-1.31786
chr10	116211733	116211961	GFRA1	0.0880385	-1.32744
chr10	116255424	116256288	GFRA1	1.08968e-09	-2.63146
chr10	116265706	116265910	GFRA1	0.0682229	-1.6913
chr10	116316534	116316798	CCDC172	0.0214382	-1.91213
chr10	117271499	117271850	SLC18A2	0.0522589	-1.16286
chr10	117801756	117802049	RAB11FIP2	0.0694715	-1.29383
chr10	117936157	117936517	RAB11FIP2	0.0292924	-1.43703
chr10	118590526	118590755	PRLHR	0.0725852	-1.38305
chr10	119191980	119192227	PRDX3	0.0871106	-0.882083
chr10	119246836	119247825	GRK5	2.84193e-11	-1.14876
chr10	119281431	119281971	GRK5	0.00936662	-1.09792
chr10	119485420	119485682	RGS10	0.0304096	-1.34626
chr10	119743296	119743708	INPP5F	0.0285817	-1.1591
chr10	119754137	119754470	INPP5F	0.0312769	-1.23271
chr10	119849390	119850937	MCMBP	0.00855273	-0.772925
chr10	121523621	121524074	FGFR2	0.0222289	-1.35638
chr10	122247751	122248107	TACC2	0.0248108	-1.41407
chr10	122385971	122386239	PLEKHA1	0.0546095	-1.45674
chr10	122599612	122600162	DMBT1	0.0968674	-1.02211
chr10	122619289	122619654	DMBT1	0.0082629	-2.00999
chr10	123331385	123331659	BUB3	0.0382165	-1.65804
chr10	123380735	123381625	BUB3	0.0600733	-0.847976
chr10	126315869	126316079	ADAM12	0.0446366	-1.63823
chr10	126536226	126536468	C10orf90	0.0543761	-1.3534
chr10	126646063	126646636	C10orf90	8.94581e-06	-2.47424
chr10	126686384	126687069	C10orf90	0.0567983	-0.828298
chr10	126783735	126784115	C10orf90	0.0109648	-1.53134
chr10	126798580	126798998	DOCK1	0.0234222	-1.23339
chr10	126860267	126860757	DOCK1	1.2858e-05	-2.20984
chr10	126872511	126873217	DOCK1	0.0750116	-0.800887
chr10	126924726	126925296	DOCK1	0.0786057	-0.907412
chr10	128242364	128242942	LINC01163	0.0926629	-0.904167
chr10	128854989	128855330	LINC02667	0.0887087	-1.65699
chr10	129074981	129075181	LINC02667	0.0306072	-1.93691
chr10	129180032	129180374	LINC02667	0.0175455	-1.88967
chr10	129276960	129277394	MGMT	0.0431957	-1.35663
chr10	129289025	129289303	MGMT	0.0402332	-1.61317
chr10	129545336	129545592	MGMT	0.0714355	-1.26102
chr10	130465747	130466525	GLRX3	0.0461252	-1.04234
chr10	132027275	132027772	JAKMIP3	0.0476055	-0.863966
chr10	132889117	132889416	CFAP46	0.0878619	-0.788404
chr10	132900408	132900710	CFAP46	0.0657839	-1.18109
chr10	132980897	132981358	LINC01168	0.0646889	-0.865256
chr10	133151246	133152017	KNDC1	0.0185401	-1.31443
chr10	133242891	133243170	VENTX	0.0812652	-0.843586
chr11	654824	655956	DEAF1	0.00227723	-0.688539
chr11	1262371	1263261	MUC5B	0.000328045	-0.637886
chr11	1264471	1264714	MUC5B	0.0178359	-1.04864
chr11	2325904	2326174	CD81-AS1	0.0294894	-1.66792
chr11	2574704	2575402	KCNQ1	0.0407632	-0.678152
chr11	5910512	5910784	OR52E5	0.0340555	-1.56839
chr11	6988648	6988913	ZNF215	0.0590911	-1.39192
chr11	7170669	7170898	MIR302E	0.0591607	-1.7491
chr11	7490108	7490517	OLFML1	0.060677	-1.14455
chr11	7927712	7927992	OR10A6	0.0173353	-1.66011
chr11	8649413	8649697	TRIM66	0.0425519	-1.3119
chr11	9808911	9809321	SBF2-AS1	0.0814944	-1.08537
chr11	10114736	10115219	SBF2	0.0981957	-0.892874
chr11	10885808	10886288	ZBED5-AS1	0.08251	-1.19057
chr11	11220882	11221177	GALNT18	0.0177154	-1.40091
chr11	11584302	11584829	GALNT18	0.00105956	-0.846912
chr11	12025753	12025962	LINC02547	0.054951	-1.23502
chr11	12222267	12224974	MICAL2	2.59467e-07	-0.792665
chr11	12845901	12846149	TEAD1	0.0539942	-0.866739
chr11	13067950	13068401	RASSF10	0.0265082	-1.32392
chr11	15688371	15688610	LOC102724957	0.0453623	-1.52281
chr11	16306407	16306660	SOX6	0.0805937	-1.40833
chr11	17171308	17171728	PIK3C2A	0.0108153	-1.36636
chr11	18073996	18074537	SAAL1	0.000174808	-1.63508
chr11	19187760	19188169	CSRP3	0.019295	-1.55168
chr11	19497832	19498176	NAV2	0.0217171	-1.78334
chr11	20070494	20070858	NAV2	0.00642992	-1.63002
chr11	20158592	20159247	DBX1	0.0971746	-0.733445
chr11	20489336	20489536	PRMT3	0.037224	-1.77356
chr11	20995279	20995716	NELL1	0.0123595	-1.48189
chr11	21450610	21450905	NELL1	0.00362943	-2.04934
chr11	21472280	21472562	NELL1	0.00321018	-2.09481
chr11	21552802	21553381	NELL1	6.54263e-10	-3.10851
chr11	21897332	21897557	ANO5	0.0580217	-1.61571
chr11	21931492	21931763	ANO5	0.0886552	-1.24251
chr11	22044155	22044400	ANO5	0.0547629	-1.44002
chr11	22950085	22950501	CCDC179	0.0961691	-0.886033
chr11	22957894	22958328	CCDC179	0.0117637	-1.64623
chr11	23143126	23143477	MIR8054	0.000327192	-2.26599
chr11	23151953	23152170	MIR8054	0.0491714	-1.50526
chr11	23310385	23310588	MIR8054	0.0620105	-1.74739
chr11	23329171	23329782	MIR8054	0.00257558	-2.014
chr11	23417888	23418092	MIR8054	0.00542387	-3.0965
chr11	23473765	23474146	MIR8054	0.00717439	-2.07586
chr11	24155871	24156157	LUZP2	0.0142727	-1.89996
chr11	24253482	24253824	LUZP2	0.0408713	-1.56766
chr11	24312582	24312891	LUZP2	0.00168301	-2.55586
chr11	24453221	24453438	LUZP2	0.0110538	-2.11355
chr11	24837179	24837416	LUZP2	0.0249578	-1.7508
chr11	24904034	24904408	LUZP2	0.0113172	-1.63561
chr11	25660982	25661201	ANO3	0.0432327	-1.59603
chr11	26323929	26324189	ANO3	0.0708615	-1.39818
chr11	26696134	26696562	SLC5A12	0.0786622	-1.19536
chr11	27301067	27301376	CCDC34	0.0733965	-0.930667
chr11	28044082	28044608	KIF18A	0.0727916	-1.00094
chr11	28964732	28965173	MIR8068	0.0319228	-1.55033
chr11	29052003	29052205	LINC02546	0.0472395	-1.81356
chr11	29435374	29435726	LINC02546	0.00722528	-1.90989
chr11	29558381	29558585	LINC02546	0.027051	-1.97711
chr11	29680143	29680461	LINC02546	0.0962418	-1.31975
chr11	29932190	29932481	LINC01616	0.00638012	-1.96824
chr11	31507483	31507738	IMMP1L	0.00479043	-1.31274
chr11	32102987	32103816	RCN1	4.8564e-08	-2.52319
chr11	32290801	32291062	WT1	0.06444	-1.22408
chr11	32400249	32400703	WT1	0.0513134	-1.042
chr11	32904140	32905475	QSER1	0.0463881	-0.701708
chr11	33045886	33046214	TCP11L1	0.046055	-1.02843
chr11	33211613	33211965	CSTF3-DT	0.0526276	-0.96317
chr11	34067943	34068514	CAPRIN1	0.0524571	-0.641595
chr11	35539694	35540315	PAMR1	0.0477988	-0.976285
chr11	35553872	35555293	PAMR1	0.0412949	-0.669179
chr11	35954283	35954581	LDLRAD3	0.0959756	-1.21129
chr11	36300654	36301081	PRR5L	0.0296949	-1.24864
chr11	36308652	36308876	PRR5L	0.0169214	-1.45908
chr11	36948641	36949241	C11orf74	0.023578	-1.37982
chr11	37952178	37952454	LINC02760	0.00277753	-2.72749
chr11	38178134	38178441	LINC02760	0.0731245	-1.35235
chr11	39448325	39448529	LRRC4C	0.0447	-1.83864
chr11	39451939	39452236	LRRC4C	0.0362037	-1.78308
chr11	39576500	39576782	LRRC4C	0.0718782	-1.28828
chr11	40118853	40119149	LRRC4C	0.0841851	-1.11663
chr11	40186465	40187092	LRRC4C	0.0386759	-0.927895
chr11	43320422	43320697	API5	0.0833805	-1.27374
chr11	43526401	43526632	MIR670	0.0705964	-1.37999
chr11	43961796	43962984	C11orf96	0.00701913	-1.1025
chr11	44140854	44141140	EXT2	0.00549976	-2.253
chr11	44530136	44530651	CD82	0.0722648	-0.870288
chr11	44877929	44878445	TSPAN18	0.0920549	-0.802111
chr11	46649123	46649712	ATG13	8.95191e-08	-1.87868
chr11	46755354	46755856	CKAP5	0.0175274	-0.72998
chr11	47399842	47401049	MIR4487	0.00892617	-0.700068
chr11	47509448	47509874	CELF1	0.0173632	-1.13154
chr11	47886011	47886466	NUP160	0.0226087	-1.20829
chr11	48030333	48030562	PTPRJ	0.0891966	-1.20062
chr11	58027341	58027698	OR9Q1	0.00933943	-1.57957
chr11	58222780	58223004	OR10Q1	0.0465537	-1.56144
chr11	58301517	58301946	OR10W1	0.00270186	-1.43534
chr11	58620411	58620689	ZFP91	0.031196	-1.52777
chr11	59221411	59221911	MPEG1	0.0180569	-1.00068
chr11	61153020	61153623	VPS37C	0.000474025	-1.67257
chr11	62094983	62095183	INCENP	0.0432265	-1.68709
chr11	62266625	62266854	SCGB2A2	0.0897286	-1.17811
chr11	63443740	63444453	PLAAT5	0.0350449	-1.08935
chr11	67060126	67060352	RHOD	0.00441603	-1.16525
chr11	70218264	70218676	FADD	0.0511147	-1.10186
chr11	70220820	70221245	FADD	0.0466818	-1.03647
chr11	70252908	70253120	PPFIA1	0.0809128	-1.27124
chr11	70314014	70315225	PPFIA1	1.86588e-18	-2.09305
chr11	70608608	70608960	SHANK2	0.050509	-0.871691
chr11	70709222	70709428	SHANK2	0.0650933	-1.29646
chr11	71197216	71198168	FLJ42102	0.00495128	-0.782227
chr11	71217512	71217998	FLJ42102	0.0761717	-0.863071
chr11	72363318	72363776	CLPB	0.0239176	-1.19846
chr11	74035798	74035999	C2CD3	0.00580702	-2.23743
chr11	74084766	74085209	C2CD3	0.0498013	-1.2067
chr11	74478998	74479819	LIPT2	0.0780309	-0.779646
chr11	75713516	75713863	MOGAT2	0.0919558	-1.15093
chr11	75748535	75749231	LOC283214	0.0154557	-0.953739
chr11	75920866	75921208	UVRAG	0.0146514	-1.59645
chr11	76047169	76047580	UVRAG	0.0579186	-1.01978
chr11	76587850	76590023	EMSY	2.28027e-05	-0.903995
chr11	77670081	77670473	RSF1	0.0196146	-1.18907
chr11	79173662	79173877	TENM4	0.0909593	-1.43126
chr11	79860397	79860681	TENM4	0.0101882	-2.09106
chr11	79864936	79865312	TENM4	0.000137183	-2.26946
chr11	79940223	79941638	TENM4	1.19605e-06	-2.19395
chr11	80030830	80031710	TENM4	0.000552787	-1.91314
chr11	80075747	80075991	TENM4	0.00888564	-2.87421
chr11	80107507	80107745	LINC02720	0.0203637	-1.47962
chr11	80109117	80109342	LINC02720	0.0556086	-1.40421
chr11	80186485	80186988	LINC02720	0.00289508	-1.89266
chr11	80365435	80365730	LINC02720	0.00114465	-2.4279
chr11	80441674	80442187	LINC02720	0.00521798	-1.7896
chr11	80462291	80462578	LINC02720	0.0536258	-1.22506
chr11	80727392	80727762	LINC02720	0.0988606	-0.854017
chr11	80746320	80747032	LINC02720	0.0136318	-1.54018
chr11	81005526	81005998	LINC02720	0.00141314	-1.52586
chr11	81112703	81112992	LINC02720	0.0397995	-1.4828
chr11	81634488	81634688	MIR4300HG	0.0887966	-1.48117
chr11	81673055	81673313	MIR4300HG	0.00206577	-2.34048
chr11	81951152	81951703	MIR4300HG	0.00334981	-1.55549
chr11	81987891	81990727	MIR4300HG	0.00349317	-0.945061
chr11	83097498	83097939	RAB30-DT	0.0682103	-1.02301
chr11	83584049	83584309	DLG2	0.0636494	-1.28723
chr11	84790893	84791173	DLG2	0.0360863	-1.5005
chr11	86167504	86167838	EED	0.0231894	-1.3713
chr11	86559345	86559979	ME3	0.000944722	-1.45017
chr11	88523296	88523699	GRM5-AS1	0.00482162	-1.56065
chr11	89597059	89597259	NOX4	0.0227787	-1.9437
chr11	90468793	90469339	DISC1FP1	1.51425e-08	-2.84198
chr11	90500899	90501412	DISC1FP1	0.0190758	-1.57277
chr11	90746931	90747657	DISC1FP1	1.32382e-13	-3.82329
chr11	90803450	90803978	DISC1FP1	3.56662e-05	-3.29704
chr11	91156082	91156446	DISC1FP1	0.0371823	-2.02127
chr11	91300045	91300287	DISC1FP1	0.000765753	-2.814
chr11	91303647	91304159	DISC1FP1	7.68603e-10	-3.98332
chr11	91395007	91397085	DISC1FP1	1.95251e-19	-3.35251
chr11	91429649	91430045	DISC1FP1	6.50074e-05	-3.05043
chr11	91871786	91872092	FAT3	0.00259174	-2.23749
chr11	91947151	91947515	FAT3	0.065556	-1.27702
chr11	92123552	92124044	FAT3	5.56934e-06	-3.21371
chr11	92155908	92156288	FAT3	0.0385941	-1.43475
chr11	92191391	92191854	FAT3	0.00134556	-1.84176
chr11	92203491	92203899	FAT3	0.00722768	-1.78315
chr11	92211494	92212129	FAT3	0.00630763	-0.90396
chr11	92216915	92217115	FAT3	0.0390967	-1.69211
chr11	92224510	92226886	FAT3	1.61173e-15	-1.26062
chr11	92362877	92363310	FAT3	0.023774	-1.68521
chr11	92422860	92423619	FAT3	7.76225e-13	-2.94703
chr11	92432658	92433630	FAT3	0.00403956	-1.41316
chr11	92440843	92441144	FAT3	0.0841254	-1.35492
chr11	92457164	92457827	FAT3	1.89453e-11	-2.8351
chr11	92479264	92480834	FAT3	0.000525531	-1.42707
chr11	92509488	92509807	FAT3	0.0266177	-1.87142
chr11	92843559	92843789	FAT3	0.0291766	-1.51983
chr11	93498665	93498989	SMCO4	0.0135225	-1.31824
chr11	93525829	93526029	SMCO4	0.0806694	-1.33971
chr11	93956799	93957167	HEPHL1	0.0709815	-1.38931
chr11	94068836	94069062	HEPHL1	0.0116412	-2.03287
chr11	94553930	94554296	LOC105369438	0.0370204	-1.02732
chr11	95254137	95254661	LOC100129203	0.0493275	-0.68476
chr11	95296644	95297045	LOC100129203	0.0910154	-1.02631
chr11	95457265	95457697	LOC100129203	0.0312807	-1.51358
chr11	95702571	95702891	FAM76B	0.0104004	-1.69671
chr11	97045672	97046271	LINC02737	0.00362996	-1.5917
chr11	97683728	97684054	LINC02737	0.00484968	-1.59034
chr11	97743224	97743494	LINC02737	0.0030671	-2.04238
chr11	97883218	97883424	CNTN5	0.0209368	-2.03782
chr11	98178032	98178249	CNTN5	0.0115529	-2.03154
chr11	98207585	98207881	CNTN5	0.0877744	-1.51168
chr11	98351413	98351613	CNTN5	0.0768949	-1.65651
chr11	98733438	98734895	CNTN5	0.00216101	-1.53593
chr11	98940931	98941176	CNTN5	0.0122462	-2.02759
chr11	99772292	99772492	CNTN5	0.0188873	-2.2742
chr11	99973973	99974340	CNTN5	0.0136793	-1.79351
chr11	100152072	100152325	CNTN5	0.081787	-1.2848
chr11	100231389	100231614	CNTN5	0.0184869	-2.57337
chr11	100354829	100356271	CNTN5	0.00229758	-1.55792
chr11	100403659	100404229	CNTN5	0.0625351	-1.72448
chr11	100434796	100435161	CNTN5	0.0109152	-1.86264
chr11	100445346	100445709	CNTN5	0.0257542	-1.71416
chr11	100627648	100627856	LOC100128386	0.0658715	-1.60288
chr11	100760900	100761195	ARHGAP42	0.0966187	-1.30277
chr11	101133341	101133541	PGR-AS1	0.0937889	-1.41413
chr11	101715333	101715599	TRPC6	0.0505703	-1.37909
chr11	101843546	101843746	ANGPTL5	0.048971	-1.5864
chr11	103348772	103349070	DYNC2H1	0.0602737	-1.71512
chr11	103775661	103775985	MIR4693	0.0526956	-1.41452
chr11	103779153	103779455	MIR4693	0.0837785	-1.25636
chr11	103828676	103828970	MIR4693	0.0665455	-1.71615
chr11	103908091	103908375	PDGFD	0.0605238	-1.45978
chr11	103923535	103923750	PDGFD	0.0742167	-1.55718
chr11	104196405	104196918	PDGFD	0.0920249	-1.14683
chr11	104265212	104265448	PDGFD	0.00432288	-3.16567
chr11	104281385	104281604	PDGFD	0.0118576	-2.17853
chr11	104432632	104432866	LINC02552	0.0117065	-2.28566
chr11	104531032	104531305	LINC02552	0.0186363	-1.78764
chr11	104550647	104550847	LINC02552	0.0150273	-2.30767
chr11	104609049	104609749	LINC02552	0.084012	-0.650258
chr11	104638037	104638267	LINC02552	0.0285838	-1.89172
chr11	105741565	105741968	GRIA4	0.0109608	-2.44279
chr11	105807124	105807412	GRIA4	0.00478434	-2.33843
chr11	105867609	105868063	GRIA4	0.0237218	-1.46884
chr11	106152047	106152493	LINC02719	0.035912	-1.05276
chr11	106244741	106245042	LOC101928535	0.00807421	-2.20262
chr11	106276958	106277169	LOC101928535	0.0323962	-1.34317
chr11	106306788	106307291	LOC101928535	0.0678844	-0.965018
chr11	106503969	106504205	GUCY1A2	0.036091	-1.83338
chr11	106540337	106540641	GUCY1A2	0.00734216	-1.89799
chr11	106600561	106600904	GUCY1A2	0.0490763	-1.5936
chr11	106642445	106642659	GUCY1A2	0.0155748	-2.0384
chr11	106691848	106692112	GUCY1A2	0.00519787	-2.11712
chr11	106695468	106696032	GUCY1A2	1.33815e-10	-2.87369
chr11	106714382	106714582	GUCY1A2	0.0607914	-1.67858
chr11	106724593	106724884	GUCY1A2	0.02798	-1.46953
chr11	106733910	106734372	GUCY1A2	0.0466376	-1.40378
chr11	106748298	106748608	GUCY1A2	0.0720205	-1.58845
chr11	108319575	108319832	ATM	0.0102126	-1.9433
chr11	108555478	108556225	EXPH5	3.22378e-18	-2.96256
chr11	108669774	108669979	DDX10	0.00397896	-1.72882
chr11	108858669	108858954	DDX10	0.0186213	-1.69379
chr11	109303494	109303764	C11orf87	0.0260118	-1.60805
chr11	110850849	110851060	ARHGAP20	0.0306217	-1.94558
chr11	111002264	111002570	LINC02550	0.0772822	-1.05191
chr11	111081072	111081528	LINC02550	0.0507322	-1.01341
chr11	111327967	111328514	COLCA2	0.0613224	-0.946347
chr11	111334415	111335126	MIR4491	0.0238807	-1.30124
chr11	111465425	111465737	BTG4	0.057902	-1.23819
chr11	111469300	111470524	BTG4	0.0448028	-0.931552
chr11	112884132	112884886	LOC101928847	0.0620316	-0.833699
chr11	113526622	113526831	DRD2	0.0140692	-2.24071
chr11	114088328	114088528	ZBTB16	0.0902193	-1.31124
chr11	114433476	114433683	REXO2	0.0563072	-1.47151
chr11	115226559	115227000	CADM1	6.51834e-10	-2.34765
chr11	115266129	115266517	CADM1	0.0377417	-1.24222
chr11	115280257	115280884	CADM1	8.95308e-08	-2.90928
chr11	115290957	115291267	CADM1	1.15804e-05	-2.57222
chr11	115304869	115305932	CADM1	6.21786e-06	-2.19049
chr11	115377887	115378187	CADM1	0.000759503	-2.99934
chr11	115379601	115380055	CADM1	2.17027e-05	-2.38321
chr11	115381612	115381864	CADM1	0.0242463	-1.62938
chr11	115408005	115408483	CADM1	8.73361e-05	-2.15177
chr11	115409675	115410183	CADM1	8.31538e-05	-2.03696
chr11	115439315	115439653	CADM1	0.000258622	-2.42236
chr11	115452353	115452688	CADM1	0.000262217	-3.19392
chr11	115464232	115464595	CADM1	0.00374019	-2.20151
chr11	115488599	115489342	CADM1	7.48735e-08	-2.58258
chr11	115606769	115607191	CADM1	0.0619507	-1.24256
chr11	115637766	115638222	LOC101928985	3.4066e-06	-2.36888
chr11	115643312	115644132	LOC101928985	3.78115e-15	-2.66584
chr11	115659407	115659967	LOC101928985	0.00876871	-1.15651
chr11	115724770	115725018	LOC101928985	0.00420515	-2.39617
chr11	115736040	115736495	LOC101928985	0.0674736	-1.001
chr11	115741350	115741868	LOC101928985	0.00349897	-1.5569
chr11	115785177	115785503	LINC00900	0.0063019	-2.16758
chr11	116109290	116109572	LINC00900	0.0127096	-1.71158
chr11	116162821	116163191	LINC00900	0.022064	-1.20768
chr11	116946395	116946821	SIK3	0.0225643	-0.871002
chr11	117384007	117384574	CEP164	0.0170986	-0.857633
chr11	118321713	118321969	CD3E	0.0405567	-1.34079
chr11	120467591	120467929	ARHGEF12	0.065587	-1.00068
chr11	120500637	120500994	ARHGEF12	0.0142533	-1.07681
chr11	120523168	120523769	GRIK4	0.0108314	-1.04247
chr11	122209926	122210235	MIR100	0.0419461	-1.20979
chr11	122494183	122494554	UBASH3B	0.000220694	-2.16601
chr11	122733335	122733672	UBASH3B	0.0139362	-1.41027
chr11	122917446	122917646	JHY	0.0830769	-1.59173
chr11	124640721	124641002	SIAE	0.0429744	-1.13253
chr11	126544342	126544819	KIRREL3	0.0125452	-1.19954
chr11	126636968	126638143	KIRREL3	0.000559639	-1.71296
chr11	126655862	126656125	KIRREL3	0.0433512	-1.27789
chr11	126696970	126697275	KIRREL3	0.00226202	-2.09518
chr11	126712035	126712259	KIRREL3	0.0487764	-1.38781
chr11	126718156	126718947	KIRREL3	4.05141e-05	-1.10696
chr11	126793515	126793927	KIRREL3	9.17714e-05	-1.8844
chr11	126809009	126809279	KIRREL3	0.0635691	-1.42038
chr11	126815188	126815456	KIRREL3	0.0100571	-1.71377
chr11	126866998	126867382	KIRREL3	0.027636	-1.34977
chr11	126911924	126912200	KIRREL3	0.0210131	-1.33268
chr11	126929304	126930417	KIRREL3	2.59049e-09	-2.20333
chr11	126979078	126980177	KIRREL3	3.58869e-07	-2.19126
chr11	126999994	127000958	KIRREL3	2.03725e-05	-1.29409
chr11	127012592	127012989	KIRREL3-AS3	0.000344844	-2.65289
chr11	127023430	127024671	KIRREL3-AS3	9.87786e-07	-1.95048
chr11	127044518	127044865	LOC101929473	0.0112883	-1.9965
chr11	127052467	127052831	LOC101929473	0.00234678	-1.9698
chr11	127059903	127060233	LOC101929473	0.0104723	-1.45872
chr11	127071709	127071915	LOC101929473	0.0777315	-1.33332
chr11	127182619	127183197	LOC101929473	0.000760933	-1.86985
chr11	127265989	127266686	LINC02712	0.0170726	-1.24056
chr11	127521395	127521790	LINC02712	0.0668684	-1.34589
chr11	128147119	128147614	LINC02098	0.0639432	-1.04262
chr11	128387784	128388656	ETS1	0.0348426	-0.974362
chr11	128409553	128409807	ETS1	0.035796	-1.42128
chr11	128733430	128733779	FLI1	0.00933453	-1.49525
chr11	128796339	128796560	FLI1	0.0122886	-1.89515
chr11	130509959	130510819	ADAMTS15	0.0453714	-0.867779
chr11	130908848	130910010	SNX19	0.0812054	-0.756034
chr12	843671	843986	WNK1	0.0118779	-1.82052
chr12	1325752	1326025	ERC1	0.0436883	-1.40256
chr12	1443573	1444222	ERC1	0.0832373	-0.860671
chr12	5295228	5295553	LINC02443	0.0323229	-1.53185
chr12	8399506	8400053	LINC00937	0.00759833	-1.39511
chr12	9737196	9737500	CLECL1	0.0789273	-1.27003
chr12	10082166	10082871	CLEC1A	0.019928	-1.35533
chr12	12645440	12646266	CREBL2	0.094428	-0.597576
chr12	17797770	17797979	MIR3974	0.0336408	-1.9889
chr12	17802798	17803474	MIR3974	0.0797189	-0.663408
chr12	17995012	17995247	RERGL	0.0087172	-2.12236
chr12	18171656	18171875	RERGL	0.0804211	-1.54329
chr12	18595449	18595770	PIK3C2G	0.0912951	-1.64753
chr12	19373525	19373957	PLEKHA5	0.00402026	-1.53421
chr12	20142497	20142762	LINC02468	0.0394325	-1.75985
chr12	20374885	20375110	PDE3A	0.0533695	-1.59379
chr12	20527392	20527707	PDE3A	0.0033737	-2.46529
chr12	20822381	20822660	SLCO1B3	0.0918403	-1.30324
chr12	22410611	22410811	C2CD5	0.0867606	-1.47934
chr12	22628972	22629177	ETNK1	0.0478779	-0.963789
chr12	22828181	22828415	ETNK1	0.0323394	-1.74912
chr12	23253250	23253566	LOC101928441	0.0543646	-1.31688
chr12	24852018	24852289	BCAT1	0.00030069	-2.55137
chr12	24911479	24911797	BCAT1	0.00488638	-1.75833
chr12	29066199	29066586	FAR2	0.0770501	-1.11502
chr12	29430412	29431849	OVCH1-AS1	0.00329724	-1.5394
chr12	30583028	30583277	IPO8	0.0441455	-1.63535
chr12	31066160	31066533	DDX11-AS1	0.0168394	-1.28422
chr12	32461551	32461763	FGD4	0.0814161	-1.5953
chr12	33206075	33206335	SYT10	0.00246594	-2.31174
chr12	33391760	33391960	SYT10	0.0743686	-1.67443
chr12	38238411	38238621	ALG10B	0.0261007	-1.79122
chr12	39359880	39360100	KIF21A	0.0730888	-1.7855
chr12	45259894	45260672	ANO6	0.0513224	-0.642853
chr12	45748292	45748566	ARID2	0.00670192	-2.40608
chr12	45928489	45928754	SCAF11	0.0868788	-1.15751
chr12	47547153	47547447	RPAP3	0.0647694	-1.0212
chr12	47551605	47551805	RPAP3	0.0819667	-1.33358
chr12	50862368	50862673	TMPRSS12	0.0660672	-1.3179
chr12	54999198	54999459	TESPA1	0.0257101	-1.69518
chr12	58030909	58031182	LINC02403	0.0349207	-1.60677
chr12	59460066	59460291	SLC16A7	0.0622931	-1.73452
chr12	59615103	59615392	SLC16A7	0.00257896	-2.3008
chr12	59651593	59651796	SLC16A7	0.00624918	-2.40963
chr12	59839656	59840092	SLC16A7	2.50466e-05	-3.33
chr12	59936734	59937382	SLC16A7	0.0115811	-1.49408
chr12	60052600	60052973	SLC16A7	0.000241482	-3.50267
chr12	60119516	60119744	SLC16A7	0.0555411	-1.72394
chr12	60415289	60415766	SLC16A7	0.000205974	-2.08235
chr12	61849006	61849207	TAFA2	0.0324037	-1.71635
chr12	64015077	64015411	SRGAP1	0.0220863	-1.4158
chr12	64752901	64753295	GNS	0.0154613	-1.38349
chr12	66587966	66588231	GRIP1	0.0202093	-1.93277
chr12	66925174	66925414	GRIP1	0.0508306	-1.49617
chr12	67018988	67019579	LOC102724421	1.24165e-09	-2.73944
chr12	67510093	67510293	LINC02408	0.010249	-2.33962
chr12	67534667	67534948	LINC02408	0.0738352	-1.25031
chr12	67630778	67631100	DYRK2	0.00917607	-1.36012
chr12	67811529	67811764	LINC02421	0.0481284	-1.47556
chr12	68250569	68250796	IL22	0.034036	-1.63173
chr12	69467482	69467696	FRS2	0.0706108	-1.0231
chr12	70961475	70961687	TSPAN8	0.00317488	-2.90247
chr12	76303517	76303717	LNCOG	0.0305584	-1.8096
chr12	76337629	76338030	BBS10	0.0353089	-1.28306
chr12	76341096	76341696	BBS10	0.0271735	-1.02131
chr12	76374570	76376278	OSBPL8	0.000418482	-1.0349
chr12	76548351	76549575	OSBPL8	0.0981511	-0.610582
chr12	76739107	76739774	ZDHHC17	0.0868895	-0.840292
chr12	77385071	77385275	E2F7	0.0492248	-1.84313
chr12	79681316	79681532	PAWR	0.0702657	-1.12213
chr12	79848413	79848662	PPP1R12A	0.0601785	-1.49592
chr12	81095473	81095901	ACSS3	0.000184233	-2.38389
chr12	81224571	81224981	ACSS3	0.0151395	-1.53274
chr12	81468254	81468481	PPFIA2	0.00682842	-2.39326
chr12	81518686	81519019	PPFIA2	0.000468478	-3.11109
chr12	81520093	81520861	PPFIA2	0.0145935	-1.06681
chr12	81557962	81558404	PPFIA2	2.10976e-08	-4.14608
chr12	81668474	81668836	PPFIA2	3.31454e-06	-2.53841
chr12	81863478	81863738	LINC02426	0.0115947	-2.05428
chr12	82057844	82058172	LINC02426	0.00474954	-2.48838
chr12	82089776	82090023	LINC02426	0.00169662	-2.56045
chr12	82099301	82099613	LINC02426	0.0180398	-1.62905
chr12	82174427	82174802	CCDC59	6.72969e-06	-4.19079
chr12	82177177	82177544	CCDC59	5.64331e-05	-3.46442
chr12	82182584	82183091	CCDC59	5.95131e-06	-2.23067
chr12	83015697	83016638	TMTC2	2.44565e-09	-2.44352
chr12	84382535	84382794	SLC6A15	0.00273638	-3.35154
chr12	84542276	84542618	SLC6A15	0.000144894	-3.6233
chr12	84632588	84632924	SLC6A15	0.000279475	-2.6612
chr12	84728011	84728211	SLC6A15	0.0602803	-1.58206
chr12	84793617	84793878	SLC6A15	0.00461925	-2.4818
chr12	84877029	84877484	SLC6A15	0.0768149	-1.11717
chr12	85076646	85077327	LRRIQ1	0.00119279	-0.972458
chr12	85093008	85093229	LRRIQ1	0.0815664	-1.45839
chr12	85188697	85189013	LRRIQ1	0.00937513	-1.62788
chr12	85369560	85370107	ALX1	0.000378218	-2.17414
chr12	85531473	85531679	ALX1	0.0325937	-1.73829
chr12	87086286	87086806	LOC105369879	0.00194833	-1.94237
chr12	89040187	89040613	LINC02458	0.000644449	-1.94159
chr12	90695317	90695786	LINC00615	0.054683	-1.14533
chr12	91885805	91886142	LINC01619	0.00217785	-2.6342
chr12	93663009	93663390	CRADD	0.0252476	-1.21097
chr12	94090888	94093445	PLXNC1	0.0508399	-0.593996
chr12	94206964	94208392	PLXNC1	0.00204488	-1.32669
chr12	94591962	94592468	TMCC3	0.000226666	-1.72146
chr12	96774550	96775290	CFAP54	0.000262062	-0.898217
chr12	100382448	100382675	SLC17A8	0.0804328	-1.34914
chr12	100823949	100824315	ANO4	0.00425742	-1.74536
chr12	103915344	103915623	TTC41P	0.0731802	-1.2367
chr12	104999098	104999300	C12orf45	0.0736911	-1.40669
chr12	109168204	109168547	ACACB	0.0620151	-1.21682
chr12	111775366	111776073	ALDH2	0.00324723	-1.23301
chr12	111982068	111982327	TMEM116	0.0229587	-2.11111
chr12	112524503	112525201	PTPN11	0.0126712	-0.934247
chr12	114748287	114748487	TBX3	0.0380298	-1.76419
chr12	115941431	115941649	MED13L	0.0780309	-1.24515
chr12	116625809	116626047	MAP1LC3B2	0.0872923	-1.47702
chr12	116982733	116983017	FBXW8	0.0512545	-1.32068
chr12	124369407	124370024	NCOR2	0.0370529	-0.752072
chr12	124669224	124669474	NCOR2	0.0409724	-1.61386
chr12	125544802	125545442	TMEM132B	1.99966e-10	-2.83734
chr12	125586375	125586807	TMEM132B	0.00319876	-2.56779
chr12	125623700	125623952	TMEM132B	0.0329461	-1.85323
chr12	125742305	125742784	TMEM132B	0.00239106	-1.87678
chr12	125797060	125798069	TMEM132B	2.48168e-35	-4.32765
chr12	125852131	125852523	LINC00939	0.0334973	-2.05847
chr12	125873011	125873439	LINC00939	1.35243e-07	-3.01352
chr12	125890474	125892785	LINC00939	1.28438e-24	-3.2292
chr12	125944462	125944954	LINC00939	2.99146e-08	-3.14762
chr12	125982858	125984108	LINC00939	2.38588e-49	-2.84981
chr12	126040367	126040625	LINC02359	0.000563043	-2.91056
chr12	126358848	126359113	LINC02825	0.00137883	-2.88167
chr12	126362539	126362874	LINC02825	0.000197993	-2.60614
chr12	126369520	126370468	LINC02825	1.23045e-12	-3.09429
chr12	126384108	126384361	LINC02825	0.00272172	-2.76384
chr12	126462905	126463115	LINC02347	0.00801306	-2.47531
chr12	126536033	126536420	LINC02347	0.00013206	-3.16011
chr12	126630955	126631187	LOC100996671	0.0094145	-2.58538
chr12	126676341	126676856	LOC100996671	0.00343699	-2.64779
chr12	126681727	126681986	LOC100996671	0.00553564	-2.57103
chr12	126702905	126703157	LOC100996671	0.000562508	-3.31921
chr12	126708432	126708864	LOC100996671	2.12531e-06	-2.95979
chr12	126714910	126715110	LINC00944	0.0543807	-1.78972
chr12	126781560	126781997	LINC00944	0.0174082	-1.91992
chr12	127079058	127079258	LINC02405	0.0600382	-1.35399
chr12	127459173	127459472	LINC02375	0.0605632	-1.30849
chr12	130988696	130989114	ADGRD1	0.0263631	-1.39478
chr12	131022237	131022718	ADGRD1	0.0309279	-1.09013
chr12	132030197	132030915	EP400	0.0236409	-0.864704
chr13	20006012	20006671	ZMYM2	0.0621619	-1.67923
chr13	20500141	20500341	CRYL1	0.0107759	-2.00072
chr13	20547618	20547928	IFT88	0.0353964	-1.39013
chr13	20616018	20616833	IFT88	0.00142875	-0.77599
chr13	21801294	21801553	LINC00424	0.0612821	-1.33682
chr13	23372619	23372824	SACS	0.0208341	-1.11933
chr13	25658834	25659273	ATP8A2	0.0664392	-1.10163
chr13	25782435	25782832	ATP8A2	0.0330868	-1.27522
chr13	26299261	26300426	CDK8	0.0396317	-0.884016
chr13	26465480	26465855	CDK8	0.0433674	-1.18874
chr13	26529482	26529778	WASF3	0.0959651	-0.92607
chr13	27549667	27549946	LNX2	0.0199863	-1.71875
chr13	30216042	30216699	KATNAL1	0.0743451	-0.759588
chr13	30523310	30523593	HMGB1	0.0876442	-1.29327
chr13	31652585	31652798	RXFP2	0.0319566	-1.76467
chr13	32247965	32248174	FRY	0.0110623	-2.40674
chr13	33367991	33368286	STARD13	0.0720637	-1.32733
chr13	34206527	34207968	LINC02343	0.0228386	-0.855163
chr13	35679956	35680280	NBEA	0.00354795	-2.25284
chr13	36221465	36221869	CCDC169-SOHLH2	0.0023495	-2.12249
chr13	36706797	36707139	SERTM1	6.34033e-05	-2.07915
chr13	36717936	36719240	SERTM1	0.057903	-0.809148
chr13	36730679	36731053	SERTM1	0.00931608	-1.57451
chr13	36777200	36778357	RFXAP	0.0629966	-0.885017
chr13	36788345	36788632	RFXAP	0.0389749	-1.42939
chr13	37026930	37027181	SUPT20H	0.0194398	-1.75572
chr13	37134257	37134723	CSNK1A1L	2.74332e-06	-3.11641
chr13	37148594	37148826	CSNK1A1L	0.0199159	-1.92977
chr13	37202270	37202617	CSNK1A1L	0.000157151	-2.80627
chr13	37227034	37227318	CSNK1A1L	0.000509144	-2.66798
chr13	37284932	37285555	CSNK1A1L	0.0657377	-1.73569
chr13	37349290	37349571	LINC01048	0.000648347	-2.50822
chr13	37360523	37360988	LINC01048	0.000362524	-2.52716
chr13	37375743	37376065	LINC01048	0.0390674	-2.00321
chr13	37406059	37406361	LINC01048	0.00205829	-2.20447
chr13	37478470	37479013	LINC01048	1.31473e-07	-2.72071
chr13	37640472	37640856	TRPC4	0.0862387	-0.736798
chr13	38141874	38142090	LINC00571	0.00357067	-2.85741
chr13	38415265	38415580	UFM1	0.0380503	-1.25519
chr13	38647253	38647595	LINC00437	0.0163011	-1.62244
chr13	38669577	38670885	LINC00437	0.0116311	-1.22673
chr13	38685951	38686895	LINC00437	0.000476762	-1.20161
chr13	38819074	38819381	FREM2	0.00145744	-2.18712
chr13	38924896	38925160	FREM2	0.0861161	-1.68844
chr13	39254679	39255029	LHFPL6	0.0306093	-1.3742
chr13	39282982	39283339	LHFPL6	0.00399651	-1.95412
chr13	39329377	39329679	LHFPL6	0.0065903	-1.863
chr13	39335753	39335960	LHFPL6	0.0177141	-2.29315
chr13	39361761	39362043	LHFPL6	0.000112	-3.12722
chr13	39545362	39545662	LHFPL6	0.0444683	-1.40266
chr13	41296827	41297568	MTRF1	6.07264e-06	-1.93139
chr13	41622691	41622994	VWA8	0.0263086	-1.61079
chr13	42017325	42017629	DGKH	0.0905353	-1.03199
chr13	42233721	42234017	DGKH	0.0518572	-1.13802
chr13	42356320	42356582	AKAP11	0.0824767	-1.28307
chr13	42384352	42384568	LINC02341	0.017001	-2.01389
chr13	43263148	43263349	ENOX1	0.0876726	-1.29996
chr13	45446214	45446562	COG3	0.0562213	-0.974703
chr13	45456324	45456824	COG3	0.0555413	-1.15001
chr13	45718123	45719394	SPERT	0.00455906	-1.25877
chr13	45882525	45882916	SIAH3	0.0991694	-1.03803
chr13	46469749	46469973	LINC01198	0.0579633	-1.52701
chr13	46614586	46614980	LRCH1	0.0441643	-1.07708
chr13	47211219	47211467	HTR2A	0.0167348	-1.94116
chr13	47971250	47971624	SUCLA2	0.00580364	-1.47775
chr13	49265952	49266231	CDADC1	0.0430241	-1.408
chr13	49635604	49635888	ARL11	0.0944217	-1.10098
chr13	49836317	49837218	KPNA3	0.02511	-0.866836
chr13	51291407	51291748	FAM124A	0.0336343	-1.12669
chr13	52399782	52400278	THSD1	0.0647448	-0.825683
chr13	52686427	52686699	SUGT1	0.0410707	-1.44283
chr13	52831021	52831288	PCDH8	0.0239588	-1.88241
chr13	59038533	59039189	DIAPH3	2.03558e-12	-2.71436
chr13	59266603	59266999	DIAPH3	0.0046569	-2.18536
chr13	59269484	59269854	DIAPH3	0.00807879	-1.63979
chr13	59448205	59448795	DIAPH3	0.000890073	-1.77464
chr13	59487758	59488777	DIAPH3	0.0441501	-0.893855
chr13	59586320	59586716	DIAPH3	0.0463233	-1.33542
chr13	60591366	60591670	TDRD3	0.0320703	-1.52897
chr13	60709792	60710350	LINC00378	0.000134557	-2.42609
chr13	60807112	60807475	LINC00378	3.22226e-05	-2.47824
chr13	60837957	60838815	LINC00378	0.00399159	-1.85733
chr13	60873150	60873440	LINC00378	0.0188943	-1.77381
chr13	60959238	60959789	MIR3169	1.45798e-06	-2.76426
chr13	61036572	61037076	MIR3169	0.000935494	-1.99305
chr13	61045261	61045578	MIR3169	0.00458938	-2.23061
chr13	61170876	61171125	MIR3169	0.00627094	-3.03728
chr13	61187580	61187938	MIR3169	0.00132305	-2.49259
chr13	61191915	61192412	MIR3169	1.14663e-07	-3.57381
chr13	61260524	61260811	MIR3169	0.0599405	-1.28377
chr13	61350400	61350737	PCDH20	0.000417107	-2.49958
chr13	61370633	61370833	PCDH20	0.017939	-2.19857
chr13	61410311	61410607	PCDH20	0.0176492	-1.69207
chr13	61582221	61582570	LINC02339	0.000310734	-3.43857
chr13	61685689	61685987	LINC02339	0.00275659	-1.93525
chr13	61695277	61695544	LINC02339	0.00440741	-2.30134
chr13	61727621	61728261	LINC00358	0.017165	-2.23782
chr13	61833291	61833799	LINC00358	1.42621e-08	-3.92554
chr13	61949181	61949553	LINC00358	5.42442e-05	-3.06526
chr13	62206221	62206459	LINC01075	0.0033257	-2.44264
chr13	62432341	62432787	LINC00459	0.000250883	-2.90302
chr13	63184725	63185071	LINC00376	0.0191088	-1.21485
chr13	63279196	63279466	LINC00376	0.0640679	-1.46833
chr13	63345926	63346175	LINC00376	0.0187062	-2.07569
chr13	64218366	64218965	LINC00355	3.24522e-05	-2.58265
chr13	64885021	64885317	LINC00355	0.0103028	-2.34334
chr13	66014035	66014235	MIR548X2	0.0189797	-2.23727
chr13	66503962	66504177	PCDH9	0.00701426	-2.40246
chr13	66546590	66547039	PCDH9	0.0125801	-1.46168
chr13	66826473	66826715	PCDH9	0.0488794	-1.90098
chr13	67383485	67383685	LINC00364	0.063239	-1.67294
chr13	67823170	67823621	LINC00364	0.000654861	-2.35002
chr13	68069821	68070024	LINC00364	0.039203	-2.17036
chr13	68257534	68257814	LINC00550	0.0069238	-2.08867
chr13	69556638	69556849	KLHL1	0.0291028	-1.77809
chr13	69956400	69956603	KLHL1	0.0565503	-1.64726
chr13	70248915	70249913	ATXN8OS	0.00518215	-0.586937
chr13	70457643	70457843	ATXN8OS	0.0317602	-1.86973
chr13	70816908	70817187	LINC00348	0.00714365	-2.06587
chr13	70924618	70924867	LINC00348	0.0142055	-1.98412
chr13	71218834	71219305	LINC00348	0.0430623	-1.02105
chr13	71448112	71448422	DACH1	0.00477009	-2.20355
chr13	71912642	71912930	DACH1	0.0868402	-1.37366
chr13	72144617	72144924	DACH1	0.00484945	-2.20736
chr13	72204336	72204543	DACH1	0.0383292	-1.88159
chr13	72205859	72206090	DACH1	0.00956854	-2.32163
chr13	72571561	72571761	MZT1	0.0373088	-1.84481
chr13	72586610	72586810	MZT1	0.0498407	-1.99552
chr13	72677521	72678947	MZT1	0.000325145	-1.74567
chr13	73179922	73180256	KLF5	0.0137804	-1.38151
chr13	73406422	73406812	LINC00392	0.01305	-1.63715
chr13	73804075	73804372	KLF12	0.0488652	-1.25277
chr13	74110118	74110355	KLF12	0.0117288	-1.96888
chr13	74451032	74451306	LINC00381	0.00343199	-2.42833
chr13	74910510	74910790	CTAGE11P	0.00577579	-2.04614
chr13	74920926	74921278	CTAGE11P	0.000370954	-2.70033
chr13	75102212	75102585	CTAGE11P	0.0813404	-1.16147
chr13	75263793	75264054	LINC01078	0.0988453	-1.23637
chr13	75792589	75792996	LMO7	0.0102423	-1.62048
chr13	76667547	76668062	KCTD12	0.00430105	-1.11752
chr13	76684426	76684626	KCTD12	0.0852191	-1.34777
chr13	76779902	76780403	KCTD12	0.0115137	-1.74914
chr13	76820841	76821041	KCTD12	0.0988453	-1.23637
chr13	77176431	77176640	MYCBP2	0.0815872	-1.34869
chr13	77563225	77563495	SCEL	0.020307	-1.79452
chr13	77678655	77679080	LOC100129307	0.0239101	-1.45016
chr13	77815370	77815684	EDNRB-AS1	0.00918757	-1.96251
chr13	78217797	78218512	OBI1-AS1	0.0457051	-1.88758
chr13	78472856	78473115	OBI1-AS1	0.0730225	-1.33687
chr13	78593579	78593975	OBI1-AS1	0.0110925	-1.58604
chr13	78762914	78763174	LINC00331	0.0614047	-1.54741
chr13	79182090	79182406	RBM26	0.0373695	-1.38048
chr13	79528452	79528904	NDFIP2	0.00637813	-1.2876
chr13	79881827	79882241	LINC00382	0.0143205	-1.5594
chr13	80375983	80376259	SPRY2	0.0376119	-1.43219
chr13	80386621	80386952	SPRY2	0.0151672	-1.74967
chr13	80812436	80812829	LINC00377	0.0303692	-1.67165
chr13	81192123	81192419	LINC00564	0.00456543	-2.49648
chr13	81304227	81304601	LINC00564	0.0346829	-1.6626
chr13	81377993	81378269	LINC00564	0.0024789	-2.60792
chr13	81393162	81393362	LINC00564	0.0365919	-1.89734
chr13	82564907	82565153	SLITRK1	0.0144454	-2.11303
chr13	82615065	82615283	SLITRK1	0.00782381	-2.36387
chr13	82646488	82646760	SLITRK1	0.0122663	-2.107
chr13	82675604	82675804	SLITRK1	0.00701505	-2.97591
chr13	82993576	82993786	SLITRK1	0.00518084	-2.45012
chr13	83325557	83325798	SLITRK1	0.0402304	-1.86488
chr13	84040898	84041142	LINC00333	0.0524718	-1.60035
chr13	84433076	84433360	LINC00333	0.00332018	-2.57587
chr13	85147890	85148344	LINC00375	0.0848082	-1.1509
chr13	85261852	85262062	LINC00351	0.0495647	-1.4054
chr13	85521675	85521923	LINC00351	0.00452534	-2.79448
chr13	85536761	85537055	LINC00351	0.000469434	-2.76732
chr13	85709181	85709381	SLITRK6	0.0365135	-2.13919
chr13	85825594	85825794	SLITRK6	0.03876	-1.94226
chr13	86464258	86464531	LINC00430	0.0128852	-1.84285
chr13	86637506	86637729	LINC00430	0.0866466	-1.44414
chr13	87627171	87627396	MIR4500HG	0.0788267	-1.65192
chr13	87670861	87671525	MIR4500HG	0.000555754	-1.5113
chr13	88246408	88246622	LINC00373	0.0363334	-1.75484
chr13	88712413	88712652	LINC00560	0.0415021	-1.95655
chr13	88979897	88980130	LINC01047	0.0575573	-1.5013
chr13	89375919	89376196	LINC00440	0.000804709	-2.52286
chr13	89465415	89465712	LINC01040	0.00800795	-2.04781
chr13	90031949	90032149	LINC00559	0.0233425	-2.10306
chr13	90055221	90055444	LINC00559	0.044018	-1.73285
chr13	90984813	90985088	LINC00410	0.0143605	-1.84302
chr13	91017373	91018016	LINC00380	0.0283884	-0.699183
chr13	91045456	91045768	LINC00380	0.0870482	-0.925313
chr13	91047019	91047242	LINC00380	0.0812244	-1.37621
chr13	91184391	91185805	LINC00379	0.0146804	-0.858377
chr13	91280939	91281153	MIR17HG	0.011461	-2.27218
chr13	91375122	91376012	MIR17HG	0.0220394	-0.791609
chr13	91417613	91418227	GPC5	0.00433976	-1.62332
chr13	91590553	91590837	GPC5	0.00110776	-3.64781
chr13	91592094	91592663	GPC5	9.21213e-05	-2.23479
chr13	91594162	91594489	GPC5	0.000133703	-3.63985
chr13	91647395	91648007	GPC5	0.000103892	-1.67303
chr13	91664178	91664449	GPC5	0.0125073	-1.85059
chr13	91724648	91725085	GPC5	0.0288629	-1.41964
chr13	91782087	91782564	GPC5	3.78709e-05	-2.51852
chr13	91816441	91817599	GPC5	0.000103364	-1.91441
chr13	91930765	91930989	GPC5	0.00693515	-2.21405
chr13	91986869	91987350	GPC5	0.0925228	-1.22185
chr13	92103640	92104231	GPC5	2.03145e-06	-2.88385
chr13	92143865	92144065	GPC5	0.0361404	-1.76979
chr13	92175327	92175756	GPC5	0.00855535	-0.975785
chr13	92196675	92197089	GPC5	8.10711e-05	-2.78083
chr13	92224471	92225095	GPC5	6.76749e-05	-2.12691
chr13	92317157	92317372	GPC5	0.00458134	-2.82434
chr13	92460426	92460706	GPC5	0.00247721	-2.49185
chr13	92510409	92510788	GPC5	5.67072e-05	-2.36048
chr13	92649313	92649753	GPC5	1.98609e-05	-2.84287
chr13	92664068	92664391	GPC5	0.0144369	-1.83539
chr13	92719906	92720171	GPC5	0.00143584	-2.49083
chr13	92752786	92752988	GPC5	0.00883671	-2.63429
chr13	92994136	92994359	LINC00363	0.00387369	-2.66025
chr13	93399619	93399835	GPC6	0.0397505	-1.8686
chr13	93715913	93716951	GPC6	0.0141768	-1.3727
chr13	93789121	93789332	GPC6	0.00680053	-2.40898
chr13	93847152	93847605	GPC6	7.91119e-06	-2.57647
chr13	93898338	93898579	GPC6	0.0130647	-1.95426
chr13	94112310	94112563	GPC6	0.0415739	-1.64454
chr13	94121730	94121996	GPC6	0.0199063	-1.93002
chr13	94209073	94209402	GPC6	0.0101257	-1.96949
chr13	94280430	94280630	GPC6	0.0180985	-2.09426
chr13	94351494	94352052	GPC6	0.0838592	-1.06358
chr13	94487073	94487427	DCT	0.01329	-2.01462
chr13	94764685	94765189	LOC101927284	0.00353306	-2.08308
chr13	95588798	95588999	DZIP1	0.0252024	-1.99044
chr13	95614728	95615221	DZIP1	0.0268254	-1.18765
chr13	95627691	95628006	DZIP1	0.0102199	-2.05373
chr13	95948754	95949070	UGGT2	0.0322296	-1.37738
chr13	96082720	96083032	HS6ST3	0.0837938	-1.14412
chr13	96205199	96205464	HS6ST3	0.0596512	-1.76453
chr13	96238988	96239188	HS6ST3	0.019419	-1.99143
chr13	96474248	96474591	HS6ST3	0.0352517	-1.4507
chr13	96636359	96636706	HS6ST3	0.00176085	-2.06043
chr13	96993553	96995032	OXGR1	0.0040602	-0.729193
chr13	97004170	97006084	OXGR1	0.0620861	-0.675697
chr13	97896151	97896422	IPO5	0.0169186	-1.76036
chr13	98293142	98294015	FARP1	0.0243157	-1.0216
chr13	99410678	99410979	UBAC2	0.0478544	-1.26597
chr13	99461871	99462277	LINC01232	0.00690055	-1.86926
chr13	100126002	100126336	PCCA	0.0106132	-1.8487
chr13	100213357	100213830	PCCA	0.000512287	-2.25446
chr13	100214929	100215278	PCCA	8.08569e-05	-2.22207
chr13	100269878	100270154	PCCA	0.0565454	-1.396
chr13	100382853	100383118	PCCA	0.0525696	-1.44293
chr13	100734358	100734744	NALCN-AS1	0.00665326	-1.74537
chr13	100842667	100842869	NALCN-AS1	0.0723177	-1.52941
chr13	101309216	101309619	NALCN	0.00129946	-2.16709
chr13	101381956	101382385	NALCN	0.00671376	-1.86638
chr13	101527274	101527872	ITGBL1	0.016432	-1.37811
chr13	101915272	101915584	FGF14	0.0082677	-1.67005
chr13	103156726	103157370	SLC10A2	0.000839501	-1.56748
chr13	103437729	103437994	LINC01309	0.0494129	-1.50732
chr13	103547982	103548191	LINC01309	0.0384176	-1.60918
chr13	103676572	103676801	LINC01309	0.021398	-2.32685
chr13	103788082	103788282	LINC01309	0.0560432	-1.77835
chr13	104318133	104318339	LINC01309	0.00864499	-1.88997
chr13	104422721	104422993	LINC01309	0.0276116	-1.78611
chr13	104779270	104780464	DAOA-AS1	0.0817008	-1.53121
chr13	105063809	105064026	DAOA-AS1	0.0320714	-2.10571
chr13	105090299	105090575	DAOA-AS1	0.0206181	-2.2188
chr13	105519874	105520084	DAOA-AS1	0.0315335	-1.75374
chr13	106139426	106139765	LINC00460	0.0192007	-1.67158
chr13	106337184	106337536	LINC00460	0.0252886	-1.62062
chr13	106548059	106548766	ARGLU1	0.00207398	-1.3281
chr13	106570388	106570894	ARGLU1	0.00149515	-0.778543
chr13	106602056	106602505	LINC00551	0.0147565	-1.34283
chr13	106610554	106610888	LINC00551	0.026327	-1.35377
chr13	106721701	106721935	LINC00443	0.0921504	-1.25123
chr13	106762843	106763057	LINC00443	0.0115437	-2.2293
chr13	107069490	107069758	FAM155A	0.00480769	-2.4199
chr13	107765708	107766292	FAM155A	0.000140559	-2.71609
chr13	107797434	107797682	FAM155A	0.0238219	-2.20593
chr13	107881447	107881669	FAM155A	0.0172134	-1.89255
chr13	108283195	108283425	TNFSF13B	0.0606946	-1.40212
chr13	108426939	108427313	TNFSF13B	0.00346831	-1.72409
chr13	109336813	109337081	LINC00399	0.0603534	-1.25015
chr13	109628297	109628564	LINC00676	0.0940744	-1.33882
chr13	109835307	109835622	IRS2	0.0705635	-1.31914
chr13	110387512	110389506	COL4A2	0.00540828	-0.691119
chr13	110633565	110635094	NAXD	0.000895585	-0.684261
chr13	111005391	111007117	LINC00431	0.000144387	-1.44264
chr13	111046999	111047199	LINC00368	0.020545	-1.66599
chr13	112673327	112673654	ATP11AUN	0.0576529	-1.276
chr13	112760524	112760928	ATP11A	0.0208635	-1.45681
chr13	114183614	114183909	CDC16	0.0408324	-1.22515
chr14	21526138	21526953	SALL2	0.00854099	-0.838239
chr14	21668341	21668780	OR4E1	2.65065e-07	-2.79765
chr14	21680106	21680445	OR4E1	0.000165383	-2.52617
chr14	21913786	21914186	OR4E1	0.0101138	-0.879982
chr14	22798478	22798778	SLC7A7	0.0940929	-1.06224
chr14	23161075	23161367	SLC7A8	0.0324162	-1.56268
chr14	24817873	24818550	STXBP6	0.002735	-1.55198
chr14	24848378	24848710	STXBP6	0.00757724	-2.41186
chr14	24895388	24895923	STXBP6	0.0517604	-1.38521
chr14	24903424	24903635	STXBP6	0.0122476	-2.18675
chr14	24985070	24985482	STXBP6	0.00222022	-2.08148
chr14	25035145	25035566	STXBP6	0.0180236	-1.42388
chr14	25041498	25043205	STXBP6	8.26568e-07	-1.51798
chr14	26319292	26319492	NOVA1	0.0341166	-1.97775
chr14	26333016	26333245	NOVA1	0.0969379	-1.3386
chr14	26334359	26334598	NOVA1	0.00290035	-2.94655
chr14	26370201	26370514	NOVA1	0.00609544	-2.1777
chr14	26394012	26394822	NOVA1	0.00380677	-1.33684
chr14	26531965	26532306	NOVA1	0.00099481	-1.78388
chr14	27672867	27673110	LOC728755	0.00467637	-2.48374
chr14	28788340	28788540	LINC01551	0.0552461	-1.93531
chr14	29348607	29348872	PRKD1	0.0293526	-1.72726
chr14	30608748	30609096	G2E3	0.0363285	-0.89562
chr14	30634738	30635099	SCFD1	0.0241712	-1.32625
chr14	31657991	31658191	NUBPL	0.0517466	-1.5738
chr14	31829512	31829822	NUBPL	0.0575158	-1.18311
chr14	32128945	32129431	ARHGAP5	0.0113842	-1.54977
chr14	32808772	32809043	AKAP6	0.0207574	-1.74248
chr14	32913753	32914678	NPAS3	0.000934256	-1.44439
chr14	33466341	33466807	NPAS3	0.00108091	-1.90356
chr14	34035452	34036055	EGLN3	0.000562246	-1.67877
chr14	34297950	34298365	SPTSSA	0.052443	-1.37633
chr14	34926578	34926884	SRP54-AS1	0.0142465	-1.62414
chr14	35985523	35985752	LINC00609	0.0274723	-1.50908
chr14	36086661	36086923	LINC00609	0.0403232	-1.96346
chr14	36270247	36270534	MBIP	0.0397664	-1.68123
chr14	36284242	36284764	MBIP	0.0392328	-1.23103
chr14	36856154	36856354	SLC25A21	0.0776719	-1.66867
chr14	36942231	36943191	SLC25A21	0.0555622	-0.629411
chr14	37070866	37071153	SLC25A21	0.0511253	-1.50933
chr14	37241199	37241534	MIPOL1	0.0508883	-1.37424
chr14	37559457	37559773	MIPOL1	0.00274695	-1.935
chr14	37591347	37592378	FOXA1	6.70193e-06	-0.657486
chr14	37641206	37641519	TTC6	0.0247942	-1.52203
chr14	37900571	37900847	LINC00517	0.00628508	-2.32101
chr14	37973128	37973619	LINC00517	0.00191144	-1.94685
chr14	38079274	38079634	SSTR1	0.0713149	-0.998264
chr14	38108694	38108974	SSTR1	0.00396122	-2.53099
chr14	38248719	38249130	CLEC14A	0.0445637	-1.40096
chr14	38282223	38282499	CLEC14A	0.000138476	-3.12644
chr14	38482325	38482684	CLEC14A	0.000699333	-2.42975
chr14	38896329	38896569	LINC00639	0.0276022	-1.8454
chr14	38900970	38901189	LINC00639	0.00359819	-3.25229
chr14	45112936	45113813	PRPF39	0.033226	-0.784465
chr14	45262636	45262918	MIS18BP1	0.0801789	-1.259
chr14	45314211	45314411	MIS18BP1	0.0602837	-1.84685
chr14	45651678	45652332	LINC02303	4.74605e-10	-2.97583
chr14	45818062	45818463	LINC02303	0.00786932	-1.66101
chr14	45891447	45891962	LINC00871	4.02725e-06	-2.49441
chr14	46018883	46020333	LINC00871	9.44152e-16	-3.14149
chr14	46054510	46055068	LINC00871	2.52427e-05	-3.75846
chr14	46571942	46572341	LINC00871	4.31681e-06	-3.08984
chr14	49218235	49219035	RPS29	0.00221552	-1.5477
chr14	49249913	49250539	RPS29	0.0410831	-1.06794
chr14	50475471	50475804	MAP4K5	0.0460415	-0.943578
chr14	51357373	51357573	LINC00640	0.0863536	-1.47201
chr14	51665368	51666515	FRMD6	0.0227088	-1.12829
chr14	51792880	51793292	FRMD6	0.00959985	-1.41811
chr14	51837314	51837706	GNG2	0.0271891	-1.56556
chr14	51852627	51852851	GNG2	0.0640096	-1.57046
chr14	52853159	52853855	FERMT2	0.0319856	-1.08697
chr14	52960529	52961602	FERMT2	0.00377654	-0.641916
chr14	53064614	53064828	DDHD1	0.0644838	-1.43548
chr14	53338248	53338577	LOC101927620	0.00242605	-1.84754
chr14	53366679	53367437	LOC101927620	9.16628e-06	-2.46212
chr14	53596537	53597480	MIR5580	0.000349689	-1.51435
chr14	53640728	53641104	MIR5580	0.010431	-1.40412
chr14	53655468	53655732	MIR5580	0.00164786	-2.58464
chr14	53766146	53766443	MIR5580	0.00444486	-2.02426
chr14	55333548	55334185	FBXO34	0.0872135	-0.900444
chr14	55966496	55966990	PELI2	0.0408959	-1.20341
chr14	55968817	55969278	PELI2	0.0403635	-1.34983
chr14	56180622	56182113	PELI2	8.04236e-05	-1.73968
chr14	56268000	56269087	PELI2	0.00152782	-1.76456
chr14	56994925	56995349	OTX2-AS1	0.000988768	-2.08794
chr14	57332501	57332841	AP5M1	0.0890664	-0.94916
chr14	59208142	59208537	DAAM1	0.00126132	-1.84195
chr14	59570193	59570488	CCDC175	0.0824155	-0.97311
chr14	60175398	60175634	DHRS7	0.0951836	-1.37684
chr14	60179509	60179843	DHRS7	0.0993832	-0.98594
chr14	60190019	60190283	DHRS7	0.0710172	-1.57439
chr14	60665198	60665462	SIX1	0.080336	-1.20267
chr14	61217680	61218534	TMEM30B	0.0549847	-0.876309
chr14	61308327	61308527	PRKCH	0.0779854	-1.42265
chr14	62097270	62097477	SYT16	0.0510907	-1.53864
chr14	62304201	62304630	LINC00644	9.07653e-06	-2.55863
chr14	62329376	62329795	LINC00644	0.00012331	-1.98963
chr14	62364752	62365114	LINC00644	0.0115768	-1.81468
chr14	62373926	62374401	LINC00644	5.66291e-07	-2.49574
chr14	62493762	62494070	KCNH5	0.0021475	-2.1002
chr14	62592931	62593228	KCNH5	0.0174059	-1.55699
chr14	62778949	62779149	KCNH5	0.0158196	-2.19017
chr14	62989156	62989371	KCNH5	0.0322446	-1.60503
chr14	63039847	63040453	KCNH5	2.63997e-05	-1.36954
chr14	63076441	63076920	KCNH5	3.37349e-07	-3.06093
chr14	63102720	63102968	KCNH5	0.0889038	-1.5416
chr14	63773386	63773865	SGPP1	0.0892747	-0.690153
chr14	64421154	64421605	MTHFD1	0.026383	-1.01013
chr14	64556325	64556755	PPP1R36	0.053294	-1.27928
chr14	64614949	64615410	PPP1R36	0.00905398	-1.41322
chr14	67166216	67168276	GPHN	0.00166776	-0.79149
chr14	68047680	68048269	RAD51B	0.000152545	-2.08862
chr14	68363453	68365583	RAD51B	0.0110526	-0.690669
chr14	68494931	68495372	RAD51B	0.0333041	-1.27422
chr14	68762965	68763494	ZFP36L1	0.0297517	-1.04683
chr14	68955553	68955763	ACTN1	0.000109014	-1.79031
chr14	69170924	69171175	DCAF5	0.0616441	-1.32339
chr14	69739028	69739490	SUSD6	0.0907872	-1.37971
chr14	69835424	69835641	LOC100506358	0.0815167	-1.65573
chr14	69849020	69849333	SMOC1	0.0386536	-1.30107
chr14	69901183	69901421	SMOC1	0.0707851	-1.42013
chr14	70064012	70064321	SLC8A3	0.0551617	-1.40978
chr14	70120087	70120435	SLC8A3	0.0789389	-1.1359
chr14	70364661	70364861	SYNJ2BP-COX16	0.0234218	-2.19
chr14	71193658	71194061	PCNX1	0.0484944	-1.13692
chr14	71221771	71222115	SIPA1L1	0.0472882	-1.22824
chr14	71414696	71415034	SIPA1L1	0.00714974	-1.57251
chr14	71982052	71982396	RGS6	0.0844165	-1.19369
chr14	72348955	72349155	RGS6	0.0532378	-1.56726
chr14	72444763	72445059	RGS6	0.0538864	-1.17334
chr14	73015996	73016553	ZFYVE1	0.0160798	-1.24266
chr14	73387847	73388264	NUMB	0.017378	-1.85204
chr14	73994786	73995186	ENTPD5	0.0454621	-1.17689
chr14	74414410	74414668	SYNDIG1L	0.0595827	-1.05011
chr14	74419120	74419453	SYNDIG1L	0.0664061	-0.91608
chr14	74557138	74557416	LTBP2	0.0664666	-1.307
chr14	75493787	75494117	JDP2	0.0211743	-1.29847
chr14	76113449	76113763	IFT43	0.0744894	-1.05562
chr14	76250426	76250635	GPATCH2L	0.0698793	-1.38219
chr14	76834227	76834909	LRRC74A	0.0526855	-0.915972
chr14	77830753	77831128	ADCK1	0.0695749	-1.17361
chr14	78782650	78782895	NRXN3	0.00812398	-2.37079
chr14	78823070	78823386	NRXN3	0.0502476	-1.38288
chr14	78863053	78863484	NRXN3	0.0400475	-1.18735
chr14	78933231	78934485	NRXN3	0.0196037	-0.99964
chr14	79111915	79112423	NRXN3	0.0468376	-1.41126
chr14	79193692	79194260	NRXN3	1.84935e-05	-3.0546
chr14	79294491	79294956	NRXN3	7.94577e-05	-2.47459
chr14	79299230	79299430	NRXN3	0.0104683	-2.29144
chr14	79411412	79412100	NRXN3	2.90058e-08	-3.12858
chr14	79544083	79544383	NRXN3	0.00201394	-2.08838
chr14	79576540	79576788	NRXN3	0.0048371	-3.1223
chr14	79584710	79585043	NRXN3	4.39912e-06	-2.5721
chr14	79596611	79596836	NRXN3	0.0236409	-1.82137
chr14	79601373	79601637	NRXN3	0.0169396	-2.21488
chr14	79661721	79662087	NRXN3	0.00011055	-3.13476
chr14	79708849	79709463	NRXN3	1.00109e-08	-2.54281
chr14	79764214	79764921	NRXN3	7.50586e-17	-4.1549
chr14	79828707	79828907	NRXN3	0.0383919	-1.95864
chr14	79842291	79842629	NRXN3	7.20544e-06	-2.52153
chr14	79889159	79889523	NRXN3	0.000316095	-2.73647
chr14	80538762	80539355	CEP128	0.000403376	-1.79921
chr14	80569980	80570426	CEP128	0.0222584	-1.91365
chr14	80681640	80681922	CEP128	0.0298264	-1.61277
chr14	80987157	80989061	TSHR	0.00339055	-0.694753
chr14	83170269	83170493	LINC02301	0.03454	-1.69032
chr14	83646875	83647317	LINC02301	0.00819389	-1.7167
chr14	83907761	83908037	LINC02301	0.088608	-1.35356
chr14	83923913	83924140	LINC02301	0.0125117	-2.09358
chr14	84081119	84081319	SNORD3P3	0.0822705	-1.58443
chr14	84098020	84098576	SNORD3P3	5.35488e-07	-2.84287
chr14	84453582	84453790	SNORD3P3	0.0514676	-1.67261
chr14	84918376	84918840	SNORD3P3	0.000111992	-2.28964
chr14	84963581	84963833	SNORD3P3	0.0141859	-1.93551
chr14	85421516	85421821	LINC00911	0.0133239	-1.30161
chr14	88166592	88167016	KCNK10	0.0369462	-1.27517
chr14	88831319	88831617	TTC8	0.0286742	-1.38146
chr14	89104450	89104709	FOXN3	0.0479292	-1.64991
chr14	89813589	89814235	EFCAB11	0.00704155	-1.42099
chr14	90111904	90112595	KCNK13	0.00448555	-0.750975
chr14	90123920	90124174	KCNK13	0.0864213	-1.32858
chr14	91897334	91898809	FBLN5	0.0236565	-0.82128
chr14	91924781	91925359	FBLN5	0.0784176	-0.885414
chr14	93282190	93282390	BTBD7	0.0706301	-1.49006
chr14	94770093	94770389	GSC	0.0984196	-0.920733
chr14	95359844	95360358	LINC02292	0.0125932	-1.21687
chr14	95376313	95376664	SYNE3	0.0643929	-1.24535
chr14	95835407	95835700	TUNAR	0.00484815	-2.14787
chr14	96065829	96066058	C14orf132	0.057902	-1.36205
chr14	96791993	96792267	LINC02299	0.0798491	-1.11261
chr14	99345035	99345324	SETD3	0.0720648	-1.08127
chr14	99467690	99469564	SETD3	0.0220917	-0.817341
chr14	103033761	103034106	CDC42BPB	0.0802698	-0.948084
chr14	104012044	104012414	TDRD9	0.0422196	-1.28442
chr15	23565495	23566224	MKRN3	0.0465537	-0.993996
chr15	25702226	25702448	ATP10A	0.0834888	-1.45916
chr15	26095734	26096245	LINC00929	0.099862	-0.99362
chr15	26098982	26099209	LINC00929	0.0050658	-2.2801
chr15	27061809	27062099	GABRG3	0.000756439	-2.22637
chr15	27242052	27242301	GABRG3	0.0340336	-1.68524
chr15	27244147	27244516	GABRG3	0.0139091	-1.77461
chr15	27336539	27337065	GABRG3	2.93989e-05	-2.03019
chr15	27341724	27342163	GABRG3	0.0336666	-1.38437
chr15	27353885	27354512	GABRG3	2.66987e-07	-2.89352
chr15	27380302	27380901	GABRG3	1.66685e-07	-3.39622
chr15	27386086	27386333	GABRG3	0.00274328	-3.35125
chr15	27410931	27412779	GABRG3	2.35786e-17	-3.34841
chr15	27418830	27419040	GABRG3	0.0177113	-2.002
chr15	27449116	27449394	GABRG3	0.0322025	-1.41872
chr15	27454230	27455075	GABRG3	2.2223e-18	-2.78793
chr15	27465149	27465544	GABRG3	0.000182653	-3.06328
chr15	27486619	27487202	GABRG3	7.07393e-06	-2.69172
chr15	27490879	27492533	GABRG3	5.82732e-13	-2.50737
chr15	27514583	27514841	GABRG3	0.00765167	-1.97975
chr15	27529958	27530358	GABRG3	0.0152215	-1.90239
chr15	27538361	27538661	GABRG3	0.0225295	-1.77459
chr15	27545663	27546216	GABRG3	3.90814e-06	-2.35753
chr15	27559599	27559944	GABRG3	4.62827e-05	-3.28391
chr15	27601426	27602011	GABRG3	1.40431e-08	-2.49976
chr15	27636413	27636875	GABRG3	2.68278e-05	-3.02191
chr15	27704515	27705396	OCA2	0.00625105	-1.39404
chr15	27723371	27724336	OCA2	0.00244268	-1.43212
chr15	27730843	27731188	OCA2	0.00395681	-2.18182
chr15	27744545	27745184	OCA2	4.85282e-06	-2.24827
chr15	27746494	27746694	OCA2	0.0776548	-1.36765
chr15	27778479	27778796	OCA2	0.0191852	-1.76395
chr15	27903469	27904473	OCA2	0.0811776	-0.753618
chr15	27937948	27938222	OCA2	0.000232648	-3.0239
chr15	27954792	27955033	OCA2	0.0520497	-1.29852
chr15	27958708	27959434	OCA2	0.000192584	-1.46887
chr15	27977797	27978121	OCA2	0.00714974	-1.74621
chr15	27983196	27983922	OCA2	0.0143189	-1.17353
chr15	29616532	29616774	FAM189A1	0.0767412	-1.33367
chr15	29637571	29639136	LOC100130111	0.00336696	-1.15539
chr15	29910021	29910447	TJP1	0.00499145	-1.97576
chr15	31305009	31305357	KLF13	0.0996032	-0.912022
chr15	31598732	31598993	OTUD7A	0.0777473	-1.41482
chr15	33027806	33028017	FMN1	0.0359872	-1.4789
chr15	33138102	33138561	FMN1	0.0139927	-1.54946
chr15	33414392	33414674	RYR3	0.0743405	-1.306
chr15	34266871	34267086	SLC12A6	0.00893796	-2.21385
chr15	34473095	34473384	GOLGA8A	0.0658455	-1.21004
chr15	34691098	34691301	LINC02252	0.0880385	-1.5618
chr15	34942315	34942696	AQR	0.000729659	-2.43783
chr15	34960492	34960735	AQR	0.0291028	-1.77809
chr15	35039318	35039717	NANOGP8	0.0661396	-1.1818
chr15	35209974	35210240	ANP32AP1	0.0580166	-1.6058
chr15	35444637	35446452	DPH6	0.0543337	-0.66998
chr15	36066793	36067098	MIR4510	0.0127483	-1.67876
chr15	36278186	36278666	C15orf41	0.00557125	-1.17724
chr15	36291567	36291768	C15orf41	0.0203632	-1.90428
chr15	36484120	36484749	C15orf41	0.000390423	-1.85703
chr15	38177865	38178176	SPRED1	0.0347782	-1.44253
chr15	38886408	38887500	LINC02694	0.0626899	-0.600906
chr15	39598654	39600308	THBS1	0.000276241	-0.760414
chr15	39792043	39792534	LOC105370941	0.00499283	-1.4379
chr15	40146090	40146414	BUB1B	0.0521298	-0.899934
chr15	40714242	40714550	RAD51	0.0417079	-1.52135
chr15	41154313	41154780	EXD1	0.0441216	-0.938832
chr15	41798550	41799568	MAPKBP1	0.0605431	-0.65681
chr15	41801994	41802364	MAPKBP1	0.0298453	-1.05398
chr15	42659478	42659874	STARD9	0.00278641	-2.22599
chr15	43101041	43101427	UBR1	0.0650719	-0.775023
chr15	45773055	45773492	LOC105370802	0.0131048	-1.35763
chr15	46260151	46261895	LOC105370802	4.2091e-23	-2.66852
chr15	46386410	46386664	LOC105370802	0.0710531	-1.26834
chr15	46677506	46677780	SEMA6D	0.0219253	-1.69134
chr15	46682132	46682527	SEMA6D	0.00759425	-1.98978
chr15	46918774	46919396	SEMA6D	0.0197878	-1.07848
chr15	46955513	46955796	SEMA6D	0.0353945	-1.72659
chr15	47035875	47036123	SEMA6D	0.0078304	-2.41359
chr15	47114127	47114811	SEMA6D	0.00102627	-1.7641
chr15	47136288	47136494	SEMA6D	0.0875287	-1.51097
chr15	47179966	47180454	SEMA6D	0.00035257	-2.37535
chr15	47360300	47360572	SEMA6D	0.0524359	-1.55204
chr15	47607907	47608107	SEMA6D	0.0129679	-2.38028
chr15	47662747	47663365	SEMA6D	0.00116942	-2.17286
chr15	47968630	47968863	LINC01491	0.0419055	-1.5887
chr15	47971712	47972899	LINC01491	0.026344	-1.08806
chr15	47991318	47991648	SLC24A5	0.00283898	-2.01615
chr15	48002688	48003018	SLC24A5	0.0573849	-1.36451
chr15	48005994	48006446	SLC24A5	0.00462889	-1.92236
chr15	48265214	48266298	SLC12A1	0.00276292	-1.77383
chr15	48908413	48908715	SHC4	0.00376065	-2.33102
chr15	49036698	49037123	SECISBP2L	0.0178039	-1.53719
chr15	50940560	50940846	AP4E1	0.0437257	-1.63645
chr15	51312753	51313342	CYP19A1	0.0678668	-1.04198
chr15	51376035	51376583	GLDN	0.0274159	-1.30011
chr15	51424799	51425128	GLDN	0.032848	-1.57326
chr15	51793482	51794213	TMOD2	0.0713751	-0.864174
chr15	52294750	52296126	MYO5C	1.06803e-13	-1.92331
chr15	52642786	52643525	FAM214A	0.0246309	-1.03304
chr15	53308054	53308621	LINC02490	0.0395556	-1.16843
chr15	53310841	53311211	LINC02490	0.0531321	-1.43234
chr15	53658920	53659161	WDR72	0.046386	-1.62141
chr15	53675850	53676197	WDR72	0.0112779	-1.64753
chr15	55253618	55253871	RAB27A	0.0871167	-1.2338
chr15	55715403	55716103	PRTG	0.0244204	-1.25413
chr15	57165525	57166468	TCF12	0.086113	-0.686872
chr15	57418672	57419067	CGNL1	0.0399177	-1.23771
chr15	57696160	57696366	GCOM1	0.0118557	-2.54338
chr15	58799452	58799925	MINDY2	0.0403896	-1.14025
chr15	58946044	58947858	SLTM	0.040756	-0.689128
chr15	59339267	59339810	MYO1E	0.00698953	-1.38867
chr15	59364320	59364599	MYO1E	0.00809067	-1.63492
chr15	59396291	59396516	MYO1E	0.0851198	-1.2837
chr15	59611370	59611998	GCNT3	0.0210382	-0.603839
chr15	59862471	59863207	FOXB1	0.000592786	-1.03244
chr15	60074149	60074396	FOXB1	0.0388876	-1.32098
chr15	60154958	60156006	FOXB1	0.00037439	-1.33197
chr15	60184569	60185116	ANXA2	0.0102495	-1.07189
chr15	60192951	60193151	ANXA2	0.0617873	-1.49901
chr15	60353311	60353837	ANXA2	0.00840404	-0.918583
chr15	60457413	60457866	ICE2	8.17272e-05	-2.3704
chr15	60576015	60576350	RORA-AS1	0.0241855	-1.19653
chr15	60793541	60794005	RORA	0.0919128	-0.984141
chr15	61041804	61042383	RORA	6.2291e-05	-2.43076
chr15	62089684	62090034	C2CD4A	0.0190303	-1.89971
chr15	62193756	62194019	LOC107984784	0.0286018	-1.59629
chr15	62379230	62379688	MIR6085	0.0460016	-1.37882
chr15	62449852	62450264	MIR6085	0.0457051	-1.3927
chr15	62545611	62546082	MGC15885	0.0353965	-1.15516
chr15	63150012	63150791	RPS27L	0.0692481	-0.97328
chr15	63198523	63199146	RAB8B	0.0025065	-1.63959
chr15	63836707	63837004	HERC1	0.0634175	-0.777659
chr15	64378531	64378793	PCLAF	0.0275707	-0.937169
chr15	64614627	64614828	ZNF609	0.0124791	-2.26837
chr15	65110683	65111234	UBAP1L	0.0193976	-1.14346
chr15	65732776	65733054	DENND4A	0.0234601	-1.68414
chr15	67070234	67070504	SMAD3	0.0739988	-0.593293
chr15	67075851	67078186	SMAD3	5.99562e-05	-0.602285
chr15	67343013	67343442	IQCH	0.0365075	-1.3923
chr15	67358882	67359139	IQCH	0.00405443	-2.31222
chr15	67405604	67406056	IQCH	0.0183808	-1.21109
chr15	67531243	67531873	C15orf61	0.0515201	-0.860148
chr15	68894180	68894406	NOX5	0.0761279	-1.3291
chr15	70091964	70092328	TLE3	1.37377e-06	-2.0942
chr15	70410645	70410914	LINC02205	0.0372458	-1.58828
chr15	70604713	70605942	SALRNA3	0.0164614	-0.991073
chr15	71188908	71189264	THSD4	0.096544	-1.30365
chr15	71609832	71610277	THSD4	0.0581261	-1.09532
chr15	71634884	71635127	THSD4	0.0361254	-1.62303
chr15	72203460	72203786	PKM	0.0795448	-0.71288
chr15	72724104	72724309	BBS4	0.066668	-1.42729
chr15	72851512	72852019	ADPGK-AS1	0.0902661	-0.999209
chr15	72902342	72903213	ADPGK-AS1	0.0891519	-1.17959
chr15	72970954	72971776	NEO1	0.0359262	-0.946629
chr15	73074328	73074573	NEO1	0.00407786	-2.16627
chr15	73227556	73228196	NEO1	0.0846468	-0.962928
chr15	74517127	74517453	ARID3B	0.0669892	-1.11521
chr15	75493808	75494008	PTPN9	0.0738275	-1.55702
chr15	75540104	75541090	PTPN9	0.0571885	-0.978564
chr15	75817228	75817688	UBE2Q2	0.0679102	-0.904173
chr15	76328948	76330646	ISL2	0.00114143	-0.615451
chr15	76517915	76518294	SCAPER	0.00992713	-1.50117
chr15	76576916	76577340	SCAPER	0.0707707	-1.07036
chr15	76753847	76754232	SCAPER	0.00144987	-2.0865
chr15	77243140	77243496	PEAK1	0.00197554	-1.97855
chr15	78840658	78841033	ADAMTS7	0.0415118	-0.886769
chr15	78866776	78867238	MORF4L1	0.0579475	-0.678988
chr15	79204530	79205269	ANKRD34C-AS1	0.0669751	-0.938536
chr15	81507954	81508154	TMC3-AS1	0.0637696	-1.52845
chr15	82183735	82184021	EFL1	0.0651122	-1.25357
chr15	82210143	82210343	EFL1	0.0554816	-1.65095
chr15	84573252	84573576	LINC00933	0.00284203	-1.19112
chr15	84924480	84925120	SLC28A1	0.0591525	-0.623333
chr15	84950376	84950591	SLC28A1	0.056353	-1.25457
chr15	85097816	85098115	PDE8A	0.0483049	-1.16564
chr15	86611734	86612003	AGBL1	0.0135884	-1.70465
chr15	86865952	86866370	AGBL1	2.1589e-05	-2.69358
chr15	86877104	86877663	AGBL1	4.53997e-06	-2.25115
chr15	87129865	87130281	AGBL1	1.34268e-07	-3.56912
chr15	87144795	87145072	AGBL1	0.00230502	-2.33719
chr15	87154752	87155143	AGBL1	0.000102245	-2.58137
chr15	87189053	87189491	AGBL1	0.000609369	-2.05543
chr15	87207916	87208511	AGBL1	1.75297e-13	-3.4709
chr15	87212185	87212422	AGBL1	0.0413464	-1.63235
chr15	87245665	87245986	AGBL1	0.000172746	-3.28784
chr15	87287179	87287585	AGBL1	1.48052e-09	-2.98208
chr15	87348713	87349582	LINC00052	8.78495e-21	-3.32769
chr15	87354650	87355431	LINC00052	7.06749e-19	-5.58724
chr15	87362600	87362890	LINC00052	0.00021038	-3.54759
chr15	87365265	87365599	LINC00052	1.55243e-09	-3.64932
chr15	87461694	87461998	LINC00052	0.0151107	-1.97726
chr15	87464038	87464317	LINC00052	0.00170446	-2.55543
chr15	87470968	87471381	LINC00052	0.0107766	-2.43488
chr15	87477723	87478652	LINC00052	2.62693e-27	-3.29217
chr15	87500316	87500588	LINC00052	0.00392137	-2.43637
chr15	87527253	87529289	LINC00052	1.45355e-28	-5.27562
chr15	87556491	87556847	LINC00052	0.00327298	-2.55716
chr15	87570257	87571291	LINC00052	2.23785e-27	-3.25666
chr15	87572334	87572594	LINC00052	5.50873e-06	-3.3794
chr15	87575920	87577201	LINC00052	2.11029e-07	-1.99024
chr15	87597574	87598243	LINC00052	4.63578e-12	-2.82105
chr15	87609267	87610859	LINC00052	3.48578e-56	-4.59122
chr15	87618929	87619688	LINC00052	8.54094e-21	-4.97423
chr15	87661581	87661824	LINC00052	0.0143042	-2.13554
chr15	87669126	87669463	LINC00052	1.50376e-05	-3.22343
chr15	87711084	87711305	LINC00052	0.0401959	-1.93233
chr15	87733057	87733373	NTRK3	0.000414378	-2.38859
chr15	87764841	87765223	NTRK3	0.000197803	-2.47579
chr15	87877344	87877929	NTRK3	1.22341e-10	-3.17446
chr15	87962444	87962869	NTRK3	0.000105544	-2.60593
chr15	88166266	88166628	NTRK3	0.0609063	-1.21925
chr15	88375392	88375606	MRPL46	0.0769118	-1.38892
chr15	88438345	88438734	MRPL46	0.0940604	-1.18136
chr15	88791048	88792022	ACAN	0.0609851	-0.883065
chr15	88800072	88800387	ACAN	0.0844405	-0.890354
chr15	88810456	88810735	ACAN	0.0436977	-1.33447
chr15	88939868	88940674	MFGE8	0.0626726	-0.749743
chr15	88973314	88974835	MFGE8	0.047322	-0.871777
chr15	89221480	89222720	RLBP1	0.00685584	-0.771574
chr15	89566210	89566794	TICRR	0.0802476	-0.737166
chr15	89597164	89597552	TICRR	0.0586368	-1.12796
chr15	89756871	89757209	MESP1	0.0850903	-0.869724
chr15	90674462	90674835	CRTC3-AS1	0.0581596	-1.14573
chr15	92131035	92131278	SLCO3A1	0.0508004	-1.6867
chr15	92521541	92522233	C15orf32	0.00185855	-1.07237
chr15	92527264	92527595	C15orf32	0.0932129	-1.03848
chr15	92949977	92950246	CHD2	0.0769683	-1.11386
chr15	94692748	94693010	LOC440311	0.0343898	-1.60554
chr15	95580039	95580389	LINC00924	0.0412571	-1.47607
chr15	96508648	96509028	NR2F2	0.0664809	-1.58523
chr15	96972301	96972611	SPATA8	0.0221927	-1.66406
chr15	96992865	96993153	SPATA8	0.00311261	-2.19796
chr15	97002788	97003236	SPATA8	0.000266072	-3.0042
chr15	97009128	97009707	SPATA8	4.69758e-06	-2.8437
chr15	97014025	97014326	SPATA8	0.00113997	-3.65426
chr15	97026831	97027181	SPATA8	0.0205639	-1.62779
chr15	97159055	97159443	LINC02254	0.0979325	-1.58915
chr15	97177073	97177335	LINC02254	0.000983632	-2.38109
chr15	97245802	97247270	LINC02254	0.0492742	-0.705644
chr15	97482433	97482880	LINC02254	0.0751793	-1.06954
chr15	97881650	97881894	LINC00923	0.0543048	-1.30345
chr15	98177833	98178355	LINC01582	0.013138	-0.651831
chr15	98280526	98281255	LINC02351	0.0341371	-1.17011
chr15	98347067	98347348	LINC02351	0.0098288	-1.84019
chr15	98389811	98390326	LINC02351	0.00408448	-1.56669
chr15	98408230	98408479	LINC02351	0.0120482	-2.02639
chr15	98513471	98513934	FAM169B	0.0131039	-1.42922
chr15	98547730	98549068	FAM169B	0.000121066	-0.597753
chr15	98815318	98815519	IGF1R	0.0222062	-2.05325
chr15	98844926	98845752	IGF1R	0.0340496	-1.13135
chr15	100016928	100017526	ADAMTS17	0.000187118	-1.65247
chr15	100030703	100031233	ADAMTS17	0.0378569	-1.14774
chr15	101207881	101208136	CHSY1	0.0278444	-1.27204
chr15	101807286	101808579	OR4F6	0.000411499	-1.09951
chr16	250233	250661	FAM234A	0.0050692	-1.59965
chr16	1548338	1548794	IFT140	0.0103401	-1.27125
chr16	3464343	3464618	NAA60	0.0333112	-1.27197
chr16	3771584	3772682	CREBBP	0.0372188	-0.68912
chr16	4554032	4556631	C16orf96	0.0163627	-0.655117
chr16	5176361	5176674	EEF2KMT	0.0570562	-1.60467
chr16	8716521	8716986	ABAT	0.00431193	-0.914466
chr16	9966793	9967124	GRIN2A	0.0114441	-1.85694
chr16	10559056	10559441	EMP2	0.0488204	-1.29237
chr16	11923895	11924376	NPIPB2	0.0969968	-0.967736
chr16	14675293	14675716	PLA2G10	0.0122524	-1.2031
chr16	15794403	15795083	MYH11	0.0897249	-0.684098
chr16	16004042	16004743	ABCC1	0.00362939	-1.1241
chr16	17327670	17328046	XYLT1	0.00137817	-2.22662
chr16	17555317	17555521	XYLT1	0.035244	-1.83622
chr16	19143008	19143678	ITPRIPL2	0.047912	-0.990139
chr16	19284225	19284599	CLEC19A	0.017357	-1.23856
chr16	19758047	19758689	IQCK	7.83985e-14	-3.50774
chr16	19869929	19870167	GPRC5B	0.0816537	-1.2065
chr16	20704369	20704620	ACSM1	0.00338593	-2.54385
chr16	21100483	21102356	DNAH3	0.020394	-0.614365
chr16	22625181	22625454	SMG1P1	0.0392548	-1.4287
chr16	22691560	22693394	HS3ST2	0.0588314	-0.763463
chr16	22816173	22816860	HS3ST2	0.0182467	-1.0012
chr16	23071337	23073504	USP31	0.00417171	-0.628423
chr16	23784903	23785160	CHP2	0.0315989	-1.61127
chr16	23924209	23924463	PRKCB	0.0353819	-1.66177
chr16	24774104	24774389	TNRC6A	0.0116626	-1.77908
chr16	24858501	24859837	SLC5A11	0.062157	-0.640605
chr16	25097497	25097878	LCMT1-AS1	0.0391993	-1.32609
chr16	25590623	25590865	HS3ST4	0.0146176	-2.05845
chr16	25643743	25644012	HS3ST4	0.09595	-1.33389
chr16	25658208	25658481	HS3ST4	0.0821836	-1.35129
chr16	27197315	27197606	KDM8	0.055144	-1.35524
chr16	27491760	27492493	GTF3C1	0.0445639	-0.7763
chr16	27501678	27501932	GTF3C1	0.0686547	-1.27632
chr16	27567855	27568535	KIAA0556	1.19664e-07	-2.34043
chr16	27594114	27594345	KIAA0556	0.0186448	-2.15529
chr16	28166767	28167200	XPO6	0.015251	-1.02961
chr16	28537005	28537501	NUPR1	0.0565688	-0.813291
chr16	29779500	29780026	ZG16	0.0224574	-1.02886
chr16	29824215	29825803	MVP	0.000171028	-0.590418
chr16	29915577	29917347	KCTD13	0.0145478	-0.650185
chr16	31242363	31242563	TRIM72	0.048971	-1.5864
chr16	46653826	46654610	VPS35	0.00491479	-0.915219
chr16	48887694	48887926	N4BP1	0.0443263	-1.84511
chr16	49799246	49799471	ZNF423	0.0622108	-1.27434
chr16	50354927	50355338	BRD7	0.091784	-1.01892
chr16	50481849	50482164	NKD1	0.0343602	-1.48715
chr16	50821655	50821951	LINC02168	0.0530726	-0.991651
chr16	53077309	53077566	CHD9	0.0140026	-1.85707
chr16	53181966	53182200	CHD9	0.0586867	-1.47999
chr16	53529497	53529927	AKTIP	0.017802	-1.4247
chr16	54266765	54266973	LINC02169	0.0340472	-1.91968
chr16	55559231	55559593	LPCAT2	0.000767712	-2.48794
chr16	55568303	55568549	LPCAT2	0.0482619	-1.55117
chr16	56737223	56738632	NUP93	0.019174	-0.677105
chr16	57842148	57842456	LOC388282	0.0876544	-1.23096
chr16	58931495	58931702	GOT2	0.00923495	-2.47365
chr16	59021613	59022189	GOT2	0.0447445	-0.823347
chr16	59060293	59060592	GOT2	0.00344737	-2.34459
chr16	59169073	59169457	GOT2	0.00516706	-2.05502
chr16	59179551	59180520	GOT2	3.70631e-08	-2.52028
chr16	59210887	59211301	GOT2	5.167e-07	-3.41922
chr16	59305903	59306183	APOOP5	0.0045602	-1.88643
chr16	59324361	59324872	APOOP5	5.02727e-12	-3.15442
chr16	59353381	59353593	APOOP5	0.00586897	-2.75543
chr16	59356804	59357176	APOOP5	0.0616575	-1.29235
chr16	59368359	59368806	APOOP5	0.0271699	-1.53974
chr16	59379246	59379482	APOOP5	0.0742861	-1.36239
chr16	59385957	59386368	APOOP5	0.000411834	-2.24709
chr16	59400339	59401241	APOOP5	0.0106416	-2.36161
chr16	59402575	59403088	APOOP5	9.53106e-06	-2.56982
chr16	59433992	59434232	APOOP5	0.00576839	-2.23917
chr16	59459847	59460297	APOOP5	4.4231e-05	-1.73123
chr16	59467202	59467451	APOOP5	0.0104224	-1.99373
chr16	59478675	59479291	APOOP5	1.03421e-11	-3.16363
chr16	59490288	59490555	APOOP5	0.0234289	-1.82805
chr16	59509813	59510526	APOOP5	4.8998e-17	-3.41569
chr16	59543497	59544013	APOOP5	4.07759e-09	-2.94017
chr16	59545783	59546195	APOOP5	5.7035e-05	-2.75602
chr16	59573503	59574522	APOOP5	6.83635e-16	-3.45269
chr16	59632238	59632734	APOOP5	3.49143e-06	-4.28644
chr16	59634047	59634290	APOOP5	0.00077415	-2.57486
chr16	59635543	59636241	APOOP5	4.16635e-13	-4.28405
chr16	59697875	59698590	APOOP5	4.34944e-06	-3.24096
chr16	59878490	59879248	LINC02141	5.56149e-08	-2.47969
chr16	59880609	59881089	LINC02141	1.68511e-05	-2.76749
chr16	59886066	59886378	LINC02141	0.000668635	-3.26704
chr16	59903547	59903801	LINC02141	0.0048216	-1.72135
chr16	59905551	59906210	LINC02141	4.2914e-14	-2.62909
chr16	59971320	59971619	LINC02141	0.000421698	-2.59695
chr16	59973841	59974330	LINC02141	9.75719e-07	-2.63188
chr16	59993020	59993590	LINC02141	0.00414944	-1.79888
chr16	59998901	59999309	LINC02141	0.0184023	-1.85262
chr16	60107503	60107818	LINC02141	0.00209012	-2.09815
chr16	60143083	60143302	LINC02141	0.0118993	-2.10217
chr16	60152021	60152243	LINC02141	0.0138839	-2.33089
chr16	60166198	60166404	LINC02141	0.0450808	-1.77913
chr16	61007308	61007696	CDH8	0.00181429	-1.93128
chr16	61764047	61764313	CDH8	0.0452285	-1.68783
chr16	65576048	65576458	LINC00922	0.0166211	-1.12867
chr16	66568438	66570391	CKLF-CMTM1	0.0117288	-0.73431
chr16	67508793	67509374	LOC100505942	0.0209842	-1.18737
chr16	68128689	68129703	NFATC3	0.0290058	-0.799324
chr16	68332328	68332877	PRMT7	6.81594e-08	-2.1611
chr16	68469832	68471054	SMPD3	0.0170154	-0.805072
chr16	69031699	69032393	TANGO6	0.0634561	-0.793842
chr16	70008558	70008941	PDXDC2P-NPIPB14P	0.0481915	-1.84556
chr16	70075511	70075756	PDXDC2P-NPIPB14P	0.0178895	-1.78438
chr16	70162062	70162431	PDPR	0.00638501	-1.13988
chr16	70206782	70207113	SMG1P7	0.0599781	-1.40254
[truncated: 4,173 more rows]

## Sheet: Overlapped Top (53952)
Chromosome number	Start position	End position	Gene name	FDR	log2 FC
chr1	995772	996191	HES4	0.000996373	-0.742065
chr1	1264751	1265607	UBE2J2	0.000759129	-0.592976
chr1	1318100	1318705	INTS11	0.000272638	-0.817257
chr1	1740944	1741557	SLC35E2A	2.22347e-20	-3.83767
chr1	1858647	1859684	GNB1	7.07345e-09	-1.23044
chr1	1988785	1989604	CFAP74	0.000134561	-1.14278
chr1	2014888	2015745	GABRD	0.0515277	-0.642547
chr1	2118703	2119741	PRKCZ	6.68206e-06	-2.1107
chr1	2208184	2208821	FAAP20	3.13577e-13	-1.34465
chr1	2234127	2234977	SKI	5.81368e-07	-0.974422
chr1	2245838	2246913	SKI	2.09718e-06	-0.763385
chr1	2321981	2322896	MORN1	7.12612e-08	-0.919176
chr1	2334648	2335499	MORN1	4.95075e-12	-1.79871
chr1	2574334	2574788	LOC100996583	1.34215e-06	-2.09695
chr1	2593875	2594517	MMEL1	0.00144243	-0.982114
chr1	3306712	3307697	PRDM16	0.0190231	-0.94713
chr1	3380540	3380875	PRDM16	0.0189401	-1.01332
chr1	3460658	3461147	ARHGEF16	0.0459089	-0.817368
chr1	3496005	3496606	MEGF6	2.65531e-06	-1.32737
chr1	3613341	3615473	MEGF6	5.97854e-17	-1.17077
chr1	3666008	3666813	TP73	0.00947314	-1.06359
chr1	3690106	3691111	TP73	2.56256e-16	-1.70643
chr1	3767625	3767859	CCDC27	0.00527808	-1.64367
chr1	3804020	3804930	CEP104	2.33938e-05	-1.21082
chr1	3836456	3836733	CEP104	0.00264177	-2.95323
chr1	3864779	3865147	DFFB	0.00179259	-2.23325
chr1	3948095	3948932	LINC01346	1.20621e-11	-3.41975
chr1	3960964	3961717	LINC01346	1.72263e-08	-2.20866
chr1	3997311	3997840	LINC01346	0.0187431	-1.24436
chr1	4044649	4045619	LINC01346	0.000189252	-2.72245
chr1	4071455	4071841	LINC01346	5.96238e-08	-2.82783
chr1	4073453	4073734	LINC01346	0.0456573	-1.19067
chr1	4081988	4083794	LINC01346	3.10293e-21	-2.86787
chr1	4087619	4087833	LINC01346	0.00255602	-2.16742
chr1	4095465	4095824	LINC01346	0.0128058	-1.834
chr1	4101147	4102089	LINC01346	4.27384e-08	-2.40446
chr1	4106366	4106889	LINC01346	1.47831e-12	-2.53574
chr1	4108120	4108963	LINC01346	3.01838e-41	-3.85007
chr1	4123662	4123914	LINC01346	0.00212402	-2.336
chr1	4137930	4139207	LINC01346	4.51547e-09	-2.21027
chr1	4161829	4163616	LINC01346	0.0111123	-0.728406
chr1	4317247	4318329	LINC01777	0.0522817	-0.966329
chr1	4330771	4331640	LINC01777	0.00281382	-1.23742
chr1	4346097	4346572	LINC01777	6.88217e-12	-3.51994
chr1	4359650	4360290	LINC01777	9.07343e-05	-2.28134
chr1	4375719	4376198	LINC01777	5.49577e-14	-2.44408
chr1	4380359	4381269	LINC01777	3.40133e-09	-2.24003
chr1	4395194	4395816	LINC01777	1.48709e-14	-3.15109
chr1	4398057	4398588	LINC01777	1.34846e-06	-3.52025
chr1	4428417	4429457	LINC01777	1.64148e-32	-4.13258
chr1	4452931	4453136	LINC01777	0.00850816	-2.61194
chr1	4473696	4476408	LINC01777	2.72224e-11	-1.93931
chr1	4504060	4504435	LINC01646	0.00091888	-1.75163
chr1	4527695	4528343	LINC01646	0.0232112	-1.3046
chr1	4549988	4550267	LINC01646	0.0517057	-1.53984
chr1	4644630	4645489	AJAP1	1.19928e-13	-1.75171
chr1	4666835	4667154	AJAP1	0.000458886	-1.75745
chr1	4673468	4673764	AJAP1	2.06835e-05	-2.05904
chr1	4684260	4684917	AJAP1	0.00225686	-1.72569
chr1	4690927	4691683	AJAP1	0.0613435	-0.705299
chr1	4702658	4703397	AJAP1	3.25364e-12	-1.84099
chr1	4785984	4786532	AJAP1	8.99723e-05	-2.17745
chr1	4856435	4856718	AJAP1	0.0117923	-1.74243
chr1	4931542	4931834	AJAP1	0.0122509	-1.84619
chr1	4963007	4963797	AJAP1	0.0017903	-1.0987
chr1	4972017	4972273	AJAP1	0.0892796	-1.28852
chr1	5005705	5006077	AJAP1	6.97184e-06	-2.94671
chr1	5312924	5313197	AJAP1	0.0367856	-1.46802
chr1	5333233	5333638	MIR4689	0.052951	-1.18083
chr1	5551461	5552011	MIR4689	5.12074e-06	-2.77604
chr1	5570937	5571274	MIR4689	0.000510123	-2.51345
chr1	5648354	5649093	MIR4689	0.0212302	-1.27179
chr1	5673983	5674183	MIR4689	0.0676972	-1.81519
chr1	5707598	5707798	MIR4689	0.0554997	-1.65787
chr1	5983426	5983731	NPHP4	0.050525	-1.11059
chr1	6016215	6016816	KCNAB2	0.0835959	-0.679182
chr1	6300114	6302151	ACOT7	8.67599e-14	-1.25322
chr1	6317015	6317960	ACOT7	5.93998e-17	-2.20493
chr1	6358061	6360059	ACOT7	2.32664e-10	-0.904482
chr1	6372046	6372753	ACOT7	7.65933e-08	-1.91031
chr1	6506809	6507364	PLEKHG5	0.0234949	-0.898305
chr1	6544606	6545975	NOL9	1.04375e-07	-0.912437
chr1	6734521	6735133	LINC01672	0.0415658	-0.652223
chr1	6794178	6796430	CAMTA1	5.65601e-24	-2.09467
chr1	6800764	6801115	CAMTA1	0.0239629	-2.0804
chr1	6859219	6860772	CAMTA1	6.72377e-51	-3.66915
chr1	6969134	6969423	CAMTA1	0.0213349	-1.46501
chr1	6991287	6991879	CAMTA1	7.02147e-07	-2.30796
chr1	7026148	7026724	CAMTA1	0.00298976	-0.831279
chr1	7046311	7046760	CAMTA1	0.000171879	-1.86831
chr1	7172694	7173289	LOC102725193	0.0543695	-0.848726
chr1	7219983	7220419	LOC102725193	5.14908e-10	-2.61957
chr1	7223482	7225066	LOC102725193	4.60824e-14	-1.73791
chr1	7255489	7256030	LOC102725193	0.00540751	-1.24021
chr1	7262751	7262985	LOC102725193	5.4982e-05	-2.08697
chr1	7298792	7301540	LOC102725193	1.50905e-28	-1.43609
chr1	7313021	7313594	LOC102725193	1.29427e-12	-3.15646
chr1	7334477	7335819	LOC102725193	1.55284e-42	-2.80006
chr1	7358178	7358946	LOC102725193	6.98565e-06	-2.05231
chr1	7379003	7380012	LOC102725193	2.32156e-08	-1.19267
chr1	7462486	7463306	LOC102725193	8.7531e-16	-2.81567
chr1	7470853	7472263	LOC102725193	4.00389e-19	-1.4397
chr1	7478670	7479315	LOC102725193	1.27256e-11	-2.005
chr1	7489949	7492446	LOC102725193	0.00278565	-0.733925
chr1	7526389	7526848	LOC102725193	0.0151599	-1.16885
chr1	7538077	7538410	LOC102725193	0.000466971	-1.63567
chr1	7717449	7718169	VAMP3	3.5316e-13	-2.62187
chr1	7745745	7746193	VAMP3	3.89209e-06	-2.22082
chr1	7810352	7810812	PER3	2.6854e-15	-3.4714
chr1	7847646	7848174	UTS2	0.0144116	-1.24161
chr1	7869291	7870299	UTS2	5.24327e-06	-0.89408
chr1	7883244	7883593	UTS2	0.0426585	-1.17112
chr1	7893604	7894748	TNFRSF9	5.98365e-38	-3.0368
chr1	7896884	7897389	TNFRSF9	2.1227e-17	-3.89735
chr1	7899550	7900079	TNFRSF9	2.92836e-05	-1.77832
chr1	7920525	7920948	TNFRSF9	0.00306015	-1.52702
chr1	8055819	8056390	ERRFI1	0.00316718	-1.05675
chr1	8059212	8059664	ERRFI1	5.07016e-10	-2.14211
chr1	8061139	8062407	ERRFI1	5.85893e-06	-0.612216
chr1	8077108	8078674	ERRFI1	1.14153e-13	-1.15456
chr1	8108967	8109753	ERRFI1	3.77312e-25	-2.88493
chr1	8381771	8382485	RERE	8.26645e-06	-0.887317
chr1	8394511	8397457	RERE	2.33509e-55	-1.87386
chr1	8412142	8412945	RERE	3.43976e-14	-2.07122
chr1	8438952	8439800	RERE	0.00143698	-1.07769
chr1	8456021	8457032	RERE	5.53439e-06	-1.50298
chr1	8462985	8463950	RERE	2.16667e-16	-2.38019
chr1	8480695	8481360	RERE	0.0129797	-0.856129
chr1	8516974	8518265	RERE	0.000355963	-1.18276
chr1	8525272	8526474	RERE	5.38063e-05	-0.739869
chr1	8540210	8541245	RERE	3.77707e-13	-2.11338
chr1	8545074	8545531	RERE	6.48499e-07	-1.97449
chr1	8571155	8571959	RERE	1.79659e-12	-2.044
chr1	8626266	8626974	RERE	9.12458e-13	-2.31881
chr1	8648989	8649439	RERE	1.5888e-06	-2.11988
chr1	8664109	8664374	RERE	0.014759	-0.973514
chr1	8668308	8668763	RERE	0.0180365	-1.17333
chr1	8680661	8681705	RERE	0.00178143	-0.873724
chr1	8722993	8723604	RERE	1.56199e-11	-3.19856
chr1	8733477	8733971	RERE	3.1269e-05	-1.83256
chr1	8739977	8741130	RERE	4.27517e-28	-2.81681
chr1	8745761	8746863	RERE	2.24969e-07	-2.1963
chr1	8762953	8763339	RERE	0.000916603	-2.20933
chr1	8777927	8778267	RERE	0.000797852	-1.84981
chr1	8797318	8797625	RERE	0.0953037	-1.18045
chr1	8813128	8814334	RERE	3.15241e-14	-2.23986
chr1	8822610	8823099	RERE	2.76598e-07	-1.16603
chr1	8825075	8826458	RERE	1.68494e-07	-0.872542
chr1	8939455	8940013	CA6	9.35436e-11	-2.05247
chr1	8941637	8942385	CA6	6.1678e-06	-0.967259
chr1	9074853	9075530	SLC2A5	1.11613e-07	-1.01889
chr1	9080603	9081293	SLC2A5	1.60456e-09	-2.04112
chr1	9162859	9164650	MIR34AHG	2.49974e-22	-1.54035
chr1	9194062	9194381	LNCTAM34A	3.15961e-09	-2.93183
chr1	9210538	9212042	LNCTAM34A	5.17679e-09	-1.39924
chr1	9228470	9228843	H6PD	0.0771512	-0.916724
chr1	9275086	9276059	H6PD	0.00155658	-0.75372
chr1	9315498	9316464	SPSB1	1.71669e-11	-1.26014
chr1	9317583	9318334	SPSB1	3.42006e-15	-1.8685
chr1	9388875	9389165	SPSB1	0.0599002	-0.902975
chr1	9413086	9413705	LINC02606	0.0113212	-0.753726
chr1	9438489	9439365	LINC02606	1.39197e-05	-1.41369
chr1	9448229	9449710	LINC02606	0.00109438	-1.23758
chr1	9555211	9555837	SLC25A33	2.28983e-11	-2.85493
chr1	9561256	9562024	SLC25A33	3.23086e-05	-1.12386
chr1	9671253	9672033	PIK3CD	2.45131e-17	-2.13743
chr1	9705361	9705955	PIK3CD	0.00276825	-0.827306
chr1	9782195	9782905	CLSTN1	8.74738e-06	-2.018
chr1	9872764	9873119	CTNNBIP1	0.0149853	-0.963712
chr1	9877854	9878581	CTNNBIP1	0.0343755	-0.597617
chr1	9881759	9882174	CTNNBIP1	0.00269992	-1.31275
chr1	9990588	9991327	NMNAT1	0.00189159	-1.97885
chr1	10074146	10074785	UBE4B	9.86288e-12	-2.28003
chr1	10107929	10108951	UBE4B	2.48318e-28	-2.11649
chr1	10195543	10195957	UBE4B	0.000708207	-1.7066
chr1	10197977	10198344	KIF1B	0.0659033	-0.935989
chr1	10229859	10231066	KIF1B	0.0216397	-0.884131
chr1	10251549	10254190	KIF1B	8.36894e-06	-0.903102
chr1	10339853	10340115	KIF1B	0.000793564	-2.15902
chr1	10459023	10459924	DFFA	0.000184913	-1.1627
chr1	10510498	10511504	PEX14	4.60385e-22	-1.82791
chr1	10585575	10586779	PEX14	2.19146e-14	-1.3725
chr1	10634681	10636083	CASZ1	7.35347e-15	-1.17407
chr1	10686147	10687026	CASZ1	0.00556865	-0.98866
chr1	10704269	10705108	CASZ1	2.70373e-07	-1.25616
chr1	10724083	10724608	CASZ1	1.46525e-08	-2.14443
chr1	10731037	10731373	CASZ1	0.000814097	-1.52454
chr1	10761349	10762026	CASZ1	2.93985e-07	-1.94309
chr1	10778761	10779805	CASZ1	8.42935e-10	-1.40468
chr1	10967992	10968845	C1orf127	0.00482587	-0.993251
chr1	11132976	11135182	MTOR	5.16944e-11	-1.35933
chr1	11179777	11180911	MTOR	1.13909e-12	-2.4242
chr1	11267727	11268101	UBIAD1	2.51055e-05	-1.57155
chr1	11384190	11384588	UBIAD1	0.0493788	-0.764434
chr1	11550535	11551204	DISP3	0.007793	-1.18571
chr1	11568449	11570037	DISP3	2.11049e-06	-1.94771
chr1	11790851	11791218	MTHFR	0.000798591	-1.50911
chr1	11821361	11822021	CLCN6	2.95811e-09	-2.00831
chr1	11862895	11863274	NPPB	0.00390529	-1.39703
chr1	11901419	11901777	RNU5E-1	0.0241671	-1.27842
chr1	11918888	11919233	KIAA2013	0.0311601	-0.920941
chr1	11990170	11991222	MFN2	1.28656e-45	-3.20582
chr1	12040273	12041118	MIIP	1.34557e-06	-2.37175
chr1	12051887	12053522	TNFRSF8	3.43456e-07	-1.10581
chr1	12075631	12076112	TNFRSF8	3.10649e-08	-2.23385
chr1	12161435	12162415	MIR7846	4.38736e-09	-1.29987
chr1	12184147	12184693	TNFRSF1B	0.000757442	-1.18333
chr1	12296777	12296986	VPS13D	0.0707268	-1.59771
chr1	12356008	12356304	VPS13D	0.0102733	-1.74651
chr1	12368684	12369661	VPS13D	1.12077e-07	-1.93704
chr1	12381005	12381803	VPS13D	4.89277e-09	-3.23896
chr1	12385155	12386741	VPS13D	1.28033e-20	-2.92641
chr1	12405403	12407760	VPS13D	7.18965e-24	-1.8396
chr1	12415084	12415520	VPS13D	0.0300886	-1.1782
chr1	12424173	12424633	VPS13D	0.0125389	-1.65037
chr1	12433423	12434607	VPS13D	4.06738e-27	-2.98568
chr1	12435666	12436017	VPS13D	3.09598e-07	-2.09382
chr1	12437043	12437311	VPS13D	4.25301e-05	-1.9321
chr1	12454189	12455556	VPS13D	2.87544e-28	-1.91514
chr1	12456813	12457362	VPS13D	2.24794e-13	-2.79338
chr1	12485511	12487066	VPS13D	3.66984e-13	-1.93155
chr1	12496220	12496917	VPS13D	3.44958e-14	-2.77719
chr1	12501610	12502029	VPS13D	2.30382e-07	-2.3242
chr1	12528213	12529644	VPS13D	9.67071e-28	-2.49046
chr1	12539765	12540724	DHRS3	8.15404e-11	-0.954781
chr1	12556277	12556881	DHRS3	8.89495e-06	-1.1859
chr1	12572553	12574584	DHRS3	1.71577e-13	-1.29101
chr1	12587891	12588754	DHRS3	0.000805116	-0.7294
chr1	12601369	12602560	DHRS3	7.16669e-06	-0.668968
chr1	13628336	13629236	PDPN	2.2435e-22	-2.35086
chr1	13651246	13652499	PDPN	0.000863636	-1.75563
chr1	13667825	13668145	PRDM2	0.00275409	-2.1525
chr1	13730673	13731230	PRDM2	7.4038e-06	-2.35563
chr1	13766737	13767535	PRDM2	9.54219e-16	-2.91214
chr1	13798921	13799127	PRDM2	0.0167577	-1.96485
chr1	14929424	14930621	KAZN	0.0174863	-0.637979
chr1	14945159	14947300	KAZN	3.80753e-09	-1.35271
chr1	14968460	14968976	KAZN	6.56454e-06	-1.55398
chr1	14996092	14997101	KAZN	2.44585e-05	-1.173
chr1	15089415	15090791	KAZN	0.000493489	-1.23943
chr1	15141976	15142562	TMEM51-AS1	3.77441e-05	-1.57092
chr1	15158592	15159405	TMEM51	5.84028e-06	-1.04615
chr1	15172504	15173129	TMEM51	1.59382e-05	-1.41113
chr1	15178738	15179749	TMEM51	1.84887e-08	-0.868174
chr1	15181590	15181903	TMEM51	3.40512e-06	-2.38542
chr1	15218397	15218969	TMEM51	2.43813e-13	-3.24201
chr1	15260571	15261905	FHAD1	5.43936e-18	-2.13786
chr1	15284961	15285364	FHAD1	0.0384187	-1.10661
chr1	15328719	15330458	FHAD1	0.00183285	-1.07412
chr1	15336953	15338474	FHAD1	1.0496e-29	-1.98644
chr1	15342043	15342375	FHAD1	3.11801e-07	-1.87648
chr1	15345847	15346464	FHAD1	4.73548e-08	-1.99677
chr1	15352371	15352809	FHAD1	1.98519e-14	-1.98258
chr1	15355907	15357279	FHAD1	1.22013e-34	-1.7969
chr1	15368083	15368337	FHAD1	0.0178337	-1.61287
chr1	15391366	15391716	FHAD1	0.0501277	-1.07046
chr1	15400510	15401462	FHAD1	2.94152e-18	-2.72598
chr1	15424197	15424518	EFHD2	0.0036541	-1.2318
chr1	15426763	15427096	EFHD2	0.0237348	-0.776684
chr1	15454138	15454729	CELA2A	2.62092e-06	-2.37336
chr1	15457690	15457977	CELA2A	0.00181292	-1.58589
chr1	15579625	15579911	AGMAT	0.0359221	-1.21793
chr1	15655331	15655844	DDI2	0.0121191	-1.30592
chr1	15749160	15750225	SLC25A34-AS1	1.35893e-10	-1.64583
chr1	15788151	15788996	FBLIM1	5.27801e-13	-1.58923
chr1	15813351	15813752	UQCRHL	2.00375e-06	-2.27748
chr1	15830738	15831068	FLJ37453	4.40411e-06	-1.49076
chr1	15902766	15903291	SPEN	0.00532691	-1.08004
chr1	15916009	15917161	SPEN	0.0496381	-0.647792
chr1	15919353	15919776	SPEN	1.54226e-09	-2.53424
chr1	15949092	15950082	ZBTB17	1.13055e-20	-1.69227
chr1	16012717	16013541	HSPB7	1.25639e-13	-1.68431
chr1	16152470	16153045	EPHA2	2.70812e-09	-1.17359
chr1	16162400	16162691	EPHA2	0.00790742	-0.918473
chr1	16164086	16164736	EPHA2	1.82456e-06	-0.855314
chr1	16248774	16250156	FBXO42	3.48268e-08	-1.75793
chr1	16324260	16324884	FBXO42	0.000220461	-1.51412
chr1	16334490	16335296	FBXO42	1.45923e-12	-1.96426
chr1	16371842	16372081	SZRD1	2.69639e-06	-1.80671
chr1	16595226	16595488	NBPF1	0.00839361	-2.03399
chr1	16602514	16602918	NBPF1	0.000811954	-2.3994
chr1	16772670	16773023	MST1L	0.00273419	-1.64836
chr1	16882904	16883461	LOC105376805	0.00035257	-1.37013
chr1	17122493	17123109	PADI2	0.00161947	-0.926786
chr1	17200858	17202197	PADI1	0.00269753	-0.876193
chr1	17212470	17213161	PADI1	5.77935e-05	-1.0483
chr1	17226345	17227038	PADI1	1.38084e-05	-1.30331
chr1	17245218	17245786	PADI1	0.000688094	-1.04846
chr1	17487830	17488185	RCC2	0.00162601	-1.54229
chr1	17553947	17554581	ARHGEF10L	2.30671e-08	-1.41496
chr1	17561207	17562061	ARHGEF10L	3.49512e-06	-1.43665
chr1	17569186	17570155	ARHGEF10L	0.0147272	-0.899652
chr1	17591794	17592559	ARHGEF10L	6.87302e-10	-2.07717
chr1	17624492	17625358	ARHGEF10L	9.26615e-15	-2.31674
chr1	17765552	17765848	ACTL8	0.00779796	-1.56894
chr1	17768568	17769227	ACTL8	3.06795e-05	-1.54566
chr1	17866123	17866864	ACTL8	0.00219215	-1.20228
chr1	17874090	17874945	ACTL8	6.65563e-05	-1.36031
chr1	17894259	17894602	ACTL8	0.00196858	-1.71246
chr1	18092041	18092438	IGSF21	9.70924e-05	-1.86766
chr1	18339180	18341787	IGSF21	0.000997891	-0.828214
chr1	18396300	18396591	IGSF21	0.0589887	-1.15727
chr1	18480167	18481972	KLHDC7A	5.7116e-06	-0.649499
chr1	18618391	18618973	PAX7	0.00822184	-0.851348
chr1	18667985	18669380	PAX7	1.07742e-35	-2.68075
chr1	18719863	18720603	PAX7	6.15573e-10	-2.09904
chr1	18922189	18922704	IFFO2	9.49562e-05	-1.08767
chr1	18931811	18932089	IFFO2	0.015014	-1.22706
chr1	18941158	18941909	IFFO2	1.69961e-21	-2.44644
chr1	19007203	19007915	IFFO2	2.20141e-14	-2.04579
chr1	19156659	19157219	UBR4	4.22493e-08	-2.22621
chr1	19429751	19431147	CAPZB	1.80627e-14	-1.51274
chr1	19436667	19437066	CAPZB	5.92875e-07	-2.2663
chr1	19439887	19440900	CAPZB	3.68223e-07	-1.16327
chr1	19448474	19449115	CAPZB	1.68624e-11	-1.96831
chr1	19450741	19451309	CAPZB	2.20416e-12	-1.42563
chr1	19456903	19457441	CAPZB	2.09719e-05	-1.8947
chr1	19468346	19469905	CAPZB	5.53733e-05	-1.03533
chr1	19504791	19505638	CAPZB	6.00203e-30	-3.23027
chr1	19508728	19509366	CAPZB	1.19519e-16	-2.04858
chr1	19525682	19526462	CAPZB	1.30107e-06	-1.76125
chr1	19622146	19622615	MICOS10	0.055533	-0.734324
chr1	19754396	19754707	TMCO4	0.000196095	-2.02546
chr1	19756302	19756854	TMCO4	3.03279e-05	-1.26353
chr1	19757972	19758777	TMCO4	0.000873184	-0.776985
chr1	19790399	19790955	TMCO4	0.000144322	-2.47199
chr1	19846886	19847785	RNF186	0.0374831	-0.834142
chr1	19861086	19861444	OTUD3	0.00304995	-1.77133
chr1	19863793	19864334	OTUD3	8.96707e-12	-3.35325
chr1	19892735	19892954	OTUD3	0.0758476	-1.38112
chr1	19903644	19903924	OTUD3	0.034526	-1.39839
chr1	19925108	19927019	PLA2G2E	1.32355e-28	-3.00566
chr1	19948861	19949599	PLA2G2E	4.49401e-05	-1.21752
chr1	20058534	20058980	PLA2G5	2.1403e-05	-2.6719
chr1	20063929	20064322	PLA2G5	0.030579	-1.16427
chr1	20105619	20106160	PLA2G2D	1.32472e-07	-2.37254
chr1	20124249	20125147	PLA2G2D	1.59121e-06	-1.61505
chr1	20237682	20238042	LINC01757	0.00550477	-1.67066
chr1	20249039	20251018	LINC01757	1.6348e-14	-1.6884
chr1	20279327	20279950	VWA5B1	1.90031e-07	-1.68654
chr1	20358599	20359103	VWA5B1	5.37144e-05	-1.70008
chr1	20530876	20531345	FAM43B	0.047831	-0.86801
chr1	20538859	20539059	FAM43B	0.0978238	-1.49721
chr1	20577242	20578399	CDA	4.84234e-11	-2.25806
chr1	20698522	20698754	KIF17	0.000140527	-1.89906
chr1	20753658	20753972	HP1BP3	0.0554469	-1.17104
chr1	20847334	20848695	EIF4G3	1.05599e-20	-1.63362
chr1	20896588	20897477	EIF4G3	2.41944e-37	-3.14836
chr1	21068918	21069319	EIF4G3	0.00201131	-1.47881
chr1	21149381	21151146	EIF4G3	0.000910204	-0.695647
chr1	21206120	21206502	ECE1	0.00201848	-1.49011
chr1	21279723	21281688	ECE1	0.000479109	-0.867232
chr1	21294402	21295280	ECE1	7.8819e-05	-0.989311
chr1	21338717	21339025	ECE1	2.34729e-09	-2.15363
chr1	21378917	21379505	ECE1	0.000525521	-1.40899
chr1	21451242	21451521	NBPF3	0.000239566	-2.46232
chr1	21453709	21454557	NBPF3	1.66971e-24	-3.73939
chr1	21465051	21465579	NBPF3	7.54077e-10	-3.36621
chr1	21514228	21514592	ALPL	0.00122702	-1.68238
chr1	21632210	21632417	RAP1GAP	0.0633588	-1.07667
chr1	21638461	21639881	RAP1GAP	4.75967e-05	-0.806588
chr1	21764465	21765514	USP48	8.77031e-46	-2.86926
chr1	21778200	21778451	USP48	0.000122928	-1.70534
chr1	21788126	21788911	USP48	5.91589e-07	-1.78314
chr1	21791545	21792002	USP48	0.00544282	-1.16888
chr1	21800943	21801680	LDLRAD2	6.25691e-08	-1.38814
chr1	21816703	21817502	LDLRAD2	1.07346e-08	-1.34002
chr1	21826344	21826675	HSPG2	5.49757e-05	-1.86815
chr1	21862117	21862524	HSPG2	1.51209e-05	-2.13312
chr1	21869596	21870396	HSPG2	2.67875e-10	-1.17881
chr1	21930968	21931810	HSPG2	2.33615e-17	-2.22645
chr1	21942698	21943484	HSPG2	1.34506e-17	-2.97473
chr1	21955386	21957444	HSPG2	1.21896e-46	-2.55976
chr1	21966257	21967770	CELA3B	9.47298e-08	-1.40254
chr1	21972641	21973378	CELA3B	0.0114813	-0.889801
chr1	21974616	21975266	CELA3B	1.27547e-22	-3.27601
chr1	22018863	22019858	LINC01635	3.60633e-07	-0.866613
chr1	22039562	22040254	LINC00339	1.28157e-07	-1.24402
chr1	22044493	22045557	CDC42	1.54201e-10	-1.89663
chr1	22185017	22185678	WNT4	0.00704408	-1.0094
chr1	22414190	22414620	ZBTB40	1.92385e-08	-2.20588
chr1	22500345	22500885	ZBTB40	0.000336837	-1.84666
chr1	22739488	22740212	EPHB2	4.87891e-10	-1.86421
chr1	22745968	22747809	EPHB2	1.10292e-16	-1.35275
chr1	22789279	22789816	EPHB2	0.0696229	-1.04321
chr1	22831787	22832704	EPHB2	4.96524e-06	-0.93507
chr1	22850748	22851004	EPHB2	0.019473	-1.4826
chr1	22876828	22877203	EPHB2	0.0400216	-0.89487
chr1	22888697	22889752	EPHB2	0.0177329	-0.638949
chr1	22968959	22969705	LACTBL1	7.01037e-07	-1.8984
chr1	22978253	22978675	LACTBL1	0.00124015	-1.15035
chr1	23004802	23005072	TEX46	0.0106349	-2.13939
chr1	23010508	23011384	TEX46	4.91231e-07	-0.831411
chr1	23013735	23014125	TEX46	0.0114564	-0.894135
chr1	23095775	23096140	LUZP1	0.000209635	-2.13697
chr1	23101899	23103856	LUZP1	1.55665e-25	-1.72007
chr1	23119222	23119732	LUZP1	0.0100414	-0.975253
chr1	23122372	23122752	LUZP1	0.0347193	-0.923751
chr1	23129732	23130218	LUZP1	0.00457244	-1.29071
chr1	23159445	23159811	LUZP1	0.00426998	-1.58056
chr1	23273272	23274074	LINC01355	6.49031e-15	-2.2923
chr1	23278798	23279008	LINC01355	0.0171888	-1.61938
chr1	23282902	23284125	LINC01355	3.58065e-14	-2.70151
chr1	23393550	23394527	TCEA3	1.88314e-14	-1.81438
chr1	23411438	23412175	TCEA3	1.34696e-05	-1.42505
chr1	23475264	23475849	ASAP3	4.43672e-05	-1.63137
chr1	23576922	23577877	ID3	2.09877e-11	-1.33919
chr1	23673126	23673866	RPL11	0.00159218	-1.05649
chr1	23728579	23728934	ELOA	0.0124376	-1.92845
chr1	23865243	23866033	FUCA1	1.00434e-14	-1.44967
chr1	23907632	23908355	CNR2	6.01847e-12	-2.27274
chr1	23930829	23931970	MIR378F	3.74977e-07	-1.07207
chr1	23984318	23985174	SRSF10	3.47262e-47	-3.98493
chr1	24003444	24003794	SRSF10	0.0158248	-1.14553
chr1	24008672	24010023	SRSF10	4.41309e-31	-2.56713
chr1	24018486	24019522	MYOM3	8.88021e-37	-2.21741
chr1	24022734	24023040	MYOM3	2.46983e-06	-1.80701
chr1	24032643	24033336	MYOM3	0.0175448	-0.803955
chr1	24036180	24037021	MYOM3	0.0451027	-0.839793
chr1	24046220	24046826	MYOM3	1.02344e-21	-2.60579
chr1	24048255	24049068	MYOM3	1.2534e-29	-3.25799
chr1	24107708	24109254	MYOM3	7.14238e-17	-1.46081
chr1	24117778	24118118	IL22RA1	0.000498792	-1.58687
chr1	24120120	24120736	IL22RA1	0.0100094	-0.990266
chr1	24191809	24193460	IFNLR1	3.3277e-17	-2.17148
chr1	24216105	24216942	LINC02800	0.0015699	-1.09703
chr1	24222802	24223045	LINC02800	0.0451652	-1.43205
chr1	24236221	24237181	LINC02800	2.80632e-16	-2.00226
chr1	24266268	24267298	GRHL3	1.58753e-33	-3.58616
chr1	24275601	24275825	GRHL3	0.07946	-1.34653
chr1	24277400	24277805	GRHL3	0.000851398	-1.62919
chr1	24289943	24290549	GRHL3	1.22862e-20	-2.6081
chr1	24294312	24295282	GRHL3	3.08861e-19	-1.68129
chr1	24319368	24320046	GRHL3	2.76815e-06	-0.979845
chr1	24363089	24363339	GRHL3	0.000375327	-2.01822
chr1	24364645	24365827	STPG1	1.51048e-16	-1.78986
chr1	24373144	24373385	STPG1	1.64096e-05	-2.46889
chr1	24374766	24375801	STPG1	1.8239e-55	-4.06537
chr1	24379914	24380483	STPG1	3.21267e-19	-3.74628
chr1	24384072	24385476	STPG1	1.0051e-34	-2.60555
chr1	24393953	24394323	STPG1	1.97425e-05	-1.66726
chr1	24409393	24409891	STPG1	1.48256e-19	-3.59344
chr1	24418999	24419601	NIPAL3	2.71019e-28	-2.92587
chr1	24459517	24460208	NIPAL3	4.84783e-27	-2.59047
chr1	24462121	24462527	NIPAL3	0.00275725	-2.67759
chr1	24515504	24516133	RCAN3	0.0402535	-0.66073
chr1	24536238	24536948	RCAN3	2.67465e-14	-2.81978
chr1	24540808	24541616	RCAN3	1.03759e-07	-3.12808
chr1	24559021	24559756	NCMAP	5.58941e-25	-2.46484
chr1	24564779	24566633	NCMAP	1.13016e-08	-1.75041
chr1	24567978	24568375	NCMAP	0.00534621	-1.25019
chr1	24597722	24598162	NCMAP	0.000555107	-1.84378
chr1	24702420	24703211	SRRM1	2.11989e-12	-1.42858
chr1	24718909	24720600	CLIC4	4.65068e-17	-1.47898
chr1	24724551	24725568	CLIC4	2.47443e-28	-1.84738
chr1	24727546	24727832	CLIC4	0.0746142	-0.644358
chr1	24742240	24742870	CLIC4	4.96127e-31	-2.43523
chr1	24752434	24752856	CLIC4	0.00955269	-1.14562
chr1	24765478	24765711	CLIC4	0.00150942	-2.02934
chr1	24769965	24770636	CLIC4	5.31578e-12	-2.09073
chr1	24805544	24805877	CLIC4	0.000176584	-2.01214
chr1	24828705	24829069	CLIC4	0.0179379	-1.34076
chr1	24862177	24862829	CLIC4	1.67077e-05	-1.23301
chr1	24865143	24865465	CLIC4	2.38182e-07	-2.43567
chr1	24866575	24866920	CLIC4	0.000223936	-1.51939
chr1	24878854	24879160	RUNX3	0.00197215	-2.27956
chr1	24893601	24893824	RUNX3	0.0356901	-1.53309
chr1	24914549	24916379	RUNX3	6.56975e-23	-1.63966
chr1	24949114	24950912	RUNX3	1.13682e-06	-1.1404
chr1	24966713	24966979	RUNX3	0.00112551	-1.88996
chr1	25022069	25023321	MIR4425	3.18549e-06	-0.598851
chr1	25030819	25032757	MIR4425	2.17287e-29	-1.78417
chr1	25063549	25064409	MIR4425	1.27654e-07	-1.59615
chr1	25082011	25082790	MIR4425	5.13795e-17	-2.38239
chr1	25090939	25091603	MIR4425	1.4977e-07	-1.89589
chr1	25099326	25100307	MIR4425	0.000776242	-1.00391
chr1	25139834	25140781	SYF2	2.84971e-08	-1.55019
chr1	25145871	25146137	SYF2	0.0169655	-1.72649
chr1	25167092	25168866	SYF2	0.000589308	-0.834263
chr1	25173937	25174527	SYF2	1.22428e-11	-3.10572
chr1	25197928	25199023	SYF2	0.000392835	-1.24162
chr1	25208746	25208963	SYF2	0.0882039	-1.26383
chr1	25320030	25320902	RSRP1	5.38753e-07	-1.12635
chr1	25343815	25344300	TMEM50A	0.00013396	-1.55288
chr1	25371416	25372320	RHCE	8.75726e-14	-2.19325
chr1	25435892	25436102	MACO1	0.0215061	-1.69128
chr1	25469141	25469455	MACO1	0.00084132	-2.15438
chr1	25549404	25551025	LDLRAP1	1.36503e-26	-2.17451
chr1	25568234	25569294	LDLRAP1	1.92423e-09	-1.06773
chr1	25629859	25630325	MAN1C1	3.29527e-06	-3.03901
chr1	25641859	25643138	MAN1C1	9.85775e-15	-2.02706
chr1	25648737	25649093	MAN1C1	0.020894	-1.34991
chr1	25657201	25657564	MAN1C1	2.11076e-06	-2.52944
chr1	25676482	25676800	MAN1C1	0.0251183	-1.50453
chr1	25730752	25731064	MAN1C1	0.0706392	-0.988051
chr1	25736810	25737766	MAN1C1	2.97405e-12	-1.77396
chr1	25773302	25774064	MAN1C1	5.99586e-13	-1.90962
chr1	25844735	25845434	AUNIP	0.0591035	-0.843232
chr1	25848587	25848920	AUNIP	0.0121664	-1.31771
chr1	26068917	26069337	TRIM63	0.0380941	-1.16853
chr1	26094122	26095183	PDIK1L	0.0275489	-0.644877
chr1	26097576	26098108	PDIK1L	0.00102061	-1.33976
chr1	26126448	26126888	PDIK1L	0.000945205	-1.90815
chr1	26289185	26289611	UBXN11	0.00197632	-1.16583
chr1	26302880	26303393	UBXN11	1.43456e-08	-1.87853
chr1	26377900	26378684	ZNF683	2.28663e-20	-2.43961
chr1	26386067	26387759	ZNF683	0.0147832	-0.612809
chr1	26404517	26405706	LIN28A	5.29739e-14	-1.76586
chr1	26582302	26584490	RPS6KA1	2.38905e-18	-1.83262
chr1	26705482	26706737	ARID1A	7.68506e-26	-2.03676
chr1	26723129	26724032	ARID1A	3.91157e-09	-1.08547
chr1	26743952	26744899	ARID1A	5.03762e-06	-1.2866
chr1	26771340	26773173	ARID1A	3.09225e-05	-0.63101
chr1	26783988	26784454	ARID1A	2.5673e-06	-1.584
chr1	26799434	26800841	PIGV	1.22315e-14	-1.50459
chr1	26849293	26849731	ZDHHC18	0.0256858	-0.965427
chr1	27031273	27031990	TENT5B	0.0216309	-0.672878
chr1	27122390	27123177	SLC9A1	4.95983e-05	-1.02532
chr1	27145894	27146350	SLC9A1	2.03278e-10	-2.20269
chr1	27161566	27163550	SLC9A1	1.12392e-18	-1.41493
chr1	27191975	27193070	SLC9A1	1.29141e-07	-1.68887
chr1	27436350	27437101	WASF2	2.37684e-12	-2.41046
chr1	27542265	27543013	AHDC1	3.98019e-12	-1.56605
chr1	27682349	27682665	IFI6	0.010773	-1.5637
chr1	28028907	28029736	EYA3	3.50605e-05	-1.83863
chr1	28045810	28046147	EYA3	0.00311822	-1.75273
chr1	28104745	28105564	EYA3	0.000565134	-0.985391
chr1	28122058	28124125	PTAFR	0.00013876	-1.01072
chr1	28144442	28145231	PTAFR	0.00144511	-0.707101
chr1	28153018	28153571	PTAFR	7.12912e-12	-2.1026
chr1	28160901	28161292	PTAFR	3.91452e-05	-2.28936
chr1	28183394	28184097	PTAFR	1.91671e-06	-1.55973
chr1	28343384	28343728	MED18	0.00327933	-1.46494
chr1	28345812	28346817	MED18	2.74637e-07	-1.25512
chr1	28351560	28352636	MED18	3.36413e-12	-1.12122
chr1	28391736	28392441	PHACTR4	4.40639e-08	-1.53393
chr1	28395219	28395613	PHACTR4	1.57424e-07	-2.12302
chr1	28399283	28400295	PHACTR4	6.66175e-36	-2.47817
chr1	28416576	28418133	PHACTR4	2.92643e-09	-1.19305
chr1	28421560	28422484	PHACTR4	1.3911e-25	-2.91046
chr1	28449667	28450766	PHACTR4	2.4035e-13	-1.65631
chr1	28590175	28590511	RAB42	0.00313553	-1.243
chr1	28594444	28595147	RAB42	0.00124175	-0.73605
chr1	28601473	28603191	TAF12	4.33751e-05	-0.69368
chr1	28634063	28635448	TAF12	3.2925e-12	-1.50048
chr1	28750809	28751757	YTHDF2	0.0238432	-0.647185
chr1	28819961	28820358	OPRD1	0.0541167	-0.919625
chr1	28825934	28826587	OPRD1	1.32674e-13	-2.0145
chr1	28884992	28885350	EPB41	5.39014e-05	-1.29971
chr1	28926887	28927134	EPB41	0.0161056	-1.80457
chr1	28972052	28974298	EPB41	3.56345e-17	-1.38701
chr1	29094438	29095298	EPB41	3.38174e-09	-2.59324
chr1	29105771	29106519	EPB41	5.55633e-11	-2.23453
chr1	29271600	29272328	PTPRU	6.01337e-13	-2.28953
chr1	29383834	29384337	LINC01756	0.000120638	-1.75258
chr1	29563599	29564068	LINC01756	8.98844e-05	-2.0766
chr1	29583664	29585304	LINC01756	1.30235e-09	-1.12775
chr1	29711972	29712387	LINC01648	1.66078e-11	-2.07795
chr1	29719136	29719437	LINC01648	0.00694452	-1.80552
chr1	29851431	29852275	LINC01648	9.80285e-06	-1.08194
chr1	29858673	29859061	LINC01648	0.0199831	-1.4337
chr1	29932661	29934661	LINC01648	3.85577e-12	-1.75239
chr1	29939089	29939481	LINC01648	0.0577965	-0.990437
chr1	29955309	29955630	LINC01648	0.00704662	-1.88107
chr1	29967138	29967876	LINC01648	4.67857e-07	-2.25909
chr1	29973395	29974951	LINC01648	8.79244e-33	-2.173
chr1	29984133	29985499	LINC01648	7.24491e-19	-2.70447
chr1	30006069	30006929	LINC01648	1.00713e-07	-1.82829
chr1	30020055	30020296	LINC01648	0.00118391	-2.54129
chr1	30058604	30059545	LINC01648	2.6172e-16	-1.65268
chr1	30063986	30064200	LINC01648	0.0103962	-1.61738
chr1	30126934	30127143	LINC01648	0.00213902	-2.99128
chr1	30525842	30526526	MATN1	8.47696e-12	-1.8218
chr1	30618376	30618805	MATN1	0.0793787	-0.848892
chr1	30668070	30668337	MATN1	0.0213837	-1.41752
chr1	30675461	30676079	MATN1	1.80529e-05	-2.53062
chr1	30705700	30705997	MATN1	3.79533e-06	-2.52739
chr1	30727795	30728159	MATN1-AS1	2.83249e-10	-2.28026
chr1	30729887	30730939	LAPTM5	3.16523e-36	-2.50546
chr1	30741122	30742197	LAPTM5	1.66954e-07	-1.24747
chr1	30743635	30744634	LAPTM5	9.03557e-09	-1.4507
chr1	30748087	30749104	LAPTM5	2.02907e-05	-1.23955
chr1	30756494	30759088	LAPTM5	1.60135e-11	-1.04824
chr1	30786513	30787148	LAPTM5	0.000405728	-1.31814
chr1	30807498	30807749	LINC01778	0.063957	-0.990804
chr1	30809411	30810160	LINC01778	0.000543484	-0.813166
chr1	30816049	30817238	LINC01778	3.08503e-26	-1.78496
chr1	30847214	30847913	LINC01778	3.75802e-15	-1.85072
chr1	30858981	30859308	SDC3	0.0682355	-0.947716
chr1	30879154	30879984	SDC3	0.0313991	-0.738608
chr1	30923697	30923963	PUM1	0.0673133	-1.02123
chr1	30976955	30977551	PUM1	0.000866596	-1.03918
chr1	31007223	31008076	PUM1	1.05778e-19	-2.65666
chr1	31063452	31063874	PUM1	0.0483152	-0.734427
chr1	31095480	31095896	PUM1	0.00758447	-1.18265
chr1	31110904	31111815	PUM1	0.0191496	-0.891444
chr1	31170576	31171422	NKAIN1	4.72563e-19	-1.9022
chr1	31306253	31306820	ZCCHC17	0.00105014	-1.20097
chr1	31364447	31365190	ZCCHC17	6.40062e-11	-2.55123
chr1	31373107	31374104	FABP3	1.59117e-05	-0.808584
chr1	31376801	31377136	FABP3	7.19173e-07	-2.04663
chr1	31381556	31382149	FABP3	2.57156e-07	-2.05673
chr1	31396942	31398205	SERINC2	1.14913e-24	-2.0074
chr1	31444679	31445446	SERINC2	7.07181e-15	-2.13063
chr1	31466805	31467648	SERINC2	0.0715215	-1.71815
chr1	31471612	31471943	LDC1P	0.0450294	-1.31547
chr1	31497539	31498013	LDC1P	1.47716e-13	-4.03369
chr1	31531148	31531482	LINC01226	0.0364246	-1.27784
chr1	31562638	31564763	TINAGL1	0.000197124	-0.733535
chr1	31573747	31576646	TINAGL1	9.57218e-12	-0.723191
chr1	31584095	31584392	TINAGL1	4.75616e-06	-1.86629
chr1	31591558	31592275	TINAGL1	2.12827e-13	-1.84679
chr1	31669821	31670360	COL16A1	0.00124264	-1.14749
chr1	31689509	31690365	COL16A1	5.5174e-08	-1.29183
chr1	31700854	31701750	COL16A1	1.57547e-15	-1.71459
chr1	31707762	31708733	COL16A1	2.26082e-06	-1.20513
chr1	31712538	31713140	COL16A1	1.84939e-13	-1.67024
chr1	31723811	31724165	ADGRB2	0.0120848	-1.12388
chr1	31753631	31754305	ADGRB2	0.000268455	-1.30614
chr1	31767226	31767614	ADGRB2	6.58336e-08	-1.62879
chr1	31769496	31770446	ADGRB2	0.00758168	-0.727843
chr1	31798167	31799313	SPOCD1	8.95312e-26	-1.97597
chr1	31802526	31802898	SPOCD1	8.37858e-08	-2.3514
chr1	31843182	31843907	SPOCD1	0.0768856	-0.675394
chr1	31855425	31855832	SPOCD1	0.00277272	-1.60945
chr1	31866351	31866751	PTP4A2	0.00086542	-1.80657
chr1	31875976	31876212	PTP4A2	0.0715612	-1.23482
chr1	31897173	31898261	PTP4A2	7.14361e-36	-3.57725
chr1	31924945	31925448	PTP4A2	0.00120875	-1.43676
chr1	31934684	31935008	PTP4A2	0.000163845	-1.04609
chr1	31942475	31942966	PTP4A2	1.87119e-14	-1.63604
chr1	31944297	31944659	PTP4A2	5.88215e-09	-2.37307
chr1	31948353	31948578	PTP4A2	0.0497022	-1.23391
chr1	31954469	31956621	PTP4A2	4.83538e-17	-1.07132
chr1	31962497	31962765	PTP4A2	0.0029309	-1.79906
chr1	32066035	32066880	TMEM39B	0.000423343	-0.790207
chr1	32075844	32076069	TMEM39B	0.00218387	-1.31319
chr1	32100914	32101755	TMEM39B	3.71943e-09	-1.93812
chr1	32115620	32116812	KPNA6	1.06154e-12	-1.55996
chr1	32138762	32139582	KPNA6	2.94519e-06	-1.21486
chr1	32208852	32209346	DCDC2B	6.59654e-06	-1.12907
chr1	32213443	32213738	DCDC2B	0.0158499	-1.12435
chr1	32273436	32274660	LCK	0.00217789	-0.760808
chr1	32289225	32289584	HDAC1	0.00076563	-1.23808
chr1	32321411	32322410	HDAC1	1.35612e-20	-2.38642
chr1	32338318	32338696	MARCKSL1	0.000122665	-1.13094
chr1	32342005	32342346	MARCKSL1	0.0108899	-0.952677
chr1	32345451	32345821	MARCKSL1	2.63789e-08	-2.15496
chr1	32349181	32349623	FAM229A	4.77519e-10	-1.75983
chr1	32454704	32455188	ZBTB8B	5.56581e-05	-1.78328
chr1	32492148	32492838	ZBTB8B	3.64868e-05	-1.76868
chr1	32588266	32590104	ZBTB8A	0.000108121	-1.13849
chr1	32724938	32725682	KIAA1522	1.3892e-13	-1.82316
chr1	32775136	32776026	YARS	4.36124e-22	-1.91114
chr1	32780564	32781285	YARS	0.00429052	-0.634212
chr1	32789300	32789763	YARS	2.30128e-06	-1.98907
chr1	32795424	32796160	YARS	1.91729e-23	-3.1643
chr1	32797994	32798714	YARS	2.69913e-08	-1.65636
chr1	32801124	32801455	YARS	0.0415688	-0.895116
chr1	32907475	32907869	TMEM54	0.0110132	-1.29748
chr1	32919696	32920425	RNF19B	1.32293e-20	-2.916
chr1	32939587	32940174	RNF19B	0.000546762	-1.60399
chr1	33027105	33027706	AK2	4.24925e-08	-2.121
chr1	33047834	33048407	AK2	1.80167e-08	-1.63634
chr1	33060550	33061444	AZIN2	1.41724e-11	-2.09422
chr1	33067837	33068380	AZIN2	0.00153116	-1.66462
chr1	33143639	33144174	TRIM62	0.000248947	-1.45242
chr1	33163457	33164660	TRIM62	3.68935e-24	-2.47561
chr1	33218713	33221780	ZNF362	1.02025e-21	-1.2326
chr1	33244088	33244566	ZNF362	4.49575e-05	-1.86509
chr1	33327698	33328414	PHC2	0.0750553	-0.602971
chr1	33341357	33342999	PHC2	7.07417e-12	-1.02287
chr1	33421131	33421670	PHC2	5.60995e-10	-2.78615
chr1	33424223	33424884	ZSCAN20	3.23524e-15	-3.78682
chr1	33442928	33444057	ZSCAN20	3.43041e-13	-2.16507
chr1	33458565	33459034	ZSCAN20	2.31209e-08	-2.49719
chr1	33512599	33512985	CSMD2	4.78655e-05	-2.44363
chr1	33660211	33660498	CSMD2	0.024205	-1.72963
chr1	33667259	33668008	CSMD2	0.00592506	-1.07484
chr1	33815081	33815356	CSMD2	0.00221705	-2.53915
chr1	33943949	33944410	CSMD2	6.22988e-07	-3.60767
chr1	34263469	34263904	C1orf94	2.25011e-08	-2.96548
chr1	34268020	34268920	C1orf94	1.5587e-17	-1.82212
chr1	34320133	34320402	C1orf94	0.00309336	-2.93096
chr1	34590126	34590663	MIR552	7.90712e-06	-2.01317
chr1	34684199	34685331	MIR552	0.012925	-1.004
chr1	34690411	34690879	MIR552	0.0846589	-1.28449
chr1	34800235	34800555	GJA4	0.00529694	-1.82134
chr1	34808508	34808851	GJA4	0.0575762	-1.28162
chr1	34835594	34837142	SMIM12	0.000304439	-1.22552
chr1	34844004	34844548	SMIM12	0.00940213	-1.38721
chr1	35046900	35047900	ZMYM1	6.65712e-05	-1.17599
chr1	35062474	35063352	ZMYM1	6.91478e-13	-2.18845
chr1	35085386	35086195	ZMYM1	0.000375527	-1.4025
chr1	35097119	35097618	ZMYM1	3.33639e-08	-2.75947
chr1	35111165	35111435	ZMYM1	0.0168778	-1.47965
chr1	35264910	35265233	ZMYM4	0.00177715	-1.32227
chr1	35287767	35289132	ZMYM4	3.36175e-26	-2.64568
chr1	35345330	35346267	ZMYM4	1.34127e-05	-1.30366
chr1	35467478	35468548	KIAA0319L	1.2571e-05	-1.993
chr1	35505719	35506812	KIAA0319L	5.0788e-37	-2.66978
chr1	35656213	35656777	PSMB2	0.0814355	-0.798205
chr1	35776240	35776535	CLSPN	0.00586023	-1.70199
chr1	36008454	36009098	AGO3	1.71407e-09	-2.05501
chr1	36024843	36025219	AGO3	6.03505e-05	-2.91624
chr1	36136644	36136881	TRAPPC3	0.0117723	-1.55697
chr1	36172693	36173441	MAP7D1	6.64927e-07	-1.16673
chr1	36251831	36252350	THRAP3	0.00110746	-1.56531
chr1	36290779	36291014	THRAP3	0.0577464	-1.42622
chr1	36350705	36353261	STK40	4.84223e-25	-1.53275
chr1	36485644	36487513	CSF3R	9.11241e-09	-1.27739
chr1	36751502	36753867	GRIK3	1.59709e-05	-1.17736
chr1	36761077	36761440	GRIK3	0.00768622	-1.42494
chr1	36894559	36894781	GRIK3	0.00783954	-2.51902
chr1	37174881	37175372	MIR4255	0.0118287	-1.46384
chr1	37471492	37472442	LINC01137	5.92488e-07	-0.781797
chr1	37495884	37496246	MEAF6	0.000670831	-1.93871
chr1	37534129	37535066	SNIP1	5.03701e-07	-0.984083
chr1	37563439	37564047	DNALI1	2.99112e-09	-1.78421
chr1	37620737	37621065	RSPO1	0.05843	-0.928077
chr1	37759730	37760645	EPHA10	1.41448e-10	-1.74552
chr1	37999598	38001048	FHL3	2.46243e-18	-1.46562
chr1	38029809	38030815	UTP11	2.99161e-08	-0.941148
chr1	38064038	38064787	POU3F1	5.28063e-09	-1.87812
chr1	38138316	38139266	MIR3659	0.000784986	-0.816154
chr1	38246880	38247239	LINC01343	0.00010101	-2.2903
chr1	38559479	38559806	LINC01685	0.00674571	-1.63108
chr1	38786424	38786931	RRAGC	0.00790845	-1.35845
chr1	38941097	38942159	RHBDL2	1.23761e-06	-1.22492
chr1	39047458	39048287	NDUFS5	0.0531414	-0.657093
chr1	39061988	39062251	MACF1	0.0014569	-2.28131
chr1	39086458	39087471	MACF1	0.000187707	-1.17093
chr1	39094710	39095093	MACF1	5.76514e-05	-1.43362
chr1	39116838	39118362	MACF1	0.00972642	-0.615342
chr1	39127473	39127903	MACF1	8.08483e-06	-1.81897
chr1	39154549	39155284	MACF1	3.93284e-06	-1.24103
chr1	39158307	39160502	MACF1	4.56571e-26	-1.81657
chr1	39196812	39197216	MACF1	3.70025e-11	-2.30836
chr1	39204162	39205385	MACF1	6.64059e-07	-0.802791
chr1	39238274	39238859	MACF1	0.00326307	-1.14839
chr1	39268094	39269243	MACF1	3.45211e-15	-1.79213
chr1	39534817	39535177	PPIEL	1.60748e-05	-2.23393
chr1	39845611	39846577	TRIT1	1.38276e-09	-2.14639
chr1	39852069	39852903	TRIT1	3.21006e-19	-2.75235
chr1	39892651	39893492	MYCL	0.0459559	-0.820381
chr1	39934209	39935012	MFSD2A	0.000659387	-0.933511
chr1	40058663	40060186	CAP1	8.97822e-07	-1.15616
chr1	40130934	40131322	RLF	0.00263834	-1.43857
chr1	40140113	40140754	RLF	5.7326e-05	-1.15181
chr1	40155839	40156295	RLF	5.38143e-08	-2.63191
chr1	40241510	40242300	RLF	6.16316e-07	-1.35957
chr1	40267728	40268197	ZMPSTE24	0.000266578	-2.15341
chr1	40380064	40380328	SMAP2	2.80573e-06	-3.4145
chr1	40422172	40422399	SMAP2	0.0833707	-1.36846
chr1	40583281	40583841	ZNF684	1.55965e-12	-3.02804
chr1	40635072	40635600	RIMS3	0.0285621	-1.05814
chr1	40699040	40699353	NFYC	0.00636119	-1.37466
chr1	40702827	40703784	NFYC	3.7004e-15	-2.02279
chr1	40711352	40712046	NFYC	5.04759e-08	-1.25181
chr1	40795267	40796131	KCNQ4	0.021495	-0.692859
chr1	40845032	40845505	KCNQ4	0.0198508	-0.891533
chr1	40868263	40868706	CITED4	2.3647e-07	-1.36958
chr1	40886503	40887222	CITED4	0.00605954	-0.97617
chr1	40931781	40932422	CTPS1	5.59861e-05	-1.79942
chr1	41044130	41044937	SCMH1	2.84698e-08	-1.87243
chr1	41101996	41102721	SCMH1	2.67885e-08	-2.04592
chr1	41109033	41110326	SCMH1	1.16246e-33	-2.25481
chr1	41152409	41153282	SCMH1	4.58381e-09	-1.71244
chr1	41238271	41239035	SCMH1	2.47464e-15	-1.9533
chr1	41245762	41246046	SCMH1	2.68948e-05	-2.33561
chr1	41325800	41326127	FOXO6	0.00215942	-1.66237
chr1	41333263	41333678	FOXO6	0.0813785	-0.848135
chr1	41387728	41388135	FOXO6	0.0832137	-0.819267
chr1	41418797	41419432	FOXO6	0.00013018	-0.841219
chr1	41484125	41487091	EDN2	4.48163e-24	-1.39304
chr1	41492281	41493460	EDN2	0.00671124	-0.598609
chr1	41498506	41499201	HIVEP3	0.0264904	-0.609233
chr1	41537900	41538317	HIVEP3	0.00157081	-1.60451
chr1	41665309	41665651	HIVEP3	0.003845	-1.03172
chr1	41670504	41670941	HIVEP3	3.76578e-09	-2.09333
chr1	41672101	41672797	HIVEP3	0.00471053	-1.49817
chr1	41712754	41714288	HIVEP3	2.76464e-16	-2.14697
chr1	41721151	41721372	HIVEP3	0.016968	-1.84675
chr1	41739036	41739437	HIVEP3	7.71502e-06	-2.12548
chr1	41741200	41742760	HIVEP3	1.18726e-11	-1.75517
chr1	41751852	41754172	HIVEP3	2.9109e-29	-1.96538
chr1	41758921	41759193	HIVEP3	0.0680735	-1.28546
chr1	41795350	41795721	HIVEP3	0.0224194	-1.17844
chr1	41806816	41807328	HIVEP3	5.02992e-05	-2.19654
chr1	41810489	41810717	HIVEP3	0.0371974	-1.15605
chr1	41812007	41813023	HIVEP3	0.0002364	-0.946025
chr1	41843164	41843759	HIVEP3	1.88044e-11	-2.25876
chr1	41851339	41852197	HIVEP3	2.97604e-17	-1.93584
chr1	41860246	41860559	HIVEP3	2.27747e-08	-2.79761
chr1	41861803	41863492	HIVEP3	1.22194e-51	-2.45158
chr1	41869935	41870855	HIVEP3	7.6195e-15	-2.21291
chr1	41880294	41880610	HIVEP3	0.0391993	-1.22911
chr1	41935889	41936895	HIVEP3	1.50796e-05	-1.23603
chr1	42214440	42215059	FOXJ3	4.51611e-12	-2.70043
chr1	42222123	42222990	FOXJ3	2.69685e-15	-2.19707
chr1	42282785	42283434	FOXJ3	0.000351128	-1.57251
chr1	42339847	42340905	FOXJ3	4.62392e-42	-3.57934
chr1	42393311	42393757	RIMKLA	0.000259597	-2.35245
chr1	42420691	42421496	RIMKLA	0.000684974	-1.4508
chr1	42431235	42431956	ZMYND12	1.20277e-13	-2.5429
chr1	42439534	42440539	ZMYND12	9.1173e-11	-1.23358
chr1	42453320	42453782	ZMYND12	1.93431e-20	-3.99359
chr1	42943228	42943636	SLC2A1	9.39153e-06	-1.28861
chr1	42949352	42950490	SLC2A1	4.44025e-06	-1.09026
chr1	42952482	42953234	SLC2A1	1.93203e-07	-1.0779
chr1	42963514	42963993	SLC2A1-AS1	4.26132e-06	-1.19388
chr1	42978340	42979372	SLC2A1-AS1	0.00230419	-1.05635
chr1	43009395	43009696	SLC2A1-AS1	0.000801578	-1.81009
chr1	43034360	43034847	SLC2A1-AS1	0.00793958	-1.37898
chr1	43232100	43232477	CFAP57	0.000138871	-1.91773
chr1	43241545	43241930	CFAP57	0.00225411	-1.60918
chr1	43294437	43296519	TIE1	0.000445009	-1.05304
chr1	43537279	43537956	PTPRF	1.82913e-16	-2.31999
chr1	43711112	43712138	ST3GAL3	2.26689e-13	-1.47109
chr1	43783346	43784231	ST3GAL3	4.2448e-07	-1.71883
chr1	43800257	43801612	ST3GAL3	0.00407019	-1.0003
chr1	43830868	43831126	ST3GAL3	7.26409e-07	-2.699
chr1	43834337	43836873	ST3GAL3	8.04619e-63	-2.865
chr1	43843790	43844547	ST3GAL3	0.0381187	-0.85993
chr1	43853177	43853675	ST3GAL3	0.0290434	-1.13295
chr1	43858173	43858834	ST3GAL3	2.41007e-14	-2.05522
chr1	43861401	43861721	ST3GAL3	0.0086459	-1.51209
chr1	44024753	44025270	SLC6A9	1.57749e-09	-2.12924
chr1	44040900	44041132	SLC6A9	0.0397192	-1.17347
chr1	44059996	44060345	SLC6A9	0.000274624	-2.34514
chr1	44072247	44072585	SLC6A9	5.65498e-05	-2.83214
chr1	44085238	44085602	KLF17	0.0813507	-1.04836
chr1	44108131	44108579	KLF17	0.00429228	-1.63089
chr1	44208178	44208595	DMAP1	1.33639e-05	-1.88812
chr1	44283486	44283859	ERI3	4.67708e-06	-2.51192
chr1	44390162	44390682	RNF220	0.000334084	-1.46315
chr1	44423414	44424308	RNF220	4.19111e-08	-1.51474
chr1	44515347	44515787	RNF220	0.00221818	-1.7702
chr1	44531858	44532533	RNF220	0.000177197	-1.37242
chr1	44557788	44558072	RNF220	0.044868	-1.29011
chr1	44568166	44568558	RNF220	0.0508326	-0.889342
chr1	44603724	44604166	RNF220	0.00348378	-1.29119
chr1	44672304	44672630	TMEM53	7.8134e-09	-2.11631
chr1	44690858	44691173	ARMH1	0.00182233	-2.16951
chr1	44713230	44713519	ARMH1	0.02511	-1.14269
chr1	44894654	44894959	EIF2B3	0.0355897	-1.398
chr1	44924497	44925604	EIF2B3	8.29586e-17	-1.57955
chr1	44941859	44942371	EIF2B3	0.0133116	-1.11947
chr1	44968149	44968711	EIF2B3	4.02684e-08	-3.11714
chr1	44970242	44971023	EIF2B3	6.15481e-08	-1.89845
chr1	45032931	45033629	ZSWIM5	9.23523e-06	-2.02258
chr1	45037538	45037929	ZSWIM5	0.00332583	-1.52563
chr1	45051143	45051826	ZSWIM5	0.0764891	-0.88088
chr1	45134451	45134716	ZSWIM5	0.0122509	-1.85305
chr1	45170183	45170621	ZSWIM5	0.051705	-1.83703
chr1	45172006	45172369	ZSWIM5	6.79189e-07	-2.48527
chr1	45177688	45177952	ZSWIM5	0.0826197	-1.64255
chr1	45179879	45180508	ZSWIM5	0.0541069	-0.937031
chr1	45246515	45247343	ZSWIM5	1.09213e-13	-1.82394
chr1	45253775	45254066	ZSWIM5	0.00236848	-2.02021
chr1	45266086	45266775	LINC01144	1.21587e-32	-3.58127
chr1	45272788	45273422	LINC01144	9.52686e-10	-1.78334
chr1	45297777	45298166	LINC01144	0.0135568	-1.42569
chr1	45355599	45356598	TESK2	1.03611e-18	-2.16051
chr1	45393603	45394551	TESK2	7.10576e-07	-1.54672
chr1	45442050	45442651	TESK2	2.21935e-08	-3.07347
chr1	45525132	45525366	PRDX1	0.000114502	-1.8744
chr1	45556766	45558074	AKR1A1	2.4036e-14	-1.82242
chr1	45590132	45591067	NASP	4.30041e-06	-1.03328
chr1	45601718	45602176	NASP	0.00798399	-1.13274
chr1	45762749	45762991	IPP	0.0259401	-1.42083
chr1	45766820	45767526	IPP	8.31767e-09	-1.9507
chr1	45840733	45841123	MAST2	0.0869162	-0.990886
chr1	45846820	45847335	MAST2	0.0414635	-1.25248
chr1	45891930	45892944	MAST2	6.28288e-13	-1.86176
chr1	45929204	45929755	MAST2	0.00102936	-1.14822
chr1	45945194	45945995	MAST2	7.86401e-06	-1.79205
chr1	45978788	45979650	MAST2	1.4063e-08	-1.78194
chr1	46039398	46040113	PIK3R3	4.99709e-20	-2.31035
chr1	46102950	46103632	PIK3R3	0.000738818	-1.20813
chr1	46128431	46128671	PIK3R3	0.0104071	-1.06296
chr1	46137856	46138315	PIK3R3	7.90449e-09	-2.58618
chr1	46171319	46172148	PIK3R3	0.0978739	-0.591469
chr1	46520161	46520852	DMBX1	7.39827e-06	-1.28171
chr1	46522185	46522935	DMBX1	1.1564e-06	-1.39022
chr1	46606277	46606729	MOB3C	9.86885e-10	-2.32382
chr1	46611490	46612252	MOB3C	1.33041e-13	-1.64222
chr1	46643062	46643997	ATPAF1	1.47441e-27	-2.92439
chr1	46754705	46755107	EFCAB14	0.000139624	-2.11526
chr1	46948626	46949005	CYP4A11	0.00362992	-1.97738
chr1	47006481	47006894	CYP4X1	0.0566316	-1.69616
chr1	47030653	47031868	CYP4X1	2.57718e-13	-1.99514
chr1	47474437	47474857	FOXD2	0.0364887	-0.984009
chr1	47478126	47478638	FOXD2	0.000113265	-1.43082
chr1	47487821	47488528	FOXD2	3.84676e-07	-1.88343
chr1	47758332	47758907	TRABD2B	5.55635e-17	-3.01975
chr1	47905987	47906411	TRABD2B	0.000273056	-1.7203
chr1	47927133	47927559	TRABD2B	6.68449e-06	-1.89117
chr1	48052525	48052792	SKINT1L	0.00317452	-2.35205
chr1	48182516	48182778	SKINT1L	0.0128599	-1.88865
chr1	48470179	48470387	SPATA6	0.0863353	-0.842292
chr1	48494054	48494816	SPATA6	6.33593e-15	-2.24249
chr1	48878463	48878859	AGBL4	0.00700269	-1.39234
chr1	48931465	48932130	AGBL4	1.99121e-08	-2.7876
chr1	49364767	49365026	AGBL4	0.0201619	-1.63527
chr1	49416737	49417133	AGBL4	7.39448e-07	-5.01272
chr1	49424632	49425220	AGBL4	3.56147e-06	-2.0126
chr1	50474797	50475655	FAF1	2.31577e-31	-3.19458
chr1	50531518	50532002	FAF1	1.28344e-07	-2.6777
chr1	50545588	50545962	FAF1	0.0220428	-1.37824
chr1	50681880	50682809	FAF1	0.0215807	-0.895322
chr1	50955162	50955466	FAF1	1.10551e-06	-2.53908
chr1	51061424	51061712	MIR6500	0.0048959	-1.49181
chr1	51062938	51063802	MIR6500	2.61319e-18	-1.89408
chr1	51070063	51071578	MIR6500	1.60261e-18	-2.59622
chr1	51163030	51163337	C1orf185	0.0585016	-1.84569
chr1	51170233	51170768	C1orf185	1.35255e-13	-2.79322
chr1	51220177	51221051	LINC01562	0.00248122	-1.33587
chr1	51261046	51261903	RNF11	3.8707e-32	-3.20093
chr1	51264499	51264849	RNF11	1.25514e-06	-1.89136
chr1	51267765	51268867	RNF11	4.56501e-08	-2.32615
chr1	51276283	51276553	RNF11	0.0780309	-1.24515
chr1	51284395	51284926	TTC39A	3.05662e-06	-1.80298
chr1	51303577	51304435	TTC39A	1.90684e-09	-1.43041
chr1	51324237	51324686	TTC39A	5.02491e-14	-3.28444
chr1	51484689	51485240	EPS15	0.000558229	-1.92084
chr1	51541229	51541867	CALR4P	0.0205518	-1.19537
chr1	51558086	51559182	CALR4P	1.07232e-33	-3.67944
chr1	51564160	51564435	CALR4P	0.0181622	-1.30558
chr1	51567709	51568023	CALR4P	8.54384e-09	-2.93738
chr1	51574407	51576063	CALR4P	5.19439e-17	-1.7305
chr1	51622311	51622967	OSBPL9	5.57955e-06	-1.1874
chr1	51636827	51637677	OSBPL9	1.99437e-15	-1.91839
chr1	51644222	51645083	OSBPL9	2.44858e-10	-1.58895
chr1	51648220	51649771	OSBPL9	3.00265e-07	-1.28579
chr1	51660686	51661639	OSBPL9	3.49302e-27	-3.33497
chr1	51671442	51672285	OSBPL9	4.3953e-24	-3.42971
chr1	51690184	51691274	OSBPL9	6.23399e-18	-3.35696
chr1	51693483	51693714	OSBPL9	0.000951134	-1.95874
chr1	51736777	51737121	OSBPL9	2.8656e-05	-2.4637
chr1	51973590	51974303	RAB3B	1.4377e-23	-3.71243
chr1	51977087	51977828	RAB3B	1.30877e-12	-2.08842
chr1	52139840	52140450	ZFYVE9	0.000109303	-1.05712
chr1	52148924	52150694	ZFYVE9	3.27893e-10	-1.61884
chr1	52176420	52177464	ZFYVE9	0.0333928	-0.636563
chr1	52237547	52238806	ZFYVE9	0.00110194	-1.45497
chr1	52281437	52282056	ZFYVE9	2.9419e-11	-3.45701
chr1	52288117	52288781	ZFYVE9	7.68619e-13	-2.74165
chr1	52574542	52575223	TUT4	7.72978e-12	-2.07221
chr1	52636852	52637701	SHISAL2A	0.00395529	-0.934142
chr1	52750697	52752633	ZYG11B	0.00270345	-1.00346
chr1	52779505	52780377	ZYG11B	2.09289e-13	-2.69451
chr1	52833477	52834017	ZYG11B	0.000967344	-1.5439
chr1	52855230	52855433	ZYG11A	0.0186179	-2.08848
chr1	52868884	52869196	ZYG11A	0.0270153	-1.70026
chr1	52955189	52955934	SCP2	2.66272e-09	-2.65758
chr1	53107428	53108211	SLC1A7	6.39497e-21	-2.25928
chr1	53112501	53112788	SLC1A7	0.000155311	-1.7831
chr1	53115881	53116410	SLC1A7	5.4064e-05	-1.63462
chr1	53145807	53146790	SLC1A7	1.6005e-38	-2.7668
chr1	53176377	53177062	CPT2	9.29204e-06	-1.62922
chr1	53294544	53294913	LRP8	0.0116412	-0.968846
chr1	53381746	53382371	LINC01771	6.34778e-11	-2.26623
chr1	53413004	53413963	SLC25A3P1	0.000116917	-1.08637
chr1	53430297	53430653	SLC25A3P1	0.0626072	-0.963012
chr1	53512198	53512537	GLIS1	0.0737742	-0.839537
chr1	53578388	53578613	GLIS1	0.0459409	-1.21081
chr1	53697823	53698481	GLIS1	0.00652781	-1.02755
chr1	53731955	53734514	GLIS1	5.98309e-43	-2.24051
chr1	53740741	53741204	GLIS1	6.02429e-05	-1.55544
chr1	53907201	53907834	DIO1	5.65131e-06	-1.70476
chr1	53967241	53968685	LRRC42	1.11325e-14	-1.72258
chr1	53982424	53982964	LRRC42	0.00195703	-1.17089
chr1	54153813	54154217	CDCP2	0.00353885	-1.25758
chr1	54229216	54230078	SSBP3	4.85625e-05	-1.19593
chr1	54253296	54254465	SSBP3	4.11977e-06	-0.805069
chr1	54272757	54274762	SSBP3	6.9555e-06	-0.613879
chr1	54287129	54287605	SSBP3	1.61555e-06	-2.18733
chr1	54297575	54298035	SSBP3	0.00153315	-1.5992
chr1	54312767	54313229	SSBP3	5.99377e-06	-1.99612
chr1	54335412	54336165	SSBP3	3.60034e-16	-2.58579
chr1	54413296	54413696	SSBP3	0.00052081	-1.34708
chr1	54421101	54421611	SSBP3	4.04552e-05	-1.68445
chr1	54516309	54516550	ACOT11	0.0756065	-1.25294
chr1	54856313	54858481	DHCR24	9.92919e-34	-2.46782
chr1	54882518	54882974	DHCR24	1.1957e-22	-3.69244
chr1	54884255	54884540	DHCR24	4.63265e-09	-2.30473
chr1	54904089	54905684	DHCR24	3.37778e-14	-2.75739
chr1	54927003	54927704	DHCR24	2.15554e-07	-2.16456
chr1	54934619	54935515	TMEM61	3.44115e-30	-3.43863
chr1	54940038	54940543	TMEM61	1.4098e-09	-3.04102
chr1	54953013	54953317	TMEM61	0.0371841	-0.918587
chr1	54965632	54966311	TMEM61	2.06404e-06	-1.54581
chr1	54971042	54971951	TMEM61	0.00175564	-0.599385
chr1	55039213	55040651	PCSK9	8.87407e-05	-0.607327
chr1	55190246	55191861	USP24	7.63672e-13	-1.83598
chr1	55205012	55205212	USP24	0.0448298	-1.57104
chr1	55235626	55236225	MIR4422HG	7.08991e-07	-1.64685
chr1	55244602	55245081	MIR4422HG	0.0225386	-1.25833
chr1	55280809	55281474	MIR4422HG	0.0151547	-2.19271
chr1	55287232	55288659	MIR4422HG	3.07296e-12	-2.07592
chr1	55321794	55322380	MIR4422HG	3.35881e-15	-3.78241
chr1	55420773	55421649	MIR4422HG	2.76226e-14	-2.60813
chr1	55438682	55439251	MIR4422HG	4.62862e-07	-2.63779
chr1	55443236	55444154	MIR4422HG	6.99808e-15	-2.14562
chr1	55447515	55447807	MIR4422HG	4.43554e-06	-2.54803
chr1	55472726	55473266	MIR4422HG	1.97318e-08	-2.2623
chr1	55503709	55504771	MIR4422HG	1.17786e-15	-2.62738
chr1	55506760	55507562	MIR4422HG	2.07492e-22	-2.97475
chr1	55520051	55520614	MIR4422HG	6.90667e-09	-2.83325
chr1	55542860	55543592	MIR4422HG	6.02749e-16	-4.06606
chr1	55572785	55573675	MIR4422HG	4.93651e-19	-3.05719
chr1	55580828	55581328	LINC01753	0.000123859	-2.07401
chr1	55631659	55633045	LINC01753	3.13501e-19	-3.04983
chr1	55639090	55639425	LINC01753	0.00224627	-2.13958
chr1	55640790	55641719	LINC01753	3.07481e-08	-1.99869
chr1	55683962	55684826	LINC01753	1.39103e-10	-4.11264
chr1	55696245	55696455	LINC01753	0.0133152	-2.3758
chr1	55698979	55699622	LINC01753	3.50458e-10	-4.24983
chr1	55718476	55719532	LINC01753	1.75826e-30	-3.41499
chr1	55725149	55725794	LINC01753	1.4288e-16	-3.67637
chr1	55726914	55727481	LINC01753	8.93828e-14	-3.75208
chr1	55781830	55782247	LINC01753	1.20368e-05	-2.67875
chr1	55812193	55813949	LINC01753	2.0643e-18	-3.41667
chr1	55827337	55827655	LINC01753	0.00016739	-2.9326
chr1	55955305	55955587	LINC01755	0.0358798	-1.34806
chr1	56026024	56026263	LINC01755	0.0181637	-1.84954
chr1	56064680	56065165	LINC01755	0.00061016	-1.7179
chr1	56068971	56069227	LINC01755	0.000169292	-3.7396
chr1	56133810	56135493	LINC01755	9.59297e-06	-1.58658
chr1	56153112	56153653	LINC01755	0.00164185	-1.94182
chr1	56180676	56181209	LINC01755	1.43253e-06	-3.2083
chr1	56301829	56302234	LINC01767	2.00131e-05	-3.08084
chr1	56330321	56330769	LINC01767	0.000708246	-2.24405
chr1	56403351	56403661	LINC01767	7.68153e-05	-2.78093
chr1	56414639	56415115	LINC01767	9.5381e-09	-2.53543
chr1	56416619	56416958	LINC01767	0.0538459	-1.21523
chr1	56424918	56425574	LINC01767	3.22735e-05	-2.31611
chr1	56434069	56434394	LINC01767	0.00153334	-2.40686
chr1	56438040	56438262	LINC01767	0.0382802	-1.6765
chr1	56475834	56476329	PLPP3	0.0248201	-1.45577
chr1	56526820	56527116	PLPP3	0.00314513	-1.9793
chr1	56569766	56570056	PLPP3	0.0392933	-1.48217
chr1	56617089	56617409	LOC101929935	0.00149437	-2.33536
chr1	56627232	56628109	LOC101929935	1.83798e-16	-4.51982
chr1	56639221	56639744	LOC101929935	2.34079e-07	-3.19453
chr1	56644308	56646118	LOC101929935	0.00156617	-0.60691
chr1	56710652	56711181	PRKAA2	1.32605e-08	-2.96395
chr1	56758198	56759473	FYB2	0.037924	-0.895475
chr1	56774265	56774713	FYB2	0.00207182	-1.75051
chr1	56788624	56788957	FYB2	0.00632822	-1.83086
chr1	56797332	56797532	FYB2	0.0894922	-1.36254
chr1	56818493	56819028	FYB2	4.13368e-07	-2.22326
chr1	56825029	56825824	FYB2	4.55435e-09	-2.293
chr1	56831160	56833284	FYB2	2.80747e-38	-2.26928
chr1	56837338	56837984	C8A	1.71587e-24	-3.15549
chr1	56844829	56845198	C8A	0.00378004	-2.05006
chr1	56911222	56911464	C8A	0.00451944	-2.28859
chr1	57017254	57017538	DAB1	0.063914	-1.26988
chr1	57192177	57192739	DAB1	9.73788e-05	-1.30802
chr1	57212396	57212699	DAB1	0.0558673	-1.34693
chr1	57319189	57319518	DAB1	0.0196323	-1.70883
chr1	57411121	57411892	DAB1	8.69724e-22	-3.4978
chr1	57461347	57461770	DAB1	0.00461353	-1.80469
chr1	57474193	57474671	DAB1	9.94021e-05	-3.38011
chr1	57485688	57486025	DAB1	4.04979e-07	-3.44793
chr1	57489410	57490111	DAB1	2.79791e-18	-3.36311
chr1	57591057	57591283	DAB1	0.0327502	-1.92079
chr1	57623091	57623291	DAB1	0.0682724	-1.45594
chr1	57796632	57797027	DAB1	0.000202129	-1.79497
chr1	57831567	57832259	DAB1	1.17078e-11	-2.07636
chr1	57874468	57874706	DAB1	0.0702652	-1.41263
chr1	58041599	58041867	DAB1	0.066069	-1.33419
chr1	58067193	58067502	DAB1	0.034036	-1.60118
chr1	58358117	58358839	DAB1	3.5588e-07	-2.05954
chr1	58384190	58384481	OMA1	0.00207593	-2.53582
chr1	58385517	58385782	OMA1	0.0309482	-1.73343
chr1	58409788	58410345	OMA1	4.1978e-07	-2.24215
chr1	58432648	58433472	OMA1	1.59383e-06	-1.03858
chr1	58434706	58434968	OMA1	0.0403025	-1.23389
chr1	58441628	58442510	OMA1	9.84118e-10	-2.16321
chr1	58460563	58460833	OMA1	0.0860321	-1.02413
chr1	58578582	58579118	TACSTD2	0.00500837	-0.629587
chr1	58584093	58585120	TACSTD2	1.26014e-36	-2.10982
chr1	58592149	58593150	TACSTD2	9.3353e-34	-2.8589
chr1	58617337	58618910	MYSM1	9.68733e-16	-1.8326
chr1	58745869	58747145	JUN	0.000165666	-1.29843
chr1	58773225	58773794	JUN	2.42182e-07	-1.78494
chr1	58818140	58818440	LINC01135	1.19196e-05	-1.43937
chr1	58823411	58825460	LINC01135	3.27339e-37	-2.60022
chr1	58858222	58858883	LINC01135	0.0414176	-0.732404
chr1	58870133	58870946	LINC01135	1.22697e-28	-3.47988
chr1	58874795	58875089	LINC01135	0.00342511	-1.46044
chr1	58881321	58881925	LINC01135	8.97236e-21	-2.4719
chr1	58932524	58933912	LINC01135	5.6834e-09	-0.885701
chr1	58949823	58950333	LINC01135	0.000536449	-2.0184
chr1	58999567	59000262	LINC01358	0.00145554	-0.862314
chr1	59015825	59016784	LINC01358	3.57819e-07	-1.16113
chr1	59020196	59020785	LINC01358	3.24881e-09	-1.38284
chr1	59025237	59026912	LINC01358	4.35637e-55	-3.58779
chr1	59029435	59030354	LINC01358	8.32524e-14	-3.00834
chr1	59043825	59044208	LINC01358	4.19854e-06	-2.26862
chr1	59061831	59063060	LINC01358	3.50288e-07	-1.60689
chr1	59071268	59072746	LINC01358	6.85005e-12	-1.76275
chr1	59112604	59113693	HSD52	7.42045e-10	-1.0436
chr1	59116974	59117244	HSD52	2.24084e-05	-2.15681
chr1	59139324	59139814	HSD52	2.19398e-15	-2.37575
chr1	59214657	59215435	HSD52	4.33959e-08	-1.82756
chr1	59229058	59229526	FGGY	0.00044843	-1.9947
chr1	59258731	59258991	FGGY	0.0981153	-1.20687
chr1	59272515	59272860	FGGY	0.00353589	-1.82955
chr1	59316366	59317229	FGGY	6.10616e-18	-3.38852
chr1	59332774	59333171	FGGY	0.0937645	-1.22183
chr1	59355298	59355613	FGGY	0.0914885	-0.990431
chr1	59423005	59423393	FGGY	0.00387051	-1.82994
chr1	59483888	59484481	FGGY	0.0069353	-0.885793
chr1	59499178	59500376	FGGY	1.57246e-06	-1.7376
chr1	59521020	59521528	FGGY	0.00921117	-1.31222
chr1	59570531	59570869	FGGY	0.00030012	-2.46603
chr1	59595685	59596913	FGGY	2.05793e-10	-1.8475
chr1	59633937	59634157	FGGY	0.0517075	-1.51163
chr1	59638184	59638486	FGGY	0.0817479	-1.15022
chr1	59678624	59679275	FGGY	1.05437e-15	-2.39168
chr1	59705940	59707572	FGGY	8.24322e-14	-2.71128
chr1	59730312	59731497	FGGY	1.54455e-10	-2.23751
chr1	59738639	59739147	FGGY	3.4506e-05	-2.16881
chr1	59750383	59751174	FGGY	7.45361e-22	-3.87535
chr1	59967142	59967714	C1orf87	1.17085e-05	-2.04846
chr1	60108207	60108596	C1orf87	0.0171457	-1.77488
chr1	60133048	60133511	C1orf87	0.00268332	-1.81208
chr1	60255595	60255963	C1orf87	4.52185e-05	-3.83956
chr1	60342661	60342861	LINC01748	0.0205594	-2.21255
chr1	60504577	60504854	LINC01748	0.00325646	-2.26753
chr1	60573220	60574392	LINC01748	2.87897e-19	-2.57375
chr1	60596946	60597526	LINC01748	0.000108496	-2.06505
chr1	60874588	60875576	LOC101926964	0.000167638	-1.39876
chr1	60960906	60961629	NFIA-AS2	6.61341e-12	-2.60465
chr1	60972805	60973087	NFIA-AS2	0.00101361	-1.8674
chr1	60989838	60990527	NFIA-AS2	5.13443e-05	-1.81857
chr1	61097391	61097632	NFIA	0.0510232	-1.46676
chr1	61132261	61133595	NFIA	1.18717e-18	-2.67049
chr1	61139246	61139826	NFIA	1.76157e-17	-2.4543
chr1	61141252	61142038	NFIA	1.36926e-26	-3.17615
chr1	61149314	61149771	NFIA	0.00374736	-1.88253
chr1	61152032	61152345	NFIA	0.00592352	-1.9947
chr1	61184250	61185058	NFIA	6.54499e-09	-1.93949
chr1	61202781	61203544	NFIA	3.09139e-05	-1.69774
chr1	61227886	61228208	NFIA	0.0152246	-1.42596
chr1	61244080	61244565	NFIA	4.91231e-07	-2.78966
chr1	61271081	61271655	NFIA	0.000330037	-1.64098
chr1	61287129	61288185	NFIA	9.88704e-26	-3.35813
chr1	61299504	61299798	NFIA	0.00412285	-2.40826
chr1	61318310	61319136	NFIA	2.32703e-05	-1.5874
chr1	61322765	61323172	NFIA	0.00012918	-1.81499
chr1	61337480	61338812	NFIA	2.9105e-16	-1.19275
chr1	61388595	61388986	NFIA	5.69884e-07	-2.93685
chr1	61434204	61434538	NFIA	0.000897511	-2.27007
chr1	61496227	61497183	NFIA	1.3653e-34	-4.13196
chr1	61504902	61505334	NFIA	0.0009788	-2.11127
chr1	61585630	61586041	MGC34796	6.77176e-05	-1.77796
chr1	61594595	61595046	MGC34796	0.0413673	-1.42542
chr1	61605746	61606858	MGC34796	1.59662e-06	-1.98013
chr1	61692522	61692989	TM2D1	0.044498	-1.05941
chr1	61711189	61711636	TM2D1	0.0478194	-0.780004
chr1	61782792	61783562	PATJ	3.07081e-06	-2.23042
chr1	61837669	61838013	PATJ	0.00397961	-1.62728
chr1	61839536	61840106	PATJ	3.93471e-15	-3.97725
chr1	61846833	61847219	PATJ	0.0303205	-1.2676
chr1	61887457	61887867	PATJ	0.000411938	-2.07242
chr1	61936777	61937157	PATJ	0.0293032	-1.38871
chr1	62045497	62046037	PATJ	0.00335813	-1.8839
chr1	62076233	62076840	PATJ	9.27444e-10	-2.02431
chr1	62092166	62093736	PATJ	1.95167e-11	-2.66677
chr1	62121717	62122872	PATJ	6.76322e-23	-2.20103
chr1	62185222	62185457	L1TD1	0.0114061	-1.72145
chr1	62241210	62242004	KANK4	0.00686024	-1.0345
chr1	62282126	62283150	KANK4	0.0754156	-0.654987
chr1	62295833	62296403	KANK4	0.00570003	-1.21658
chr1	62356275	62356998	KANK4	7.41289e-06	-1.1139
chr1	62364719	62365160	KANK4	1.34361e-07	-2.46771
chr1	62384430	62385054	USP1	2.6292e-06	-1.79301
chr1	62386409	62387085	USP1	2.74077e-06	-2.27814
chr1	62398411	62398720	USP1	0.0623063	-1.15815
chr1	62428276	62428619	USP1	0.0375886	-1.23322
chr1	62515095	62515439	DOCK7	0.000600885	-1.85669
chr1	62613850	62614635	DOCK7	4.32727e-11	-3.34545
chr1	62682579	62682809	DOCK7	0.0552728	-1.35387
chr1	62707054	62708011	DOCK7	1.69525e-14	-2.46506
chr1	62735653	62736216	DOCK7	4.67863e-07	-2.4531
chr1	62875742	62876117	ATG4C	1.94328e-06	-2.74758
chr1	62905031	62906917	ATG4C	3.47076e-10	-1.32364
chr1	63024194	63024472	LINC01739	0.00905878	-2.36426
chr1	63112104	63112546	LINC00466	0.0161812	-1.03503
chr1	63117017	63117217	LINC00466	0.0367873	-1.82066
chr1	63124544	63125338	LINC00466	1.76475e-31	-3.93924
chr1	63162742	63162942	LINC00466	0.0839576	-1.36898
chr1	63463210	63463634	ITGB3BP	1.16969e-05	-1.98985
chr1	63487347	63488163	ITGB3BP	1.77166e-09	-1.97277
chr1	63628657	63629252	PGM1	4.09087e-06	-2.60126
chr1	63633298	63635057	PGM1	3.4383e-07	-1.21779
chr1	63697912	63698652	PGM1	0.030502	-0.884827
chr1	63700948	63701545	PGM1	1.25418e-17	-3.42435
chr1	63704357	63704850	PGM1	1.09145e-07	-1.85636
chr1	63713984	63714683	PGM1	6.79043e-05	-1.23958
chr1	63721468	63722239	ROR1	3.3349e-25	-3.18744
chr1	63746056	63746959	ROR1	1.40576e-46	-3.33275
chr1	63817074	63817668	ROR1	9.07533e-05	-1.61122
chr1	63873794	63874056	ROR1	0.000136632	-2.41218
chr1	63877205	63878243	ROR1	8.44846e-32	-3.32702
chr1	63892510	63894307	ROR1	9.88552e-20	-1.67341
chr1	63920315	63921098	ROR1	5.72653e-25	-2.55562
chr1	63969383	63970166	ROR1	8.22356e-05	-1.73033
chr1	63999739	64000615	ROR1	4.37649e-19	-2.37433
chr1	64006359	64007407	ROR1	3.24456e-06	-1.14041
chr1	64019876	64020169	ROR1	0.0421878	-1.13006
chr1	64030500	64030704	ROR1	0.0758228	-1.38963
chr1	64039394	64040018	ROR1	1.75118e-23	-2.46533
chr1	64041703	64044302	ROR1	4.68777e-44	-2.45043
chr1	64072304	64072979	ROR1	5.70445e-06	-1.84421
chr1	64132957	64133506	ROR1	9.9251e-14	-2.03504
chr1	64161748	64162104	ROR1	0.0384153	-1.38067
chr1	64171562	64173057	ROR1	4.35959e-27	-2.4765
chr1	64215506	64216174	UBE2U	2.37531e-11	-2.28067
chr1	64223270	64223978	UBE2U	0.000574387	-1.19055
chr1	64279895	64280411	UBE2U	1.61066e-05	-1.56795
chr1	64292475	64292675	UBE2U	0.0355519	-1.90261
chr1	64461133	64461390	CACHD1	0.00365553	-2.24154
chr1	64484340	64485188	CACHD1	3.39981e-21	-2.03844
chr1	64495987	64496203	CACHD1	0.0228636	-1.94958
chr1	64595691	64596455	CACHD1	0.00332177	-2.31668
chr1	64623691	64624311	CACHD1	3.03241e-05	-2.03183
chr1	64691556	64691966	CACHD1	0.00413251	-1.67487
chr1	64826801	64827554	RAVER2	0.0018369	-0.782609
chr1	64841495	64842275	JAK1	7.85515e-07	-1.66742
chr1	64863995	64864544	JAK1	0.0614418	-0.718277
chr1	64906592	64906986	JAK1	0.0067061	-1.48903
chr1	64920720	64921529	JAK1	1.54535e-10	-1.39635
chr1	64980237	64981461	LINC01359	0.0014676	-1.0136
chr1	64983032	64984403	LINC01359	3.11672e-09	-1.42283
chr1	65082264	65083772	MIR101-1	0.000372078	-1.03843
chr1	65090311	65090835	MIR101-1	0.000122522	-1.60179
chr1	65107994	65109152	AK4	0.0172334	-0.958404
chr1	65141361	65141947	AK4	1.38595e-05	-1.46372
chr1	65174456	65174944	AK4	1.21399e-18	-2.36433
chr1	65177380	65177974	AK4	1.9204e-23	-2.56993
chr1	65247627	65248679	AK4	5.32626e-05	-1.22776
chr1	65260691	65261246	DNAJC6	5.78985e-05	-1.95131
chr1	65281974	65283263	DNAJC6	5.5986e-09	-1.9018
chr1	65309324	65310410	DNAJC6	0.00095504	-0.810533
chr1	65339752	65340335	DNAJC6	0.00190483	-1.40835
chr1	65343237	65343568	DNAJC6	0.0388852	-1.37356
chr1	65393261	65393955	DNAJC6	3.03173e-20	-3.29302
chr1	65423997	65424283	LEPR	1.99268e-11	-2.20594
chr1	65425662	65426165	LEPR	3.02829e-28	-3.14207
chr1	65429497	65431444	LEPR	9.54226e-17	-1.75289
chr1	65467450	65468032	LEPR	4.6704e-19	-3.36968
chr1	65469842	65470239	LEPR	0.000400375	-1.93124
chr1	65493804	65494411	LEPR	1.81938e-06	-2.65217
chr1	65509936	65510553	LEPR	9.69266e-12	-4.84607
chr1	65512407	65513651	LEPR	7.21655e-11	-2.56296
chr1	65526948	65527945	LEPR	3.03542e-11	-2.32704
chr1	65538105	65538398	LEPR	0.00400335	-2.52247
chr1	65541149	65541529	LEPR	0.00268268	-2.59493
chr1	65606216	65607240	LEPR	3.85543e-20	-3.54414
chr1	65630846	65631229	LEPR	2.52687e-05	-2.49418
chr1	65681134	65681439	LEPR	0.0529428	-1.14153
chr1	65687438	65688466	LEPR	0.000536063	-0.780071
chr1	65747381	65747680	PDE4B	0.000265013	-3.46934
chr1	65752004	65752644	PDE4B	0.0774757	-1.25958
chr1	65755623	65756723	PDE4B	6.26944e-33	-3.7883
chr1	65762087	65762862	PDE4B	1.56681e-15	-2.9711
chr1	65772518	65773821	PDE4B	2.1208e-36	-3.82475
chr1	65799027	65799227	PDE4B	0.0833046	-1.58601
chr1	65811943	65812669	PDE4B	3.36468e-11	-2.7403
chr1	65821009	65821375	PDE4B	0.0330329	-1.20816
chr1	65892191	65892524	PDE4B	0.024613	-1.44205
chr1	66230990	66231655	PDE4B	0.0295233	-0.801622
chr1	66262245	66262566	PDE4B	0.0175977	-1.2153
chr1	66265998	66267070	PDE4B	2.12029e-07	-1.75163
chr1	66271221	66272241	PDE4B	4.75315e-12	-1.33861
chr1	66282300	66282687	PDE4B	0.00368834	-1.56675
chr1	66285729	66286177	PDE4B	0.000740215	-2.71779
chr1	66291250	66291808	PDE4B	3.28706e-08	-2.7981
chr1	66294731	66295577	PDE4B	2.54425e-15	-2.82296
chr1	66301022	66301522	PDE4B	0.000554221	-1.70333
chr1	66302853	66303340	PDE4B	1.61008e-05	-2.78275
chr1	66315673	66316048	PDE4B	6.24088e-05	-2.35502
chr1	66330839	66332772	PDE4B	8.08044e-37	-2.39888
chr1	66350000	66350404	PDE4B	0.0603721	-1.04784
chr1	66354333	66355024	PDE4B	1.57504e-07	-1.77214
chr1	66374786	66375139	PDE4B	0.00319949	-2.2125
chr1	66438068	66439405	PDE4B	2.82196e-09	-1.67349
chr1	66464413	66465297	SGIP1	5.2862e-10	-1.79516
chr1	66476623	66478630	SGIP1	7.76459e-24	-2.36257
chr1	66519825	66520474	SGIP1	1.59899e-10	-2.39757
chr1	66521631	66522273	SGIP1	3.15668e-09	-1.79046
chr1	66527530	66529151	SGIP1	4.6248e-15	-2.26746
chr1	66542948	66543949	SGIP1	0.000176251	-1.53627
chr1	66553724	66554327	SGIP1	1.63725e-06	-1.42615
chr1	66570032	66570739	SGIP1	0.010051	-1.2624
chr1	66575736	66577215	SGIP1	5.65131e-06	-1.46081
chr1	66598617	66599120	SGIP1	1.35924e-06	-2.17138
chr1	66623846	66624968	SGIP1	1.37212e-08	-1.97431
chr1	66676961	66677376	SGIP1	4.96728e-07	-3.20491
chr1	66681649	66682024	SGIP1	0.00185828	-1.8883
chr1	66728115	66729707	SGIP1	2.54844e-31	-2.84969
chr1	66938622	66938999	MIER1	0.00180247	-1.52135
chr1	66944399	66945225	MIER1	9.96225e-20	-2.94382
chr1	66954822	66955256	MIER1	3.07049e-08	-2.44841
chr1	66980687	66981391	MIER1	1.02554e-07	-1.96121
chr1	67044639	67045478	SLC35D1	4.65686e-22	-2.89682
chr1	67060729	67061145	SLC35D1	1.45536e-06	-1.92887
chr1	67097329	67097726	C1orf141	8.87169e-05	-2.35542
chr1	67112471	67112995	C1orf141	4.71012e-06	-2.0196
chr1	67162684	67164426	IL23R	0.00013032	-0.709276
chr1	67190012	67190953	IL23R	2.80557e-24	-3.84567
chr1	67227235	67227556	IL23R	0.000539981	-2.45288
chr1	67286133	67286539	IL12RB2	0.00614751	-1.46069
chr1	67290263	67290716	IL12RB2	0.0495574	-1.15956
chr1	67339450	67340265	IL12RB2	2.29268e-05	-1.64877
chr1	67389786	67391054	IL12RB2	1.52082e-28	-1.92443
chr1	67441096	67441633	SERBP1	0.000453606	-1.88236
chr1	67534772	67535973	SERBP1	0.0112245	-0.703055
chr1	67556901	67557237	SERBP1	7.28681e-08	-2.79838
chr1	67570010	67571052	GADD45A	3.48753e-11	-1.45178
chr1	67575823	67576409	GADD45A	1.84833e-13	-2.49793
chr1	67614432	67614691	GADD45A	0.0239206	-1.44225
chr1	67618428	67619617	GADD45A	1.15751e-17	-2.29709
chr1	67626392	67627185	GADD45A	1.0975e-35	-3.1323
chr1	67629328	67630749	GADD45A	6.14607e-41	-3.41645
chr1	67646170	67650231	GADD45A	1.66479e-07	-1.14222
chr1	67664119	67664568	GADD45A	8.07678e-05	-2.16875
chr1	67679757	67680060	GADD45A	0.000323969	-1.41316
chr1	67682642	67683101	GADD45A	4.31642e-11	-1.53285
chr1	67700480	67701334	GNG12	1.5673e-22	-2.06973
chr1	67713150	67714072	GNG12	1.88697e-25	-3.00887
chr1	67717733	67718248	GNG12	0.0520362	-0.788395
chr1	67723621	67725338	GNG12	2.52231e-46	-3.4209
chr1	67735821	67736831	GNG12	1.11755e-26	-1.81808
chr1	67748679	67750608	GNG12	1.35792e-35	-1.91389
chr1	67770882	67771793	GNG12	5.08184e-22	-2.35737
chr1	67791514	67793879	GNG12	1.89161e-74	-2.79393
chr1	67801887	67804208	GNG12	3.43504e-24	-2.19009
chr1	67850059	67851210	GNG12-AS1	3.88943e-10	-1.26126
chr1	67880009	67880645	GNG12-AS1	1.63722e-24	-3.6671
chr1	67883108	67883541	GNG12-AS1	1.59151e-15	-2.92126
chr1	67889696	67890531	GNG12-AS1	2.92078e-31	-3.74542
chr1	67896972	67897924	GNG12-AS1	0.000263279	-1.68351
chr1	67947983	67948935	GNG12-AS1	3.81942e-21	-3.63831
chr1	67969855	67970750	GNG12-AS1	3.25119e-15	-1.9471
chr1	67978791	67979862	GNG12-AS1	1.91323e-60	-3.97564
chr1	67987155	67987880	GNG12-AS1	1.92216e-17	-4.45904
chr1	68050006	68050906	GNG12-AS1	2.17791e-06	-1.23312
chr1	68104208	68104536	GNG12-AS1	0.00101779	-1.9737
chr1	68107889	68108110	GNG12-AS1	0.0840752	-1.0918
chr1	68111577	68113394	GNG12-AS1	0.00123843	-0.587674
chr1	68173419	68175019	GNG12-AS1	2.41617e-64	-3.3995
chr1	68177821	68179498	GNG12-AS1	9.47168e-57	-3.7339
chr1	68197564	68199176	GNG12-AS1	1.67201e-42	-3.59506
chr1	68202411	68202809	GNG12-AS1	5.20231e-12	-3.73848
chr1	68207015	68207513	WLS	6.34498e-10	-3.69035
chr1	68214692	68215203	WLS	7.91168e-06	-2.4663
chr1	68221977	68222299	WLS	0.00258138	-2.49938
chr1	68269271	68270377	WLS	6.99846e-14	-2.26224
chr1	68301464	68301908	WLS	0.0341461	-1.36347
chr1	68314291	68314713	WLS	0.00044823	-2.01903
chr1	68323073	68323685	WLS	0.00117292	-1.2677
chr1	68330882	68331841	RPE65	3.50848e-20	-3.23149
chr1	68378328	68379427	RPE65	1.03685e-15	-2.69922
chr1	68409482	68409812	RPE65	0.000373277	-2.3205
chr1	68453077	68454872	RPE65	0.00041365	-0.950064
chr1	68459846	68460145	RPE65	0.000105365	-2.57852
chr1	68542683	68542953	DEPDC1-AS1	0.0148598	-1.57737
chr1	68551126	68552074	DEPDC1-AS1	3.7315e-21	-4.40263
chr1	68624294	68624615	DEPDC1-AS1	0.0150851	-1.40093
chr1	68703884	68704373	DEPDC1-AS1	0.000271456	-2.23299
chr1	68904548	68904837	LINC01707	0.00886112	-1.92047
chr1	68916188	68917205	LINC01707	2.89876e-28	-2.33276
chr1	68923622	68924024	LINC01707	0.0121654	-1.89722
chr1	68969327	68969842	LINC01707	4.02865e-05	-2.56153
chr1	68973714	68974134	LINC01707	0.00367008	-2.00725
chr1	70038032	70038411	LRRC7	0.000189073	-2.33314
chr1	70043832	70045326	LRRC7	5.48302e-16	-3.02435
chr1	70146519	70146825	LRRC40	0.000125384	-2.583
chr1	70331997	70332340	ANKRD13C	4.43818e-05	-2.6061
chr1	70362006	70362335	HHLA3	0.045838	-1.29005
chr1	70373605	70373811	HHLA3	0.0305398	-1.7537
chr1	70428884	70430017	CTH	1.65956e-06	-3.58763
chr1	70451150	70451753	CTH	0.00103636	-2.14154
chr1	71086245	71087408	ZRANB2-AS2	1.1273e-11	-2.27443
chr1	71089958	71090293	ZRANB2-AS2	0.00158846	-1.94903
chr1	71303620	71304270	ZRANB2-AS2	2.43586e-07	-2.86198
chr1	71312703	71312989	ZRANB2-AS2	0.0194643	-1.66931
chr1	71351498	71352080	NEGR1	3.42352e-08	-3.39123
chr1	71365520	71366254	NEGR1	8.75631e-10	-2.74044
chr1	71492555	71493217	NEGR1	4.29408e-06	-2.62542
chr1	71614546	71614824	NEGR1	0.00509853	-2.36836
chr1	71621557	71622337	NEGR1	8.03099e-09	-4.48586
chr1	71638191	71638391	NEGR1	0.0262885	-2.15309
chr1	71667280	71668368	NEGR1	1.46883e-05	-2.38514
chr1	71759954	71760387	NEGR1	0.00022364	-4.16136
chr1	71763318	71763648	NEGR1	0.000225859	-3.20997
chr1	71861065	71861413	NEGR1	0.00010579	-2.5039
chr1	71916738	71917393	NEGR1	0.00440759	-2.61142
chr1	72229909	72231327	NEGR1	1.52645e-34	-4.57378
chr1	72366484	72366830	NEGR1	5.90797e-06	-2.65436
chr1	72397809	72398230	NEGR1	1.8426e-05	-2.55721
chr1	72434945	72435452	NEGR1	1.15125e-05	-2.38063
chr1	72526881	72527479	NEGR1	6.00438e-05	-2.37429
chr1	72530719	72531019	NEGR1	0.00118857	-2.22425
chr1	72650008	72650348	NEGR1	0.00555588	-2.44307
chr1	72936227	72937297	LINC01360	4.23194e-17	-4.00001
chr1	73359114	73359420	LINC01360	0.00587204	-1.88088
chr1	73573176	73573749	LINC02238	0.00017136	-2.22239
chr1	73593176	73594185	LINC02238	1.09186e-27	-3.62257
chr1	73604717	73605095	LINC02238	2.54123e-07	-3.65919
chr1	73782993	73783712	LINC02238	0.00257594	-1.63561
chr1	73993495	73993705	LRRIQ3	0.044018	-1.73285
chr1	74010052	74010687	LRRIQ3	0.00250792	-1.16244
chr1	74014514	74014976	LRRIQ3	0.0392476	-1.50401
chr1	74053485	74053689	LRRIQ3	0.0334103	-1.91308
chr1	74222538	74223480	FPGT-TNNI3K	9.47605e-13	-2.89956
chr1	74230363	74230575	FPGT-TNNI3K	0.044074	-1.78711
chr1	74323982	74324325	FPGT-TNNI3K	0.0422195	-1.55597
chr1	74356246	74357174	FPGT-TNNI3K	1.574e-38	-4.34602
chr1	74368318	74368949	FPGT-TNNI3K	3.34505e-15	-4.56426
chr1	74475719	74476007	FPGT-TNNI3K	0.00835467	-2.17129
chr1	74502524	74502898	FPGT-TNNI3K	0.078733	-1.1027
chr1	74586308	74586828	ERICH3	0.0913731	-1.46982
chr1	74650427	74651001	ERICH3	1.14891e-25	-4.32205
chr1	74652354	74653501	ERICH3	9.90845e-68	-3.75359
chr1	74673478	74674828	ERICH3	0.00257744	-1.2375
chr1	74693275	74693920	CRYZ	1.31873e-18	-4.42996
chr1	75112148	75112950	LHX8	0.000569681	-0.923338
chr1	75208930	75209130	SLC44A5	0.0576529	-1.64333
chr1	75310139	75310475	SLC44A5	9.98031e-05	-3.36838
chr1	75345822	75346563	SLC44A5	1.49398e-20	-3.92549
chr1	75502767	75503931	SLC44A5	1.06688e-27	-3.15302
chr1	75588866	75589074	SLC44A5	0.0203632	-1.90428
chr1	75618395	75618767	SLC44A5	4.19588e-07	-2.08879
chr1	75672555	75673189	ACADM	0.000206896	-1.63602
chr1	75677633	75678392	ACADM	2.71832e-07	-1.59451
chr1	75708887	75709324	ACADM	3.98681e-07	-2.05926
chr1	75714124	75714696	ACADM	1.35608e-10	-3.54105
chr1	75764270	75766315	ACADM	3.47391e-11	-1.43451
chr1	75790642	75791473	RABGGTB	2.79511e-16	-2.48238
chr1	75809468	75809939	MSH4	2.3009e-05	-2.21758
chr1	75854594	75855532	MSH4	2.78289e-16	-2.79844
chr1	75936958	75937577	ASB17	1.77123e-10	-3.89886
chr1	75953368	75955119	ASB17	0.00671252	-2.36866
chr1	75963766	75964981	ASB17	1.38994e-21	-1.65716
chr1	75985877	75986323	LOC101927342	3.2059e-11	-3.29816
chr1	75996283	75996501	LOC101927342	0.0513251	-1.68361
chr1	76012908	76013108	LOC101927342	0.0159129	-2.19235
chr1	76059377	76059970	ST6GALNAC3	2.55289e-19	-4.84114
chr1	76066418	76066775	ST6GALNAC3	1.05153e-08	-5.18767
chr1	76068425	76069287	ST6GALNAC3	9.4123e-30	-4.19341
chr1	76070531	76070997	ST6GALNAC3	5.72091e-18	-4.24917
chr1	76076029	76076333	ST6GALNAC3	1.43829e-05	-2.89853
chr1	76142102	76142500	ST6GALNAC3	0.0164321	-1.51292
chr1	76238077	76238588	ST6GALNAC3	6.94388e-09	-2.95961
chr1	76292424	76292780	ST6GALNAC3	8.20058e-06	-3.33258
chr1	76294469	76294921	ST6GALNAC3	5.26398e-05	-2.61742
chr1	76425788	76426126	ST6GALNAC3	1.09153e-05	-2.99818
chr1	76759951	76760421	LINC02567	0.000180011	-2.41705
chr1	76786276	76786642	LINC02567	8.80788e-06	-4.14413
chr1	76830338	76830827	ST6GALNAC5	0.000331958	-2.10478
chr1	76844008	76844413	ST6GALNAC5	0.0790176	-1.16837
chr1	76879064	76879312	ST6GALNAC5	0.0622931	-1.73452
chr1	76938938	76939699	ST6GALNAC5	1.19117e-13	-3.60756
chr1	76944980	76945332	ST6GALNAC5	3.67454e-05	-2.40452
chr1	76998503	76999272	ST6GALNAC5	7.01634e-11	-1.69277
chr1	77031052	77031892	ST6GALNAC5	1.69224e-12	-2.76736
chr1	77039687	77040187	ST6GALNAC5	1.95143e-13	-2.77825
chr1	77229900	77230410	PIGK	0.00584209	-1.20304
chr1	77288311	77288630	AK5	0.00490286	-1.64529
chr1	77342784	77343261	AK5	0.000235563	-1.68175
chr1	77370593	77371585	AK5	4.10855e-19	-2.70801
chr1	77394079	77394594	AK5	7.86504e-05	-2.02114
chr1	77424112	77424709	AK5	0.0263092	-1.03939
chr1	77437372	77438866	AK5	0.000566808	-1.22949
chr1	77459895	77460222	AK5	0.00104018	-1.92306
chr1	77473742	77474667	AK5	0.0546558	-0.919826
chr1	77505044	77505337	AK5	0.002114	-1.91079
chr1	77524043	77524394	AK5	0.017947	-1.29366
chr1	77543788	77544391	AK5	9.6913e-27	-2.61277
chr1	77671546	77672503	ZZZ3	0.0184975	-0.807695
chr1	77762080	77762333	USP33	0.00547012	-1.20701
chr1	77831999	77833286	MIGA1	9.97254e-09	-1.98619
chr1	78038180	78039002	GIPC2	1.84824e-17	-2.80271
chr1	78070507	78071228	GIPC2	1.50993e-23	-4.03588
chr1	78078218	78079962	GIPC2	4.53039e-17	-2.23216
chr1	78092561	78093052	GIPC2	4.88254e-06	-2.39024
chr1	78101420	78102420	GIPC2	1.30384e-19	-2.94401
chr1	78142955	78143885	GIPC2	0.0266016	-0.688954
chr1	78171748	78172810	GIPC2	8.62945e-12	-1.30404
chr1	78203390	78204148	MGC27382	6.36392e-11	-2.8386
chr1	78229395	78229637	MGC27382	0.0247438	-1.76066
chr1	78236819	78238030	MGC27382	2.37441e-08	-2.26788
chr1	78254176	78255106	MGC27382	3.52255e-30	-4.92635
chr1	78286480	78287474	MGC27382	1.76418e-08	-1.94629
chr1	78303639	78304044	MGC27382	4.38386e-08	-2.76234
chr1	78339580	78340860	MGC27382	6.30467e-07	-0.943856
chr1	78370409	78371175	MGC27382	1.43495e-06	-2.54707
chr1	78377372	78377662	MGC27382	0.0115186	-1.45044
chr1	78440339	78440869	PTGFR	0.0111458	-2.13355
chr1	78472835	78473467	PTGFR	7.52969e-12	-3.12966
chr1	78619446	78620569	IFI44L	3.33876e-06	-1.20232
chr1	78649618	78651806	IFI44	4.43915e-15	-1.23995
chr1	78682506	78683397	IFI44	2.44059e-05	-2.01416
chr1	78687431	78689306	IFI44	5.11406e-13	-1.95676
chr1	78692089	78692709	IFI44	3.64045e-07	-2.40055
chr1	78715167	78716553	IFI44	1.00287e-10	-2.68911
chr1	78718581	78718916	IFI44	0.0775329	-1.52727
chr1	78734418	78734957	IFI44	0.0406043	-1.86365
chr1	78760858	78761306	IFI44	5.71358e-10	-3.46365
chr1	78831659	78834592	ADGRL4	2.89507e-13	-1.10509
chr1	78839727	78841333	ADGRL4	1.60526e-06	-1.19515
chr1	78872729	78873186	ADGRL4	8.4168e-05	-2.23147
chr1	78917779	78918923	ADGRL4	3.80171e-21	-3.74817
chr1	78996817	78997081	ADGRL4	0.0122043	-2.17388
chr1	79034777	79035175	ADGRL4	4.05139e-07	-3.06257
chr1	79040458	79043899	ADGRL4	1.18058e-09	-1.13928
chr1	79090967	79091612	ADGRL4	1.0298e-07	-2.36461
chr1	79128684	79129376	ADGRL4	4.0186e-15	-3.45087
chr1	79151122	79151763	ADGRL4	7.41836e-05	-2.21143
chr1	79160931	79161595	ADGRL4	1.29434e-20	-4.48748
chr1	79188047	79189023	ADGRL4	6.41306e-06	-1.006
chr1	79193071	79193885	ADGRL4	1.60778e-27	-3.16087
chr1	79198795	79199432	ADGRL4	1.09054e-09	-2.37085
chr1	79215388	79215663	ADGRL4	0.00467232	-2.27794
chr1	79293695	79293906	ADGRL4	0.00712155	-2.50453
chr1	79322718	79323917	ADGRL4	9.00086e-21	-1.84135
chr1	79355115	79355499	ADGRL4	0.0534218	-1.36392
chr1	79554866	79555081	ADGRL4	0.0229676	-1.76628
chr1	79568465	79568749	ADGRL4	0.0245366	-1.58272
chr1	79575334	79575791	ADGRL4	7.79705e-09	-3.62617
chr1	79614843	79615116	ADGRL4	0.00360255	-2.02881
chr1	79633397	79633896	ADGRL4	1.48465e-10	-4.08873
chr1	79711107	79711614	ADGRL4	1.59653e-12	-3.46392
chr1	79716402	79716879	ADGRL4	5.17869e-12	-4.87759
chr1	79720559	79721041	ADGRL4	1.0906e-06	-3.51287
chr1	79735786	79736028	ADGRL4	0.00144474	-3.08771
chr1	79745914	79746575	ADGRL4	4.73155e-20	-4.72431
chr1	79811107	79811716	LINC01781	3.56121e-14	-5.27725
chr1	79827485	79828628	LINC01781	4.52225e-11	-2.91311
chr1	79859357	79859935	LINC01781	6.42619e-07	-2.88094
chr1	79929131	79929652	LINC01781	0.0144856	-1.56395
chr1	79966484	79966833	LINC01781	4.92126e-05	-3.09908
chr1	80018741	80019050	LINC01781	0.0297673	-1.63614
chr1	80047831	80048121	LINC01781	0.00190025	-2.43994
chr1	80054046	80054579	LINC01781	9.09677e-18	-3.7828
chr1	80056242	80056490	LINC01781	0.00472332	-2.08925
chr1	80392394	80393127	LINC01781	5.02491e-14	-4.28263
chr1	80444983	80445413	LINC01781	0.000451693	-1.99512
chr1	80639901	80640536	LINC01781	6.31967e-09	-2.8932
chr1	80767883	80768152	LINC01781	0.000539547	-3.31579
chr1	80882450	80883117	LINC01781	8.40537e-15	-4.17706
chr1	80926728	80926945	LINC01781	0.0207021	-2.12249
chr1	80961514	80962155	LINC01781	0.000318411	-1.8261
chr1	80987950	80988159	ADGRL2	0.0679294	-1.54719
chr1	81113808	81114036	ADGRL2	0.00713003	-2.38548
chr1	81140124	81140386	ADGRL2	0.00926153	-2.22961
chr1	81179125	81179667	ADGRL2	3.37096e-19	-4.37913
chr1	81453042	81453598	ADGRL2	7.81154e-05	-2.78352
chr1	81621983	81622349	ADGRL2	7.09867e-05	-3.7336
chr1	81638081	81638380	ADGRL2	2.13252e-05	-4.25765
chr1	81670229	81670707	ADGRL2	2.25391e-08	-2.32821
chr1	81681295	81682847	ADGRL2	1.49487e-38	-3.73465
chr1	81695770	81696148	ADGRL2	0.000104502	-2.53161
chr1	81702810	81704390	ADGRL2	6.01682e-24	-1.6533
chr1	81717054	81717781	ADGRL2	1.72206e-23	-4.59046
chr1	81731905	81732365	ADGRL2	7.60539e-09	-2.99517
chr1	81877181	81877663	ADGRL2	0.0119392	-1.38023
chr1	81880765	81881135	ADGRL2	0.0286453	-1.49484
chr1	81975117	81975628	ADGRL2	0.00430874	-2.6009
chr1	82073151	82074122	ADGRL2	9.80076e-12	-3.06992
chr1	82159944	82160562	ADGRL2	0.000299907	-2.07496
chr1	82161619	82162156	ADGRL2	2.22269e-08	-2.33005
chr1	82225408	82226459	ADGRL2	9.98798e-10	-2.16791
chr1	82260071	82260468	ADGRL2	4.84588e-05	-2.40127
chr1	82296462	82296985	ADGRL2	3.29588e-06	-2.69962
chr1	82317718	82318004	ADGRL2	0.000361687	-2.38469
chr1	82321698	82322256	ADGRL2	1.11096e-16	-4.12201
chr1	82323373	82323618	ADGRL2	0.000345997	-2.94853
chr1	82337773	82337973	ADGRL2	0.0112449	-2.79923
chr1	82347673	82347990	ADGRL2	6.90643e-05	-3.96999
chr1	82359616	82359992	ADGRL2	0.0509615	-1.25292
chr1	82372060	82372514	ADGRL2	0.000252624	-4.11395
chr1	82377192	82377785	ADGRL2	1.27382e-16	-3.5447
chr1	82388704	82389029	ADGRL2	0.00210002	-2.87446
chr1	82392434	82393314	ADGRL2	0.000849974	-2.98795
chr1	82398446	82398668	ADGRL2	0.00913	-2.47892
chr1	82464232	82464977	LINC01362	8.66608e-05	-2.6102
chr1	82503880	82504165	LINC01362	0.00309728	-2.89822
chr1	82535033	82535333	LINC01362	0.0053743	-1.8254
chr1	82538869	82539282	LINC01362	6.4656e-07	-2.67205
chr1	82542861	82543065	LINC01362	0.00355995	-2.87173
chr1	82562492	82562777	LINC01362	4.24254e-06	-3.12534
chr1	82631998	82632663	LINC01362	4.56089e-11	-4.41217
chr1	82695289	82695786	LINC01362	2.00284e-05	-3.97142
chr1	82706317	82707059	LINC01362	6.1093e-05	-2.23899
chr1	82806143	82806396	LINC01362	0.0397505	-1.8686
chr1	82811242	82811665	LINC01362	0.000148374	-2.92822
chr1	82819088	82819708	LINC01362	0.000511508	-1.5981
chr1	82820727	82821154	LINC01362	0.00497929	-1.79369
chr1	82837795	82838547	LINC01362	2.59636e-12	-3.61694
chr1	82931031	82931313	LINC01362	0.00789531	-2.06038
chr1	83029924	83030285	LINC01362	1.07687e-05	-4.41786
chr1	83033687	83035202	LINC01362	5.40867e-08	-2.55718
chr1	83064640	83065213	LINC01362	0.0367375	-1.10101
chr1	83086256	83086774	LINC01362	6.46476e-09	-2.96078
chr1	83142556	83142792	LINC01362	9.14716e-05	-3.8992
chr1	83150838	83151619	LINC01362	1.45886e-08	-1.84178
chr1	83401253	83401510	LINC01712	0.00994789	-2.07622
chr1	83508529	83508903	LINC01712	0.00506515	-2.08932
chr1	83555941	83556333	LINC01725	0.00325148	-1.86291
chr1	83692530	83693281	LINC01725	0.000320354	-1.67853
chr1	83790522	83790809	LINC01725	0.0154662	-2.2123
chr1	83901526	83902090	TTLL7	0.000306018	-2.80619
chr1	84089345	84091156	PRKACB	8.60271e-16	-2.52104
chr1	84103220	84103759	PRKACB	1.24812e-07	-2.05147
chr1	84107577	84107929	PRKACB	8.94581e-06	-2.47424
chr1	84143919	84144568	PRKACB	0.000163129	-1.2191
chr1	84146315	84146921	PRKACB	4.70093e-08	-1.82003
chr1	84152605	84153056	PRKACB	4.82915e-16	-3.47635
chr1	84156035	84157141	PRKACB	1.98444e-14	-1.43612
chr1	84185982	84186527	PRKACB	0.0712292	-0.789112
chr1	84208890	84209496	PRKACB	1.03008e-07	-2.74141
chr1	84247205	84248203	PRKACB	1.09777e-19	-1.23086
chr1	84253663	84255176	PRKACB	9.72145e-07	-2.76552
chr1	84260699	84261457	PRKACB	2.32503e-27	-3.80155
chr1	84271286	84272702	SAMD13	0.000545911	-1.17327
chr1	84301063	84303575	SAMD13	1.64879e-08	-0.893417
chr1	84377438	84377725	UOX	0.0246627	-1.54785
chr1	84378996	84379746	UOX	1.20637e-06	-2.41363
chr1	84382239	84382477	UOX	0.00239235	-2.32925
chr1	84412325	84412945	DNASE2B	2.77049e-07	-2.10054
chr1	84415084	84415735	DNASE2B	2.82024e-07	-2.85512
chr1	84538728	84540548	SPATA1	1.57701e-08	-1.91418
chr1	84544134	84544386	SPATA1	0.025444	-1.71068
chr1	84583054	84583818	CTBS	4.72477e-16	-2.56605
chr1	84599041	84599828	LINC01461	1.84059e-28	-2.50168
chr1	84675191	84675486	SSX2IP	0.075934	-1.20046
chr1	84698229	84699158	SSX2IP	4.25882e-12	-2.31846
chr1	84726683	84727132	SSX2IP	0.000739927	-3.78072
chr1	84826974	84827304	LPAR3	0.00222019	-2.09926
chr1	84833129	84834972	LPAR3	9.38608e-30	-2.89586
chr1	84836112	84836531	LPAR3	3.27672e-12	-2.97118
chr1	84847055	84848126	LPAR3	2.68531e-33	-3.06759
chr1	84854131	84854856	LPAR3	0.0001119	-0.96639
chr1	84884779	84885370	LPAR3	0.00937207	-1.26671
chr1	84913364	84913919	MCOLN2	1.02047e-07	-2.32251
chr1	84940580	84940873	MCOLN2	0.0798155	-0.892815
chr1	84972447	84972981	MCOLN2	3.59853e-05	-1.98084
chr1	85146724	85147330	SYDE2	0.000522775	-1.41957
chr1	85188506	85189118	SYDE2	0.0017699	-1.22355
chr1	85203834	85204192	SYDE2	2.38899e-13	-3.52357
chr1	85214694	85215437	SYDE2	3.70566e-08	-2.40218
chr1	85244779	85245124	C1orf52	0.0157486	-1.49418
chr1	85350750	85351783	DDAH1	2.95897e-05	-2.03608
chr1	85360087	85361598	DDAH1	9.4223e-11	-1.39542
chr1	85366440	85367117	DDAH1	1.09655e-06	-1.84018
chr1	85373806	85374548	DDAH1	0.00048259	-1.24434
chr1	85406962	85407830	DDAH1	2.95795e-22	-2.52285
chr1	85448254	85448797	DDAH1	3.90601e-20	-4.24453
chr1	85484339	85484949	DDAH1	0.00314173	-1.65457
chr1	85494435	85497265	DDAH1	2.85259e-19	-1.654
chr1	85520895	85521850	DDAH1	5.89544e-07	-0.933382
chr1	85526251	85527700	DDAH1	2.25549e-05	-0.893007
chr1	85544522	85545467	DDAH1	4.02868e-36	-2.66318
chr1	85550767	85551559	DDAH1	2.04519e-11	-1.68362
chr1	85573433	85573794	DDAH1	5.33637e-11	-2.06648
chr1	85598914	85599603	CCN1	3.63763e-09	-1.21994
chr1	85622912	85623582	ZNHIT6	3.63683e-07	-1.8059
chr1	85628527	85629928	ZNHIT6	3.33964e-55	-3.09299
chr1	85654246	85654768	ZNHIT6	0.0264868	-1.0835
chr1	85719709	85720005	COL24A1	0.0844508	-1.26153
chr1	85830387	85831188	COL24A1	0.0187088	-1.01106
chr1	85862527	85862830	COL24A1	0.00356511	-2.01365
chr1	85975909	85976258	COL24A1	0.0292429	-1.60371
chr1	86429558	86430527	CLCA2	4.46328e-11	-1.82068
chr1	86648235	86648665	CLCA4-AS1	0.0616681	-0.8479
chr1	86695400	86696929	CLCA4-AS1	8.50892e-16	-2.76217
chr1	86714281	86715010	SH3GLB1	0.0214491	-1.03767
chr1	86773612	86775126	SH3GLB1	1.31493e-38	-3.36086
chr1	86788240	86789117	SH3GLB1	1.79767e-28	-3.23192
chr1	86792916	86793427	SH3GLB1	3.96998e-07	-2.05471
chr1	86846132	86846715	SELENOF	0.00695199	-1.19441
chr1	86952972	86953550	HS2ST1	0.000179532	-1.9713
chr1	86971831	86972427	HS2ST1	0.00103768	-1.60004
chr1	86993049	86993943	HS2ST1	7.65502e-20	-3.34811
chr1	87093104	87093849	HS2ST1	6.34929e-11	-2.26708
chr1	87224224	87224587	LINC02801	5.4263e-07	-2.00748
chr1	87226039	87226843	LINC02801	9.54771e-36	-3.50105
chr1	87242636	87243164	LINC02801	1.10843e-10	-3.07862
chr1	87331305	87332125	LMO4	1.89926e-06	-0.975014
chr1	87335159	87336865	LMO4	5.08407e-09	-1.16301
chr1	87392028	87393134	LINC01364	8.45319e-13	-3.18501
chr1	87423887	87424286	LINC01364	0.00141806	-2.13697
chr1	87449266	87450105	LINC01364	3.99025e-13	-3.58686
chr1	87473049	87473819	LINC01364	1.77912e-08	-3.53844
chr1	87495956	87496324	LINC01364	0.00282922	-2.37542
chr1	87644469	87645258	LINC01364	1.12373e-21	-3.62268
chr1	87684126	87685055	LINC01364	5.31388e-11	-1.72342
chr1	87727707	87728079	LINC01364	0.000789813	-2.07818
chr1	87733446	87733896	LINC01364	4.53803e-08	-3.48932
chr1	87754111	87754446	LINC01364	0.0121313	-1.72282
chr1	87794966	87796298	LINC01364	2.43537e-24	-1.75832
chr1	87805638	87806688	LINC01364	5.7088e-12	-1.22988
chr1	87830605	87830887	LINC01364	0.0570562	-1.60467
chr1	87869427	87870182	LINC01364	4.91044e-08	-1.93049
chr1	87880628	87881246	LINC01364	5.22346e-06	-3.34652
chr1	87888444	87888831	LINC01364	0.00016568	-2.52777
chr1	87940564	87940828	LINC01364	0.0335872	-1.64522
chr1	87955906	87956543	PKN2-AS1	1.58053e-11	-2.18978
chr1	88001437	88001928	PKN2-AS1	1.09628e-10	-3.68461
chr1	88141583	88141978	PKN2-AS1	0.0431605	-1.12495
chr1	88145673	88146355	PKN2-AS1	9.68909e-15	-3.20938
chr1	88175565	88176076	PKN2-AS1	0.00552276	-1.39856
chr1	88276014	88276557	PKN2-AS1	1.20558e-06	-2.31363
chr1	88327488	88328386	PKN2-AS1	0.000240847	-0.718941
chr1	88612385	88613266	PKN2-AS1	4.84144e-18	-2.50172
chr1	88731416	88731942	PKN2	7.88427e-05	-1.59036
chr1	88773487	88774622	PKN2	4.90794e-25	-1.9902
chr1	89040853	89041607	GBP1	9.78704e-12	-2.65503
chr1	89047745	89048179	GBP1	8.32014e-08	-3.04827
chr1	89064219	89065714	GBP1	1.15367e-10	-1.37435
chr1	89070021	89070759	GBP1	0.0370503	-1.01178
chr1	89088479	89088926	GBP2	2.52898e-05	-2.37788
chr1	89125619	89126512	GBP2	4.15376e-18	-2.82769
chr1	89176966	89177442	GBP7	0.032975	-1.25266
chr1	89200590	89200947	GBP4	7.93108e-06	-3.1842
chr1	89254645	89255437	GBP5	5.77643e-17	-3.48342
chr1	89262279	89263019	GBP5	0.000528546	-1.77076
chr1	89274386	89274863	GBP5	1.51212e-06	-2.0158
chr1	89286767	89287218	LOC729930	0.00171927	-2.06354
chr1	89299716	89299987	LOC729930	0.0923035	-1.09662
chr1	89310594	89312165	LOC729930	7.07454e-06	-3.07895
chr1	89363250	89363555	GBP6	0.0437712	-1.26047
chr1	89407402	89408095	GBP1P1	2.724e-10	-3.08026
chr1	89516074	89516423	LRRC8B	0.0226355	-1.1009
chr1	89546515	89548091	LRRC8B	0.000647747	-1.48276
chr1	89552650	89553126	LRRC8B	2.42763e-05	-3.96926
chr1	89605485	89606434	LRRC8B	6.35398e-17	-2.65852
chr1	89635929	89636788	LRRC8C	5.76906e-09	-0.837856
chr1	89657754	89658322	LRRC8C	1.51064e-06	-2.39845
chr1	89671664	89672709	LRRC8C	1.23042e-12	-2.17358
chr1	89688533	89688921	LRRC8C	0.0752855	-1.17318
chr1	89709450	89710613	LRRC8C	2.61795e-37	-3.2694
chr1	89719273	89720160	LRRC8C	3.84341e-09	-2.0235
chr1	89721284	89721937	LRRC8C	1.20275e-24	-3.78099
chr1	89724665	89725318	LRRC8C	6.76934e-08	-2.0505
chr1	89808383	89808885	LRRC8D	2.51675e-06	-2.11907
chr1	89854947	89856202	LRRC8D	2.32332e-31	-2.91758
chr1	89865557	89866569	LRRC8D	2.92281e-19	-2.99719
chr1	89873859	89874141	LRRC8D	0.0029663	-2.04532
chr1	89884839	89885729	LRRC8D	3.10389e-27	-3.18901
chr1	89889852	89891039	LRRC8D	5.91639e-21	-1.57722
chr1	89894221	89894557	LRRC8D	1.52183e-11	-3.16764
chr1	89906487	89908041	LRRC8D	4.83573e-29	-2.55755
chr1	89910668	89911241	LRRC8D	6.77036e-13	-2.23501
chr1	89918399	89919170	LRRC8D	0.000130951	-1.55726
chr1	89938014	89938693	LRRC8D	6.32793e-10	-2.91378
chr1	89944463	89946275	LRRC8D	1.022e-21	-2.45075
chr1	89952107	89953728	LRRC8D	1.93846e-21	-1.80275
chr1	89975052	89975474	GEMIN8P4	0.0294851	-1.21181
chr1	89989869	89990143	GEMIN8P4	0.011112	-1.32464
chr1	90074123	90074864	ZNF326	0.0526033	-0.821526
chr1	90201341	90201933	ZNF326	1.09941e-11	-2.69728
chr1	90386939	90387440	SNORD3G	6.17817e-07	-3.58712
chr1	90400110	90400593	SNORD3G	8.27504e-17	-3.62177
chr1	90403058	90403806	SNORD3G	2.40344e-15	-1.69428
chr1	90417127	90417525	SNORD3G	1.205e-07	-3.96769
chr1	90504562	90504856	SNORD3G	0.00620973	-2.1325
chr1	90768142	90769119	LINC02609	5.08554e-05	-2.0444
chr1	90821209	90821758	LINC02609	0.00442789	-1.66041
chr1	91015953	91016582	ZNF644	1.29789e-14	-2.08659
chr1	91026337	91028058	ZNF644	4.02901e-06	-1.19427
chr1	91054719	91055316	ZNF644	0.0330835	-1.04514
chr1	91091805	91092847	ZNF644	0.0176123	-0.869627
chr1	91098349	91100221	ZNF644	0.07695	-0.633055
chr1	91273942	91274151	HFM1	0.0655697	-1.53513
chr1	91569594	91570211	CDC7	0.0250309	-0.816041
chr1	91582536	91582913	CDC7	0.000157242	-1.29718
chr1	91585806	91586467	CDC7	1.25927e-05	-0.884641
chr1	91650743	91652255	TGFBR3	2.2117e-15	-2.10456
chr1	91701270	91701489	TGFBR3	0.0121898	-1.95483
chr1	91731466	91733057	TGFBR3	4.51619e-14	-2.17788
chr1	91754095	91754726	TGFBR3	0.0255952	-1.14037
chr1	91781321	91781748	TGFBR3	4.21346e-06	-2.06905
chr1	91795532	91795838	TGFBR3	0.0596117	-1.20604
chr1	91804549	91804981	TGFBR3	0.00379174	-1.44668
chr1	91827124	91827389	TGFBR3	0.0985436	-0.870292
chr1	91844866	91845497	TGFBR3	0.000156782	-1.26466
chr1	91850871	91852286	TGFBR3	2.35915e-16	-1.61285
chr1	91864057	91865098	TGFBR3	4.37312e-11	-1.72419
chr1	91871675	91873269	TGFBR3	1.1561e-55	-3.14263
chr1	91900515	91901064	TGFBR3	6.2813e-09	-1.88006
chr1	91924060	91924518	TGFBR3	0.00204248	-1.37898
chr1	92184608	92185348	KIAA1107	0.000255588	-1.02141
chr1	92277127	92277588	GLMN	0.000727339	-1.49152
chr1	92329187	92329970	RPAP2	4.81298e-06	-1.53253
chr1	92501978	92502718	EVI5	1.44449e-12	-2.43843
chr1	92537090	92539127	EVI5	0.00048029	-1.22191
chr1	92583838	92585305	EVI5	2.7245e-16	-1.91241
chr1	92728771	92729065	EVI5	0.0319968	-1.70445
chr1	92753985	92754459	EVI5	5.85754e-06	-2.16264
chr1	92804645	92805292	EVI5	7.73414e-07	-0.970393
chr1	92909254	92910270	DIPK1A	1.31712e-07	-1.83584
chr1	92916935	92917322	DIPK1A	0.00428231	-1.58433
chr1	92923560	92924033	DIPK1A	0.00704999	-1.36187
chr1	93015359	93016405	DIPK1A	2.75483e-21	-2.92807
chr1	93114304	93114816	MTF2	0.00351202	-1.52968
chr1	93275382	93276084	CCDC18	0.0246139	-1.03704
chr1	93313053	93313326	CCDC18-AS1	0.0981963	-1.25237
chr1	93324481	93325876	CCDC18-AS1	6.966e-67	-3.41061
chr1	93338265	93339232	CCDC18-AS1	1.71765e-33	-3.04112
chr1	93471408	93472592	FNBP1L	1.94902e-08	-2.2053
chr1	93605900	93606422	BCAR3	0.0117136	-0.808092
chr1	93662013	93662686	BCAR3	0.000453333	-0.812128
chr1	93670073	93670546	BCAR3	0.00124353	-0.802934
chr1	93672045	93672834	BCAR3	5.36809e-10	-1.36775
chr1	93749363	93751126	BCAR3	1.61265e-27	-2.1285
chr1	93754190	93755730	BCAR3	7.91053e-21	-1.65777
chr1	93758655	93759590	BCAR3	6.84231e-15	-2.57117
chr1	93775264	93775578	BCAR3	0.032978	-0.64301
chr1	93797586	93798991	BCAR3	1.13856e-08	-0.952946
chr1	93816917	93817636	BCAR3	2.50708e-05	-1.21015
chr1	93827838	93828281	BCAR3	0.00235951	-1.36722
chr1	94021132	94021548	ABCA4	0.0108017	-1.20386
chr1	94036699	94037325	ABCA4	0.0157058	-2.20339
chr1	94050355	94050993	ABCA4	9.13576e-09	-2.65302
chr1	94055395	94055989	ABCA4	1.27987e-06	-1.93913
chr1	94067752	94070383	ABCA4	7.09162e-65	-3.1335
chr1	94078779	94079396	ABCA4	3.99868e-15	-2.92447
chr1	94081735	94082358	ABCA4	1.03408e-15	-2.47645
chr1	94092193	94092517	ABCA4	0.00465604	-1.6255
chr1	94125929	94127111	ABCA4	8.11649e-08	-1.63627
chr1	94141975	94142616	ABCA4	4.49546e-05	-1.77214
chr1	94160756	94161231	ARHGAP29	8.2029e-06	-1.02329
chr1	94254557	94255878	ARHGAP29	2.32615e-15	-2.04963
chr1	94258605	94259588	ARHGAP29	4.43362e-33	-3.01303
chr1	94264916	94265554	ARHGAP29	5.50656e-07	-2.05395
chr1	94270526	94271311	ARHGAP29	1.18882e-23	-2.74263
chr1	94280543	94281961	ARHGAP29	1.53657e-16	-1.97794
chr1	94285111	94286101	ARHGAP29	6.6483e-18	-2.51921
chr1	94295840	94296405	ARHGAP29	1.91648e-24	-3.00689
chr1	94299895	94300742	ARHGAP29	6.40468e-05	-0.683622
chr1	94304461	94305236	ARHGAP29	1.50214e-09	-1.71905
chr1	94362703	94362987	ABCD3	0.00473925	-2.37471
chr1	94375351	94376064	ABCD3	0.00154203	-1.31799
chr1	94383803	94385176	ABCD3	5.37125e-21	-1.88385
chr1	94425877	94426465	ABCD3	0.0199429	-1.0208
chr1	94559875	94563439	MIR12133	0.0340689	-0.813564
chr1	94602530	94603547	SLC44A3-AS1	1.60754e-24	-2.92748
chr1	94608081	94608608	SLC44A3-AS1	3.77682e-13	-1.78597
chr1	94617448	94617755	SLC44A3-AS1	7.38302e-09	-2.84512
chr1	94620385	94623933	SLC44A3-AS1	1.7175e-54	-2.28719
chr1	94653600	94654473	SLC44A3-AS1	0.00602254	-0.828376
chr1	94674649	94674849	SLC44A3-AS1	0.0334897	-1.59336
chr1	94702566	94702820	SLC44A3-AS1	0.0582751	-1.46207
chr1	94709812	94710737	SLC44A3-AS1	1.91024e-06	-1.20848
chr1	94713569	94714102	SLC44A3-AS1	7.36032e-14	-2.63013
chr1	94727356	94729694	SLC44A3-AS1	4.35873e-13	-0.98559
chr1	94737187	94737635	SLC44A3-AS1	0.0168448	-1.23969
chr1	94739567	94740152	SLC44A3-AS1	5.89197e-09	-2.57073
chr1	94741576	94741883	SLC44A3-AS1	0.00119869	-1.72256
chr1	94743999	94744328	SLC44A3-AS1	0.0381001	-1.22064
chr1	94783261	94784388	SLC44A3-AS1	5.69778e-37	-2.6914
chr1	94807923	94808485	SLC44A3-AS1	3.61062e-13	-2.18017
chr1	94825857	94826182	SLC44A3	0.00296914	-1.99766
chr1	94863328	94864493	SLC44A3	1.0428e-06	-1.06124
chr1	94876084	94876716	SLC44A3	0.000557909	-1.63172
chr1	94883648	94884476	SLC44A3	0.000218146	-1.20242
chr1	94922852	94923317	CNN3	2.56989e-09	-1.62463
chr1	94935969	94937613	LOC729970	1.28285e-06	-1.71591
chr1	94941652	94942729	LOC729970	6.67639e-13	-2.26259
chr1	94949533	94950363	LOC729970	1.63268e-23	-3.20864
chr1	94954441	94955220	LOC729970	1.89282e-10	-2.21288
chr1	94962411	94963325	LOC729970	8.56015e-08	-1.3153
chr1	94970858	94972186	ALG14	1.07372e-09	-1.58276
chr1	94974308	94975169	ALG14	9.68959e-05	-1.52198
chr1	94983051	94983733	ALG14	3.66427e-12	-2.26086
chr1	94993791	94994577	ALG14	7.44662e-11	-2.4946
chr1	95003407	95003686	ALG14	0.00502459	-2.08669
chr1	95023424	95024227	ALG14	0.00015199	-3.05304
chr1	95039407	95040035	ALG14	0.00196308	-0.977556
chr1	95086894	95087568	TLCD4	1.87123e-18	-3.13861
chr1	95167413	95167911	TLCD4	3.29732e-07	-2.38157
chr1	95168988	95169926	TLCD4	0.00421524	-1.17631
chr1	95216317	95216914	TLCD4-RWDD3	0.00405305	-1.73009
chr1	95226868	95228031	TLCD4-RWDD3	2.25684e-14	-2.11567
chr1	95435607	95436078	LINC01761	1.26777e-07	-2.56309
chr1	95640865	95641114	LINC02607	0.0123302	-1.89991
chr1	95742770	95743115	LINC02607	0.0354103	-1.40815
chr1	95994771	95995070	LINC02790	0.00173693	-2.36745
chr1	96234169	96234817	LINC01787	1.84898e-13	-3.6983
chr1	96298672	96298912	LINC01787	0.000258169	-3.626
chr1	96309763	96310099	LINC01787	5.71125e-05	-2.26882
chr1	96329134	96329521	LINC01787	0.0243958	-1.74328
chr1	96357075	96357699	LINC01787	0.000442769	-2.46056
chr1	96362340	96363297	LINC01787	9.22788e-05	-0.682181
chr1	96370271	96371317	LINC01787	3.01007e-08	-1.0984
chr1	96374257	96374783	LINC01787	1.90905e-07	-3.90842
chr1	96387883	96389341	LINC01787	3.71648e-10	-2.21274
chr1	96415963	96416669	LINC01787	1.38674e-22	-2.96251
chr1	96486377	96487797	LINC01787	0.0661457	-0.837014
chr1	96521946	96523332	LINC01787	9.9446e-45	-4.12859
chr1	96538147	96539248	LINC01787	3.00417e-07	-1.82238
chr1	96559950	96560842	PTBP2	8.85047e-27	-2.50177
chr1	96681911	96682490	PTBP2	3.25673e-13	-3.76234
chr1	96703200	96703539	PTBP2	0.00838266	-1.79886
chr1	96865612	96866274	PTBP2	9.79071e-10	-2.40723
chr1	96882136	96882398	PTBP2	0.0616441	-1.32339
chr1	96989533	96989991	DPYD	0.00471547	-1.59955
chr1	97013816	97014324	DPYD	0.000357215	-1.86713
chr1	97094007	97094899	DPYD	6.465e-11	-2.50882
chr1	97144452	97145933	DPYD	9.75414e-35	-3.6847
chr1	97174365	97174565	DPYD	0.073483	-1.43606
chr1	97192662	97193569	DPYD	1.51613e-25	-2.10205
chr1	97245747	97245995	DPYD	0.0955604	-1.13701
chr1	97271689	97272804	DPYD	6.33228e-12	-2.38278
chr1	97277671	97278587	DPYD	1.25301e-21	-2.20015
chr1	97337199	97337572	DPYD	0.0265841	-1.21124
chr1	97384086	97386274	DPYD	3.68167e-05	-1.13276
chr1	97488326	97490357	DPYD	0.0114853	-0.686108
chr1	97603759	97604286	DPYD	0.00100993	-1.46173
chr1	97632031	97632595	DPYD	2.80203e-07	-2.58569
chr1	97640619	97641056	DPYD	0.000707497	-2.04406
chr1	97739608	97739996	DPYD	4.95179e-05	-2.54619
chr1	97796559	97797749	DPYD	0.000180511	-0.897433
chr1	97901070	97901761	DPYD	0.000730668	-1.67633
chr1	97906630	97908212	DPYD	2.16804e-16	-2.24832
chr1	98019740	98020269	MIR137HG	0.000384241	-1.54162
chr1	98071978	98072344	MIR137HG	0.0191941	-1.56797
chr1	98084274	98084553	MIR137HG	1.31758e-06	-2.63591
chr1	98090328	98090737	MIR137HG	2.08876e-05	-1.36652
chr1	98103701	98104744	MIR137HG	1.56195e-11	-1.91697
chr1	98110548	98111226	MIR137HG	1.39655e-05	-1.67046
chr1	98113645	98114222	MIR137HG	6.07018e-06	-2.54697
chr1	98126523	98127303	MIR137HG	1.40215e-17	-2.33014
chr1	98221897	98222322	LINC01776	0.024887	-0.962189
chr1	98277109	98277763	LINC01776	0.0509615	-0.714777
chr1	98315246	98316873	LINC01776	8.17557e-13	-2.20599
chr1	98331156	98331968	LINC01776	3.52419e-10	-1.11598
chr1	98344539	98345327	LINC01776	2.30661e-07	-1.79993
chr1	98398658	98399497	LINC01776	0.000904325	-1.46022
chr1	98420517	98421287	LINC01776	6.63359e-11	-3.23259
chr1	98426087	98426403	LINC01776	0.00558916	-2.2586
chr1	98430005	98430467	LINC01776	0.0753219	-1.01591
chr1	98479694	98480149	SNX7	5.84482e-06	-4.21458
chr1	98496236	98496933	SNX7	3.71734e-14	-3.62053
chr1	98523241	98523632	SNX7	0.000193358	-2.10185
chr1	98559318	98559783	SNX7	7.17412e-07	-2.64814
chr1	98589064	98589268	SNX7	0.0554997	-1.65787
chr1	98677058	98677939	SNX7	2.19677e-34	-3.65636
chr1	98688320	98688658	SNX7	0.000189544	-2.77158
chr1	98700114	98700859	SNX7	6.11468e-07	-3.45878
chr1	98733084	98733989	SNX7	0.000301699	-1.33517
chr1	98903069	98904075	PLPPR5	7.61409e-34	-3.54194
chr1	98906811	98907047	PLPPR5	6.31683e-06	-3.76966
chr1	98920400	98921065	PLPPR5	2.70078e-07	-2.72543
chr1	98940047	98941098	PLPPR5	0.00147784	-1.25363
chr1	98975005	98975603	PLPPR5	1.42676e-05	-1.94101
chr1	99170592	99171080	LOC100129620	7.44372e-05	-1.9392
chr1	99405349	99406002	LINC01708	0.000230136	-1.87079
chr1	99544214	99544802	MIR548N	7.2001e-10	-3.01538
chr1	99546498	99547297	MIR548N	2.60565e-10	-2.86164
chr1	99557678	99559626	MIR548N	1.62978e-48	-4.39827
chr1	99579798	99581039	MIR548N	2.84349e-32	-3.37495
chr1	99590559	99591448	MIR548N	1.9445e-27	-3.54083
chr1	99599336	99600194	MIR548N	1.84437e-23	-3.72468
chr1	99603801	99604233	MIR548N	0.000600056	-2.41147
chr1	99621256	99622102	MIR548N	1.52536e-44	-3.71224
chr1	99645773	99646616	MIR548N	0.000315647	-1.20315
chr1	99657246	99657511	MIR548N	0.0133951	-1.27818
chr1	99659492	99660213	MIR548N	8.67842e-22	-2.68979
chr1	99672066	99672415	MIR548N	0.0179647	-1.75539
chr1	99691013	99691680	MIR548N	2.88603e-10	-2.82021
chr1	99718993	99719557	FRRS1	2.2789e-05	-1.9086
chr1	99730660	99731735	FRRS1	5.41701e-20	-3.03152
chr1	99756661	99756910	FRRS1	0.0145739	-1.83764
chr1	99786769	99787360	FRRS1	0.0184474	-1.43112
chr1	99962995	99963547	SLC35A3	3.17225e-05	-1.96013
chr1	100188485	100189297	DBT	2.23562e-15	-2.51068
chr1	100308890	100309127	RTCA	0.0175576	-2.26761
chr1	100430134	100430860	CDC14A	4.29842e-12	-3.03898
chr1	100515905	100516279	CDC14A	0.0325802	-1.49813
chr1	100584996	100585362	LINC01349	0.00110582	-2.24325
chr1	100596919	100597759	LINC01349	5.58556e-24	-2.87395
chr1	100621947	100622669	LINC01349	1.31254e-16	-2.35858
chr1	100627347	100627657	LINC01349	0.000695336	-2.59374
chr1	100630968	100631482	LINC01349	0.0893557	-0.854058
chr1	100643054	100644114	LINC01349	2.13092e-13	-2.78464
chr1	100647144	100647559	LINC01349	1.55542e-06	-2.78963
chr1	100657777	100658966	LINC01349	2.29626e-21	-2.93831
chr1	100721276	100721783	VCAM1	0.0349082	-1.35424
chr1	100734488	100735381	VCAM1	2.98992e-16	-3.35246
[truncated: 51,953 more rows]

## Sheet: Increased in SMARCB1 Res (7430)
Chromosome number	Start position	End position	Gene name	FDR	log2 FC
chr1	858013	859108	LINC01128	0.00028865	1.09198
chr1	1005313	1005556	HES4	0.0393025	0.609231
chr1	1360558	1360956	MXRA8	0.000596123	0.912773
chr1	1554532	1555451	SSU72	3.38662e-06	0.761716
chr1	2240598	2241091	SKI	0.000620966	1.07593
chr1	2496312	2496571	PLCH2	0.00571266	0.897839
chr1	2597069	2598218	MMEL1	0.0318601	0.597202
chr1	3213881	3214099	PRDM16	0.0503214	1.10189
chr1	3515904	3516743	MEGF6	0.000797438	0.793443
chr1	3577270	3579385	MEGF6	2.41974e-13	0.866624
chr1	3590461	3590891	MEGF6	0.0800782	0.622044
chr1	3671321	3672293	TP73	6.54646e-06	1.19814
chr1	3922349	3922662	LINC01134	0.0864587	0.797288
chr1	3942880	3943339	LINC01346	0.00750019	1.15155
chr1	4324690	4325048	LINC01777	7.92612e-11	2.76451
chr1	4634420	4634896	AJAP1	0.0154013	1.27567
chr1	4638384	4639131	AJAP1	0.00323381	1.24189
chr1	4705817	4706310	AJAP1	4.06928e-06	1.65162
chr1	4944154	4944354	AJAP1	0.0118419	1.89346
chr1	5130869	5131166	AJAP1	0.0744205	1.1277
chr1	6018220	6018661	KCNAB2	2.61869e-07	2.15163
chr1	6025188	6028430	KCNAB2	5.83407e-11	0.738461
chr1	6037294	6037818	KCNAB2	0.000294627	1.02656
chr1	6267555	6268322	ACOT7	5.77337e-09	1.33478
chr1	6273010	6273856	ACOT7	0.00960757	0.782449
chr1	6343301	6344168	ACOT7	0.000343291	0.639747
chr1	6353933	6354392	ACOT7	1.05019e-07	1.65468
chr1	6412965	6414846	HES2	3.75228e-05	0.648447
chr1	7157365	7157651	LOC102725193	0.0544459	1.05292
chr1	7278161	7278435	LOC102725193	0.00130984	1.8227
chr1	7389535	7389875	LOC102725193	3.6422e-05	1.77386
chr1	7574349	7574975	LOC102725193	0.00726531	1.07123
chr1	7878767	7878971	UTS2	0.0310648	1.5815
chr1	7940679	7942687	TNFRSF9	2.03734e-05	0.725036
chr1	7948980	7949249	TNFRSF9	0.00600252	1.54183
chr1	7994006	7994657	PARK7	0.00874796	1.00967
chr1	8040388	8041269	ERRFI1	0.000906868	0.633806
chr1	8141969	8142211	LINC01714	0.0859437	0.794976
chr1	8283295	8284576	SLC45A1	0.050383	0.630455
chr1	8472880	8473083	RERE	9.98117e-05	2.19242
chr1	8785108	8785340	RERE	0.0329506	1.26124
chr1	8829179	8830077	RERE	1.7854e-05	0.820715
chr1	8980748	8980974	CA6	0.03044	1.27346
chr1	9146965	9147190	MIR34AHG	0.062299	1.02758
chr1	9166312	9166638	MIR34AHG	1.5166e-06	1.43585
chr1	9196184	9197060	LNCTAM34A	0.000265072	0.66056
chr1	9231680	9232072	H6PD	0.00657512	0.778816
chr1	9321450	9321658	SPSB1	0.0319647	0.87493
chr1	9520342	9522838	SLC25A33	0.00126045	0.588952
chr1	9659431	9659837	PIK3CD	0.0217508	0.94105
chr1	9835540	9837801	CTNNBIP1	7.27401e-10	1.05387
chr1	10055598	10056116	UBE4B	0.0251992	0.869495
chr1	10218006	10218304	KIF1B	0.0398275	1.03037
chr1	10575662	10576054	PEX14	0.0511487	0.700984
chr1	11352927	11353320	UBIAD1	0.095304	0.938592
chr1	11431921	11432261	DISP3	0.0919564	0.763838
chr1	11796467	11797899	MTHFR	8.77923e-07	1.4034
chr1	12067708	12068353	TNFRSF8	0.0156617	0.814483
chr1	12143376	12144450	TNFRSF8	3.77556e-08	0.815864
chr1	12650173	12650402	AADACL4	0.0244962	1.37997
chr1	13413058	13413281	PRAMEF20	0.0075057	1.97496
chr1	13605290	13605569	PDPN	5.04214e-17	3.46453
chr1	13684263	13684464	PRDM2	1.78766e-05	2.86047
chr1	14128219	14128421	KAZN-AS1	0.0900119	1.25342
chr1	14522893	14523157	KAZN	0.0707318	1.13502
chr1	14822491	14822815	KAZN	0.000801179	1.72361
chr1	14911089	14911410	KAZN	0.00333958	1.38528
chr1	14940038	14940337	KAZN	6.66186e-07	1.98771
chr1	14970183	14970576	KAZN	0.0172185	0.747498
chr1	14976126	14977934	KAZN	2.8712e-14	0.964538
chr1	15008225	15009022	KAZN	0.00071397	1.12278
chr1	15027221	15028482	KAZN	6.55408e-09	1.12106
chr1	15030705	15030910	KAZN	0.000751713	1.36048
chr1	15033374	15033657	KAZN	0.017943	1.07937
chr1	15056923	15057255	KAZN	0.000181362	1.59007
chr1	15083413	15084613	KAZN	0.00740187	1.07307
chr1	15166814	15169087	TMEM51	4.82467e-09	0.759616
chr1	15200191	15201227	TMEM51	5.48048e-06	0.659254
chr1	15411645	15411956	EFHD2	0.0385785	0.620671
chr1	15491095	15491348	CELA2B	0.0144682	1.39114
chr1	15885732	15886833	SPEN	1.41151e-05	0.730118
chr1	15964068	15966791	ZBTB17	0.0012821	0.699535
chr1	15985545	15986274	ZBTB17	0.000408908	0.783368
chr1	16068479	16068681	FAM131C	0.0809637	0.860138
chr1	16420777	16421241	SPATA21	0.00684452	0.940213
chr1	16423590	16423959	SPATA21	0.00116053	1.37867
chr1	17298007	17298462	PADI4	5.33275e-05	1.26548
chr1	17527460	17527893	ARHGEF10L	0.0187886	0.831281
chr1	17551030	17552431	ARHGEF10L	1.3531e-05	0.66974
chr1	18256348	18256662	IGSF21	0.0165398	1.32432
chr1	18997864	18999733	IFFO2	0.0593781	0.62348
chr1	19445767	19446259	CAPZB	0.00906101	0.701462
chr1	19872177	19872660	OTUD3	0.0383189	0.649365
chr1	20110545	20111161	PLA2G2D	1.10007e-07	1.22406
chr1	20233405	20235233	LINC01757	7.85733e-06	1.08737
chr1	20254277	20256170	LINC01757	0.00249884	0.651776
chr1	20390585	20391008	LINC01141	0.038287	1.12389
chr1	20496184	20496728	MUL1	0.00354039	0.679424
chr1	20601498	20601861	CDA	0.0170903	1.24296
chr1	20871424	20871768	EIF4G3	3.3586e-05	1.95183
chr1	20903456	20903807	EIF4G3	0.0245309	0.915109
chr1	20964823	20965276	EIF4G3	0.0823784	0.820185
chr1	21251968	21252555	ECE1	0.000119236	0.84836
chr1	21297969	21298320	ECE1	0.0272787	0.715239
chr1	21302747	21303694	ECE1	3.0185e-05	1.0734
chr1	21855402	21856247	HSPG2	2.7176e-06	1.35962
chr1	21904571	21905222	HSPG2	0.00187913	0.956281
chr1	21921417	21921674	HSPG2	0.028311	1.20635
chr1	21997368	21998267	CELA3A	0.000947174	0.926618
chr1	22070312	22070620	CDC42	0.0103618	1.32608
chr1	22319792	22319993	MIR4418	0.0564796	1.22649
chr1	22380402	22380707	ZBTB40	0.0953438	1.05853
chr1	23100107	23100768	LUZP1	2.02183e-05	1.00231
chr1	23202399	23202612	HTR1D	0.0675465	0.869674
chr1	23246264	23246604	LINC01355	0.0152619	1.16278
chr1	23477424	23477680	ASAP3	0.0121328	1.03593
chr1	24142425	24143608	IL22RA1	2.98264e-05	0.795776
chr1	24308701	24310094	GRHL3	0.0479222	0.674035
chr1	24321687	24323011	GRHL3	4.0855e-06	0.749337
chr1	24352244	24352621	GRHL3	0.0955618	0.8634
chr1	24481808	24482043	NIPAL3	0.0829888	1.08788
chr1	24707771	24708050	SRRM1	0.0346354	0.791132
chr1	24754209	24754531	CLIC4	0.0767128	0.85052
chr1	24928516	24929242	RUNX3	0.00360833	0.836904
chr1	24955046	24955506	RUNX3	0.000877356	1.09322
chr1	25253788	25254526	RSRP1	0.010719	0.680188
chr1	25506719	25507208	MACO1	0.0255362	1.12329
chr1	25556690	25557157	LDLRAP1	0.0278042	0.843057
chr1	25683724	25684155	MAN1C1	0.0793294	0.74138
chr1	25706229	25708647	MAN1C1	0.0103955	0.704354
chr1	25782869	25783077	MAN1C1	0.00475115	1.51269
chr1	25786877	25787168	MAN1C1	0.0163807	1.45293
chr1	26064487	26064957	TRIM63	0.0537526	0.735044
chr1	26072498	26072725	TRIM63	0.0105271	1.19006
chr1	26123287	26123698	PDIK1L	0.0121904	1.29177
chr1	26156703	26156955	FAM110D	0.0527996	0.997634
chr1	26372138	26372338	ZNF683	0.0240094	1.41121
chr1	26718994	26719480	ARID1A	0.0235439	0.73081
chr1	26733957	26734312	ARID1A	0.00123677	1.53034
chr1	26913799	26914637	NR0B2	0.00097122	0.922995
chr1	26940250	26940754	NUDC	0.0175154	0.838884
chr1	27142517	27142771	SLC9A1	0.0164448	1.12451
chr1	27247382	27247873	WDTC1	0.0240138	0.907752
chr1	27473787	27474175	WASF2	0.0822994	0.961072
chr1	27499742	27500502	WASF2	0.0257197	0.649914
chr1	27517365	27517606	AHDC1	0.0186687	1.35854
chr1	27599116	27599737	AHDC1	0.0162166	0.676787
chr1	27620270	27621793	FGR	0.0433702	0.629667
chr1	27650615	27651124	LINC02574	0.0380733	0.899903
chr1	27689482	27689929	IFI6	0.0158055	1.19188
chr1	28128945	28129608	PTAFR	0.00433108	0.597459
chr1	28135399	28137314	PTAFR	1.17874e-06	0.860808
chr1	28865910	28866309	OPRD1	0.00748054	1.13048
chr1	28960276	28960478	EPB41	0.0597875	1.2755
chr1	29265073	29265273	PTPRU	0.037233	1.48708
chr1	29398474	29398730	LINC01756	4.77833e-05	2.2043
chr1	29550154	29550746	LINC01756	0.0481108	0.777127
chr1	29569829	29570895	LINC01756	6.26308e-06	0.594685
chr1	29576671	29576871	LINC01756	0.0180097	1.23165
chr1	29579592	29580174	LINC01756	0.000713569	1.10785
chr1	29649337	29650373	LINC01756	0.000766781	0.599443
chr1	29945413	29946788	LINC01648	0.0236667	0.815802
chr1	30009016	30010496	LINC01648	0.0382775	0.739095
chr1	30191210	30191811	LINC01648	0.044659	0.673445
chr1	30572310	30572886	MATN1	0.0940074	0.833568
chr1	30690181	30690422	MATN1	0.000398857	1.67216
chr1	30738029	30738492	LAPTM5	0.00688977	0.943227
chr1	30763623	30763893	LAPTM5	0.00119557	1.47833
chr1	30797696	30798459	LINC01778	0.00462979	0.778566
chr1	30840882	30841459	LINC01778	0.00467564	1.02601
chr1	30852061	30852320	SDC3	0.00283873	1.01717
chr1	30861298	30861937	SDC3	0.015869	0.949939
chr1	31421476	31423710	SERINC2	1.76665e-05	0.588813
chr1	31477267	31477588	LDC1P	0.00425635	1.36957
chr1	31523830	31524069	LINC01226	0.00581002	1.82786
chr1	31548667	31551600	LINC01226	4.2284e-08	0.629956
chr1	31666182	31666834	COL16A1	8.75142e-05	1.07077
chr1	31681367	31681793	COL16A1	0.0528537	0.723245
chr1	31811621	31812203	SPOCD1	0.0817096	0.633439
chr1	32266856	32267608	LCK	3.61124e-05	0.776586
chr1	32525022	32526014	ZBTB8A	0.0955802	0.634954
chr1	32695129	32695636	SYNC	0.00129717	1.1069
chr1	32769459	32769895	KIAA1522	0.00223281	0.903636
chr1	32933379	32934541	RNF19B	0.000181366	0.738651
chr1	32948999	32949204	RNF19B	5.42796e-05	1.75015
chr1	33004660	33004995	AK2	0.0452391	0.832631
chr1	33099033	33099996	AZIN2	7.13572e-08	0.663983
chr1	33377871	33380187	PHC2	0.0340706	0.597107
chr1	33586239	33586452	CSMD2	0.00426935	1.8741
chr1	34200035	34200235	C1orf94	0.0846938	1.00656
chr1	34500477	34500763	MIR552	0.0278956	1.18221
chr1	34750101	34750422	GJB5	0.00951498	1.00819
chr1	34793864	34794516	GJA4	3.00622e-05	0.769434
chr1	35145949	35146766	SFPQ	0.000529728	0.869742
chr1	35539486	35540048	KIAA0319L	0.000675725	1.48109
chr1	35637423	35637665	PSMB2	0.00697528	1.02968
chr1	35876896	35877304	AGO1	0.0663339	0.783734
chr1	36108459	36109600	COL8A2	1.28908e-17	1.35611
chr1	36200012	36200686	MAP7D1	0.00248427	0.788774
chr1	36248324	36249082	THRAP3	0.00626003	0.824154
chr1	36408360	36409112	OSCP1	0.0172148	0.678784
chr1	36436890	36437141	OSCP1	0.00393635	1.44566
chr1	36479833	36480070	CSF3R	0.0130006	1.30386
chr1	36856240	36856643	GRIK3	0.0244746	1.03951
chr1	37052194	37052720	GRIK3	0.0837879	0.927812
chr1	37296562	37296936	MIR4255	0.0617003	0.849235
chr1	37479404	37480131	ZC3H12A	4.48989e-07	0.820849
chr1	37574948	37577249	GNL2	3.18801e-05	0.588123
chr1	37850575	37851209	MTF1	0.000104903	1.31215
chr1	37865399	37865643	INPP5B	0.0220459	1.44797
chr1	38519929	38520327	LINC01685	0.0580021	1.32922
chr1	38728384	38728710	RRAGC	0.0682119	1.22779
chr1	39261875	39262079	MACF1	0.0259811	1.49706
chr1	39508668	39509956	BMP8A	0.00201142	0.723639
chr1	39642949	39643239	HEYL	0.0141234	1.23368
chr1	39732844	39733540	PPIE	0.037015	0.743074
chr1	40824717	40825693	KCNQ4	0.0493034	0.640373
chr1	41353872	41354096	FOXO6	0.0141982	1.19407
chr1	41455873	41457324	EDN2	0.0292966	0.663796
chr1	41627052	41627350	HIVEP3	0.000843463	1.49136
chr1	41771533	41771733	HIVEP3	4.31534e-06	2.16596
chr1	41773179	41773409	HIVEP3	0.0160145	1.47575
chr1	42290230	42290430	FOXJ3	0.0304526	1.53635
chr1	42936632	42937526	SLC2A1	0.000665152	0.760689
chr1	42973291	42973710	SLC2A1-AS1	0.0026395	1.21087
chr1	43021925	43022179	SLC2A1-AS1	0.0116133	1.47058
chr1	43644016	43644345	KDM4A	0.0157817	0.910756
chr1	43774485	43774695	ST3GAL3	0.0599817	1.04467
chr1	43796230	43796472	ST3GAL3	0.0814731	1.23718
chr1	43821827	43822770	ST3GAL3	7.94737e-06	0.822596
chr1	44154070	44155538	KLF18	0.00437265	0.862517
chr1	44327554	44328613	ERI3	7.05141e-06	0.618044
chr1	44484264	44486904	RNF220	2.50032e-05	0.862836
chr1	44552844	44554135	RNF220	0.00810697	0.655422
chr1	44616881	44617699	RNF220	0.0414177	0.66082
chr1	44660286	44660579	TMEM53	0.0302938	1.14457
chr1	45373636	45373916	TESK2	0.00460639	1.51825
chr1	45479087	45479319	TESK2	0.017515	1.62273
chr1	45974926	45975293	MAST2	0.00153038	1.21909
chr1	46067717	46068036	PIK3R3	0.000128758	1.60171
chr1	46516414	46517518	DMBX1	0.00676478	0.659619
chr1	47003873	47004480	CYP4X1	0.00186191	1.11492
chr1	47325538	47325945	CMPK1	0.0290431	0.677089
chr1	47409339	47409606	LINC01389	0.0644119	0.93092
chr1	47588101	47588640	FOXD2	0.00218611	1.14288
chr1	47637098	47637502	TRABD2B	0.0574972	0.877136
chr1	47650069	47651735	TRABD2B	6.7677e-08	0.861003
chr1	50189629	50189888	ELAVL4	0.0276089	1.38163
chr1	50308909	50309170	ELAVL4	0.0135627	1.43361
chr1	50430067	50431274	FAF1	0.000655214	0.663037
chr1	50644533	50644733	FAF1	0.097353	1.21699
chr1	50783222	50783846	FAF1	0.0442365	0.891138
chr1	50950371	50950756	FAF1	0.0750616	0.88663
chr1	51679539	51680004	OSBPL9	0.0012891	1.3805
chr1	51920217	51920597	RAB3B	0.0143854	1.09639
chr1	52005553	52006574	TXNDC12	0.000222934	0.934699
chr1	52598017	52599610	GPX7	0.0542709	0.599603
chr1	52860347	52860971	ZYG11A	0.0467459	0.684462
chr1	53025114	53025384	SCP2	0.0190399	1.28509
chr1	53090903	53092149	SLC1A7	0.0132971	0.838645
chr1	53121745	53121957	SLC1A7	0.0716957	1.01291
chr1	53135465	53136133	SLC1A7	0.0278428	0.906197
chr1	53172662	53173156	CPT2	0.0247156	0.714411
chr1	53562280	53562629	GLIS1	0.0206329	1.33439
chr1	53576266	53576734	GLIS1	0.0340745	0.887343
chr1	53899286	53899622	DIO1	0.0986399	0.946401
chr1	53956591	53957718	LRRC42	0.0021834	0.680625
chr1	54016246	54017828	LDLRAD1	0.00024678	0.667861
chr1	54158161	54158447	CDCP2	0.0378021	1.08016
chr1	54299138	54299450	SSBP3	0.0947267	0.969075
chr1	54581651	54582021	ACOT11	0.0507185	0.781411
chr1	54803908	54804992	LEXM	0.000564977	0.816098
chr1	55016075	55016840	BSND	0.0694268	0.642669
chr1	55262896	55263356	MIR4422HG	0.0653424	0.97878
chr1	55378662	55378974	MIR4422HG	0.000151192	1.46348
chr1	55402187	55402438	MIR4422HG	0.01511	1.40927
chr1	55536352	55536906	MIR4422HG	0.0022803	1.23806
chr1	55552620	55552874	MIR4422HG	0.0306239	1.5449
chr1	56080127	56080407	LINC01755	0.016624	1.3461
chr1	56376780	56376980	LINC01767	0.000775286	2.15127
chr1	56448824	56449322	LINC01767	4.80629e-08	1.58062
chr1	56456503	56457150	PLPP3	0.00024679	1.08317
chr1	56477562	56477939	PLPP3	0.0732221	0.868929
chr1	56688405	56689084	PRKAA2	0.000102709	0.81666
chr1	56820782	56821699	FYB2	0.0144269	0.606366
chr1	56897435	56897980	C8A	0.031377	1.92156
chr1	58062638	58062999	DAB1	0.0106788	1.3913
chr1	58290766	58291251	DAB1	0.00117274	1.62207
chr1	58394956	58396089	OMA1	0.00483985	0.594596
chr1	58855502	58855959	LINC01135	0.018947	0.920385
chr1	58888900	58889269	LINC01135	0.00191704	1.18331
chr1	58895571	58897007	LINC01135	0.0138533	0.705328
chr1	58908973	58909739	LINC01135	0.00276245	0.862798
chr1	58968521	58968790	LINC01358	0.00188484	1.87412
chr1	59046219	59047054	LINC01358	0.0385219	0.79319
chr1	59057264	59057641	LINC01358	0.0121215	1.01344
chr1	59173575	59174221	HSD52	0.0136436	0.880187
chr1	59220448	59220791	HSD52	6.86643e-05	1.85598
chr1	59427201	59427536	FGGY	0.000160544	1.74262
chr1	60280983	60281997	C1orf87	0.00460355	0.661426
chr1	60942365	60943134	NFIA-AS2	0.0500395	0.898552
chr1	61253452	61253652	NFIA	0.00431226	2.07376
chr1	61481393	61481637	NFIA	0.000146006	2.29196
chr1	62230571	62231298	KANK4	3.27308e-10	1.18936
chr1	62270709	62272680	KANK4	0.0026487	0.802645
chr1	62311434	62311851	KANK4	0.000178543	1.53954
chr1	62999176	62999379	LINC01739	0.0610002	1.29444
chr1	63611274	63611580	PGM1	0.00735823	1.37406
chr1	63813829	63814098	ROR1	0.00236643	1.54309
chr1	63883886	63884129	ROR1	0.0062224	1.34593
chr1	64112298	64112648	ROR1	0.0218477	1.17883
chr1	64122045	64122286	ROR1	0.0125941	1.42862
chr1	64184027	64184440	ROR1	0.0506887	0.887094
chr1	64263358	64263796	UBE2U	2.79151e-10	2.62669
chr1	64315537	64315760	UBE2U	0.049529	1.22136
chr1	64539820	64540022	CACHD1	0.0619164	1.35882
chr1	64598178	64598581	CACHD1	0.000107976	1.74533
chr1	64686775	64688128	CACHD1	1.12696e-06	1.00987
chr1	64952111	64952771	JAK1	0.0271029	0.739215
chr1	65389329	65389680	DNAJC6	4.11554e-05	1.46731
chr1	66182659	66183067	PDE4B	0.0314633	1.27636
chr1	66336022	66336441	PDE4B	2.43321e-08	1.82428
chr1	66436404	66436890	PDE4B	1.31424e-07	1.36415
chr1	66540744	66541044	SGIP1	0.0545989	1.07705
chr1	66769653	66770082	TCTEX1D1	0.0499862	0.959352
chr1	67225788	67226029	IL23R	0.0588048	1.18013
chr1	67355817	67356110	IL12RB2	0.00785027	1.60756
chr1	67400090	67400495	IL12RB2	0.00396718	0.834619
chr1	67652710	67653265	GADD45A	0.0807751	0.723154
chr1	67706856	67708705	GNG12	0.0587527	0.669654
chr1	68725270	68725500	DEPDC1-AS1	0.0971862	1.3019
chr1	69947909	69948171	LRRC7	0.00733161	1.7577
chr1	70034451	70034816	LRRC7	0.0604114	0.812995
chr1	70381821	70382239	HHLA3	0.0370374	1.01692
chr1	70675807	70676009	LINC01788	0.0298406	1.85794
chr1	72063501	72063701	NEGR1	0.0494658	1.33346
chr1	72837889	72838103	LINC01360	0.0612092	1.32825
chr1	75707316	75707549	ACADM	0.0422511	1.32802
chr1	76826173	76826395	ST6GALNAC5	0.00489821	1.79083
chr1	77056606	77056806	ST6GALNAC5	0.0569551	1.39465
chr1	77281566	77283206	AK5	1.73077e-06	0.672155
chr1	77347652	77348023	AK5	0.00111399	1.2758
chr1	77926066	77927348	NEXN	0.0370308	0.592609
chr1	78053642	78056033	GIPC2	0.0390532	0.741714
chr1	78177555	78178135	GIPC2	1.99187e-08	2.61522
chr1	79052702	79053363	ADGRL4	0.00269985	0.982805
chr1	80064576	80064794	LINC01781	0.00892662	1.66148
chr1	80656100	80656923	LINC01781	0.0164507	1.03619
chr1	81165985	81166259	ADGRL2	0.000102894	2.18053
chr1	81237411	81238111	ADGRL2	0.00532707	0.912178
chr1	81832629	81832886	ADGRL2	0.000261433	1.63432
chr1	81835001	81835930	ADGRL2	0.0358302	0.764787
chr1	81920113	81920643	ADGRL2	0.00105128	1.37288
chr1	83633801	83634218	LINC01725	0.00523082	1.7396
chr1	83641363	83641573	LINC01725	0.0196201	1.5907
chr1	84603227	84604892	LINC01461	9.59965e-08	0.65142
chr1	84758770	84759437	LPAR3	0.000838663	1.39888
chr1	84851675	84852187	LPAR3	0.000243909	1.28408
chr1	85125958	85126158	WDR63	0.0210621	1.51701
chr1	85137656	85138097	MIR4423	2.71821e-05	1.26249
chr1	85297547	85298657	LOC646626	2.96114e-07	0.653541
chr1	85473525	85473761	DDAH1	0.00211307	1.74348
chr1	85611816	85613413	CCN1	7.0516e-09	0.742034
chr1	86207418	86207643	COL24A1	0.00548308	1.57089
chr1	86753737	86754106	SH3GLB1	0.0369782	0.757377
chr1	87826712	87826938	LINC01364	0.00635447	1.57089
chr1	87902917	87903117	LINC01364	0.0269051	1.77438
chr1	87915888	87916091	LINC01364	0.0672836	1.48672
chr1	87968193	87968466	PKN2-AS1	5.43554e-06	2.25863
chr1	89197818	89199141	GBP4	0.000459386	0.658772
chr1	89739246	89739497	LRRC8C	0.00480377	1.53673
chr1	89962036	89962374	LRRC8D	0.0339295	1.08136
chr1	90199224	90199425	ZNF326	0.0994238	1.3014
chr1	90831630	90832276	LINC02609	0.0511221	0.822928
chr1	90862802	90863145	LINC01763	0.0714959	0.867986
chr1	91555132	91557534	CDC7	8.86927e-07	0.750141
chr1	91603512	91603802	TGFBR3	0.0344933	1.16418
chr1	91809330	91809562	TGFBR3	0.00315537	1.53744
chr1	91830164	91830677	TGFBR3	6.26372e-05	0.99917
chr1	91906907	91907138	TGFBR3	0.00549914	1.70718
chr1	91941526	91941964	BRDT	0.0137861	0.943114
chr1	92023280	92023520	EPHX4	0.00878806	1.74447
chr1	92411603	92411850	RPAP2	0.030417	1.23911
chr1	92461564	92462102	GFI1	0.0986332	0.613941
chr1	92854071	92854613	DIPK1A	0.0284099	1.01169
chr1	93722333	93723497	BCAR3	0.0499821	0.616091
chr1	94106328	94107093	ABCA4	5.43717e-05	1.15521
chr1	94118134	94118424	ABCA4	0.0122274	1.42637
chr1	94130931	94131442	ABCA4	7.98161e-05	1.49386
chr1	94155396	94155603	ARHGAP29	0.0634858	0.979359
chr1	94310460	94310711	ARHGAP29	0.0347182	1.56693
chr1	94641942	94642511	SLC44A3-AS1	0.0015989	0.970779
chr1	94773910	94774364	SLC44A3-AS1	0.0986987	0.85693
chr1	94873043	94873570	SLC44A3	0.0868305	0.831781
chr1	95035588	95035818	ALG14	0.0222645	2.17608
chr1	96473764	96474341	LINC01787	9.55548e-06	1.43809
chr1	96973702	96973905	DPYD	0.0723383	1.25557
chr1	97713075	97713275	DPYD	0.0611403	1.54945
chr1	97876085	97876326	DPYD	0.0488901	1.11457
chr1	98181065	98181345	LINC01776	0.0420618	1.23687
chr1	98296757	98297067	LINC01776	0.0874412	1.10694
chr1	98351523	98352863	LINC01776	0.0465024	0.586901
chr1	99766047	99766843	FRRS1	0.0206212	0.635916
chr1	100325526	100325930	CDC14A	0.0581369	0.961179
chr1	100452706	100452970	CDC14A	0.000272185	2.17669
chr1	100501404	100502804	CDC14A	0.00762495	0.812689
chr1	100606309	100606778	LINC01349	0.0654832	0.693563
chr1	100860208	100860738	EXTL2	0.0816101	1.68236
chr1	101002657	101002954	DPH5	0.00235648	1.63585
chr1	101653433	101653989	OLFM3	0.0028511	1.28393
chr1	102655624	102656155	COL11A1	0.00439627	1.25894
chr1	103250589	103250846	COL11A1	0.000673287	1.79704
chr1	104467635	104467982	LOC100129138	0.00367867	1.39387
chr1	104921530	104922069	LINC01676	0.0917668	1.51204
chr1	106268156	106268439	LINC01677	0.0666035	0.926418
chr1	107936574	107936882	VAV3	1.50454e-05	2.11501
chr1	108520333	108520579	FAM102B	0.0791745	1.47101
chr1	109226128	109226328	SARS	0.0406737	1.34941
chr1	109273085	109275509	CELSR2	3.3435e-08	0.650018
chr1	109617383	109617628	AMPD2	0.000496165	1.15047
chr1	109793860	109794193	EPS8L3	2.70591e-05	1.60134
chr1	109808217	109809007	EPS8L3	0.0283048	0.768511
chr1	109823755	109824569	EPS8L3	0.00146707	0.991298
chr1	109892348	109893355	CSF1	1.50469e-05	0.862461
chr1	109933801	109934595	CSF1	2.33785e-07	1.51077
chr1	110089757	110090147	LINC01397	0.0202824	0.994093
chr1	110102082	110102360	LINC01397	0.000888939	1.5119
chr1	110152245	110152507	SLC6A17	0.0469065	1.14763
chr1	110229176	110229968	KCNC4	0.0424167	0.743518
chr1	110393795	110394421	SLC16A4	0.00565609	0.980622
chr1	110634747	110634981	KCNA2	0.0264199	1.09302
chr1	110686263	110687587	KCNA3	0.000625713	1.38057
chr1	111422710	111424150	OVGP1	0.0777086	0.66692
chr1	112668750	112669034	CAPZA1	0.0254785	1.20839
chr1	113042051	113043266	LRIG2-DT	5.84197e-15	1.28887
chr1	113057083	113057356	LRIG2-DT	0.00175946	1.59951
chr1	113109883	113110521	LRIG2	0.0782678	0.645925
chr1	113742575	113742869	PHTF1	0.00423071	1.38281
chr1	113809988	113810192	RSBN1	0.0550513	0.796314
chr1	113874371	113874892	AP4B1-AS1	0.00128859	1.16957
chr1	114126756	114127000	SYT6	0.0117968	1.43379
chr1	114353373	114353583	TRIM33	0.00551063	1.66589
chr1	114828211	114828411	SYCP1	0.0810102	1.3411
chr1	115069755	115069955	TSPAN2	0.00148302	2.17609
chr1	115237659	115237864	NGF-AS1	0.0317254	1.48882
chr1	115729814	115730031	CASQ2	0.00527374	1.87128
chr1	116006573	116006893	SLC22A15	0.0616065	0.870253
chr1	116076047	116076352	SLC22A15	0.0922916	0.955022
chr1	116104710	116104914	MAB21L3	0.0211117	1.60389
chr1	116164150	116164799	MAB21L3	0.000381821	1.43546
chr1	116352385	116352908	ATP1A1	0.0557069	0.892881
chr1	116359124	116359349	ATP1A1	0.00425254	1.97149
chr1	116448887	116449279	LINC01762	0.025282	1.42291
chr1	116574664	116575205	IGSF3	0.0314665	0.673031
chr1	116589173	116589880	IGSF3	0.000994901	0.96392
chr1	116769813	116770013	CD2	1.56962e-05	2.69482
chr1	116847993	116848193	PTGFRN	0.00216748	2.0696
chr1	117051206	117051919	LOC101929099	0.00169216	1.46166
chr1	117166124	117166420	VTCN1	0.000250177	1.79188
chr1	117612872	117613121	TENT5C	0.0400525	1.14526
chr1	117673421	117675076	TENT5C	0.000166693	1.15351
chr1	117753704	117754613	GDAP2	0.0334904	0.698446
chr1	118862896	118863113	TBX15	0.00552674	1.9944
chr1	119603803	119604005	LINC00622	0.0188857	1.70004
chr1	119605148	119605389	LINC00622	0.0723959	1.11975
chr1	119728034	119728302	PHGDH	0.000990522	1.77704
chr1	119816459	119816823	REG4	0.0153747	1.00602
chr1	148992269	148992534	PDE4DIP	0.000939386	2.04608
chr1	149400739	149401107	NOTCH2NLC	0.0550784	1.81355
chr1	149893711	149894332	BOLA1	0.013412	0.855996
chr1	150507697	150508377	ECM1	0.0127197	0.725327
chr1	150770968	150771207	CTSS	0.0127223	1.48026
chr1	151585442	151586444	TUFT1	0.000574489	0.713667
chr1	151606559	151606801	SNX27	0.0117888	1.20206
chr1	151756351	151756610	MRPL9	0.00847433	1.43983
chr1	151980273	151981459	S100A10	1.45701e-05	0.73316
chr1	152196708	152197229	HRNR	0.0512527	0.771682
chr1	152501600	152503156	LCE5A	0.00943425	0.679963
chr1	152954471	152954756	SPRR4	0.00498324	1.55563
chr1	153452475	153452765	S100A7	0.0707665	0.860965
chr1	153515446	153516271	S100A6	2.03591e-06	1.2478
chr1	153697184	153697882	NPR1	0.00484778	1.11656
chr1	154411495	154411754	IL6R	0.0121067	1.5541
chr1	154442108	154442681	IL6R	0.030611	0.801345
chr1	154527268	154527495	TDRD10	0.0405096	1.33566
chr1	154751380	154751987	KCNN3	2.38843e-05	1.43683
chr1	154767823	154768117	KCNN3	0.0803323	1.02239
chr1	155025153	155025388	DCST2	0.0489779	1.04118
chr1	155026685	155026976	DCST2	0.0729904	0.781797
chr1	155038546	155038874	DCST1	0.0169262	1.05646
chr1	155500316	155500535	ASH1L	0.02044	1.26612
chr1	155981253	155981796	ARHGEF2	0.000186324	0.687027
chr1	156001600	156001972	SSR2	0.0106411	0.923446
chr1	156222982	156223272	PMF1	0.000907316	1.19383
chr1	156616399	156616904	LOC101928177	0.0974626	0.687801
chr1	156639477	156640249	BCAN	0.0143612	0.683851
chr1	156684296	156684755	NES	0.00778255	1.08374
chr1	156694288	156694515	CRABP2	0.0991214	0.696881
chr1	156697490	156697773	CRABP2	0.000189095	1.50307
chr1	156713359	156713607	CRABP2	0.0707057	0.948253
chr1	156870432	156871438	NTRK1	0.000661898	0.712686
chr1	157542752	157542983	FCRL5	0.00312855	1.84674
chr1	158537516	158537922	OR6Y1	0.0877354	0.887157
chr1	158652953	158653275	SPTA1	0.000213309	1.73274
chr1	159867808	159868008	CFAP45	0.0575439	1.1191
chr1	159938142	159938589	IGSF9	0.0626958	0.841218
chr1	160437702	160438836	VANGL2	0.0157758	0.860298
chr1	160783018	160783286	LY9	0.0339914	1.3265
chr1	160995343	160997674	F11R	0.000361234	0.642337
chr1	161092828	161093050	NECTIN4	0.0456451	1.29538
chr1	161182246	161182659	ADAMTS4	0.0618011	0.612497
chr1	161499718	161499927	FCGR2A	0.0297992	1.44591
chr1	161998899	161999139	OLFML2B	0.034759	1.33533
chr1	162284757	162285671	NOS1AP	0.0150962	1.00798
chr1	162373685	162374241	SPATA46	4.36528e-10	1.7157
chr1	163922714	163922914	LOC100422212	0.0429368	1.65245
chr1	165376059	165376767	LMX1A	0.00632481	0.862559
chr1	165424401	165425114	RXRG	0.0950834	0.662684
chr1	165871310	165871735	UCK2	0.0157874	0.974198
chr1	166489598	166490664	LINC01675	2.02749e-07	0.857472
chr1	166902297	166902497	ILDR2	0.0289355	1.56966
chr1	166906729	166906929	ILDR2	0.025979	1.67934
chr1	166915969	166916230	ILDR2	0.0852951	0.954235
chr1	167082727	167082984	GPA33	7.84623e-05	2.14416
chr1	167103543	167104117	DUSP27	8.24021e-05	1.64009
chr1	167121333	167122885	DUSP27	0.00209852	0.690908
chr1	167196267	167196515	LINC01363	0.000678775	1.9592
chr1	167294674	167294874	POU2F1	0.0748096	1.4214
chr1	167599918	167600952	RCSD1	0.00122153	0.895403
chr1	167683913	167684188	RCSD1	0.0028462	1.44059
chr1	167904613	167905026	ADCY10	0.0713937	0.764537
chr1	168457202	168457713	LOC101928565	7.59677e-10	1.42037
chr1	168466092	168467989	LOC101928565	3.40844e-07	0.820004
chr1	168506232	168506728	LOC101928565	3.82092e-05	1.54607
chr1	168571785	168571987	XCL1	1.92319e-05	2.64131
chr1	168628834	168629125	XCL1	1.89333e-07	2.37845
chr1	168719344	168719693	DPT	4.81706e-10	2.63197
chr1	168960622	168960849	LINC00970	0.0292573	1.86147
chr1	169004342	169004664	LINC00970	0.0838797	0.802122
chr1	169044372	169044629	LINC00970	0.0528347	1.21319
chr1	169091740	169091965	LINC00970	0.00460767	1.66965
chr1	169460126	169460450	CCDC181	0.00138167	1.52285
chr1	169999411	169999692	KIFAP3	0.00128171	1.82238
chr1	170063224	170063485	KIFAP3	0.0784423	1.06754
chr1	171966894	171967106	DNM3	0.0066741	2.05023
chr1	172894842	172896183	TNFSF18	0.0189633	0.772236
chr1	172928374	172928796	TNFSF18	0.0467756	0.587039
chr1	174068092	174068425	RABGAP1L-DT	0.0642966	1.00416
chr1	175158159	175158405	KIAA0040	0.00879942	1.69526
chr1	175176308	175176580	KIAA0040	6.3843e-05	1.9631
chr1	175191787	175193560	KIAA0040	8.57283e-13	0.990829
chr1	175783209	175783700	TNR	0.0353711	1.18694
chr1	176221127	176221329	COP1	0.0532236	1.46616
chr1	176656323	176656606	PAPPA2	0.0100839	1.97895
chr1	177228708	177229096	BRINP2	4.37043e-06	1.88819
chr1	178052673	178053412	CRYZL2P-SEC16B	2.58561e-05	0.930601
chr1	178101828	178102091	RASAL2	0.066538	1.04354
chr1	178524634	178524838	TEX35	0.0350879	1.57638
chr1	178653177	178653377	MIR4424	0.0413823	1.43482
chr1	178945859	178946262	RALGPS2	0.0297428	1.17059
chr1	179061440	179061697	FAM20B	0.0628182	1.19699
chr1	179288010	179288210	SOAT1	0.019636	1.87675
chr1	179526791	179527109	AXDND1	2.49248e-06	2.31301
chr1	179814564	179816576	FAM163A	3.19854e-10	0.798994
chr1	179824231	179824543	FAM163A	8.83156e-05	1.98145
chr1	179926373	179927016	TOR1AIP1	0.0352455	0.813861
chr1	180116277	180118131	CEP350	9.04451e-10	1.35046
chr1	180123511	180123719	CEP350	0.0864943	1.27431
chr1	180131590	180131790	CEP350	0.00106278	2.12377
chr1	180136496	180136916	QSOX1	0.00930397	1.56352
chr1	180563010	180563299	OVAAL	0.0683291	1.17884
chr1	180580131	180580586	OVAAL	0.0379862	1.12135
chr1	180680646	180680864	XPR1	0.0249646	1.34136
chr1	181033142	181034434	MR1	0.000428979	0.629261
chr1	181119317	181119648	IER5	0.000219093	1.30165
chr1	182185980	182186919	LINC01344	9.66765e-05	0.588394
chr1	182614742	182616582	LINC01686	3.23603e-05	0.654239
chr1	183029525	183030440	LAMC1	0.000291783	0.689771
chr1	183059961	183061015	LAMC1	2.63858e-05	0.655325
chr1	183209320	183209969	LAMC2	1.71083e-05	1.19972
chr1	183223512	183223908	LAMC2	0.0247731	1.01591
chr1	183365724	183366004	NMNAT2	0.0229895	1.47323
chr1	184792319	184793183	NIBAN1	5.99986e-05	0.674521
chr1	184972361	184972608	NIBAN1	0.0379775	0.769806
chr1	185001250	185002148	LINC01633	0.000903043	0.655553
chr1	185366174	185367541	GS1-279B7.1	0.0369989	0.706277
chr1	185585841	185586109	LINC01350	0.001714	1.70661
chr1	185850402	185850719	HMCN1	0.0632772	1.05271
chr1	185917718	185917927	HMCN1	0.088766	1.10809
chr1	186042288	186042571	HMCN1	0.00637078	1.48509
chr1	186916588	186917478	PLA2G4A	0.015373	0.820018
chr1	187038739	187039232	PLA2G4A	0.089639	1.62895
chr1	187725240	187725600	LINC01037	0.0911918	1.58154
chr1	188043529	188044316	LINC01037	0.0356538	0.612966
chr1	192766335	192766556	RGS2	0.0143158	1.49287
chr1	193271095	193271306	CDC73	0.000377176	2.57522
chr1	199434605	199434864	LINC02789	0.00155232	1.91617
chr1	199613110	199613748	LINC02789	3.80898e-06	1.46131
chr1	199994034	199994522	NR5A2	0.0526699	1.40873
chr1	200149980	200151320	NR5A2	0.000370905	0.586027
chr1	200206433	200206749	NR5A2	0.0654833	0.990293
chr1	200512313	200512563	KIF14	0.0181863	1.17669
chr1	200523979	200524330	KIF14	0.0599423	1.06589
chr1	200659239	200659615	DDX59	0.00866357	1.23813
chr1	200893471	200893841	INAVA	0.00505616	0.698863
chr1	201004863	201005063	KIF21B	0.0651515	1.10641
chr1	201019538	201019745	KIF21B	0.00022145	1.56235
chr1	201126625	201128069	TMEM9	1.2483e-05	0.810232
chr1	201259060	201260208	PKP1	0.00605871	0.838315
chr1	201283041	201283727	PKP1	0.00622262	0.864555
chr1	201421045	201421445	TNNI1	0.0831314	0.82417
chr1	201551801	201553412	LOC107985246	9.32318e-06	0.870462
chr1	202043325	202043629	ELF3	0.000130973	1.69652
chr1	202112517	202113853	GPR37L1	2.61819e-05	0.697669
chr1	202283086	202284368	LGR6	1.87062e-10	1.18665
chr1	202692981	202693313	SYT2	0.0462323	0.834243
chr1	203073993	203074261	PPFIA4	0.0449084	1.13891
chr1	203526596	203526890	OPTC	0.0857025	1.14411
chr1	203625674	203629772	ATP2B4	2.48695e-09	0.62545
chr1	203649469	203651008	ATP2B4	0.000394201	0.634989
chr1	203934121	203934408	SNRPE	0.0711286	0.940321
chr1	204000984	204001436	LINC00303	0.019019	1.13136
chr1	204031419	204031733	LINC00303	1.10662e-06	2.02725
chr1	204213843	204214534	GOLT1A	0.0241509	0.856891
chr1	204286846	204288537	PLEKHA6	0.00079503	0.924165
chr1	204293761	204294767	PLEKHA6	0.010081	0.69854
chr1	204384957	204385335	LINC00628	0.0749673	0.857391
chr1	204424759	204426464	PIK3C2B	0.0342574	0.672302
chr1	204481477	204481909	PIK3C2B	0.00378892	1.07338
chr1	205755625	205755841	NUCKS1	0.01925	1.76612
chr1	205925545	205926127	SLC26A9	0.000754103	0.974859
chr1	206472633	206472865	IKBKE	1.46197e-05	1.38213
chr1	206859226	206859426	IL20	0.000405741	2.60978
chr1	206905235	206905775	FCMR	0.00118275	0.81826
chr1	206951284	206952500	PIGR	2.89176e-09	1.37505
chr1	207108858	207109405	C4BPA	2.40344e-06	1.763
chr1	207952683	207952980	CD34	0.0881822	1.5471
chr1	208085558	208086856	PLXNA2	0.00104021	1.2299
chr1	208374838	208375038	PLXNA2	1.6302e-07	2.77634
chr1	208669073	208669498	LINC01717	0.0355151	1.20398
chr1	209029759	209030096	LINC01774	0.00146116	1.50421
chr1	209080313	209080679	LINC01774	0.0304184	1.29391
chr1	209207427	209208955	LINC01696	0.000856751	0.761352
chr1	209246759	209247007	LINC01696	0.000984099	1.85337
chr1	209388993	209389771	LINC01698	8.81212e-05	0.703231
chr1	209421332	209421536	MIR205HG	0.00276834	1.5873
chr1	209542628	209542957	CAMK1G	0.00013066	2.83298
chr1	209553380	209553617	CAMK1G	0.0883348	1.03093
chr1	209673301	209673511	HSD11B1-AS1	0.000541043	1.27888
chr1	209707413	209707635	HSD11B1-AS1	0.0194859	1.60381
chr1	209993155	209993374	SYT14	0.00482072	1.45354
chr1	210188164	210188649	SYT14	0.0282714	0.682433
chr1	210251098	210253539	SERTAD4	2.0002e-09	0.767675
chr1	210295009	210295305	HHAT	0.0225305	1.07205
chr1	210321319	210321875	HHAT	0.0324569	0.829542
chr1	210477362	210477810	HHAT	0.0494194	1.00985
chr1	211036550	211037665	KCNH1	0.000917634	0.706159
chr1	211321023	211321350	RCOR3	0.0575644	0.774
chr1	211607552	211607864	SLC30A1	0.0284368	1.26776
chr1	211609230	211609440	SLC30A1	0.00216227	1.82499
chr1	211705424	211705904	LOC91548	0.00257131	1.34358
chr1	211843151	211844263	LPGAT1-AS1	0.00109178	1.21661
chr1	211916515	211916763	INTS7	0.0548119	1.7797
chr1	211938749	211939000	INTS7	0.0641087	1.21895
chr1	211951660	211953298	INTS7	0.00198167	0.711701
chr1	212187909	212188204	LINC02608	0.0780365	1.1762
chr1	212213759	212213959	LINC02608	0.00374873	2.23807
chr1	212452893	212453145	NENF	0.0229636	1.01316
chr1	212518649	212519035	LINC01740	0.0435405	0.851813
chr1	212616577	212616781	ATF3	0.0163946	1.08899
chr1	212753043	212753319	NSL1	0.00687942	1.61358
chr1	213041494	213041746	RPS6KC1	0.016624	1.50258
chr1	213066606	213067774	RPS6KC1	0.00059884	1.10524
chr1	213070417	213070820	RPS6KC1	0.0196169	0.747537
chr1	214414732	214415075	PTPN14	0.0101781	1.31934
chr1	215104327	215104530	KCNK2	0.0981419	1.21005
chr1	216830855	216831178	ESRRG	0.0516618	1.12886
chr1	217343951	217344239	GPATCH2	0.0376774	1.44065
chr1	217964755	217965389	LINC00210	0.000241197	1.32301
chr1	218266474	218266674	RRP15	0.00801906	2.02782
chr1	218344883	218347385	TGFB2-AS1	5.32458e-08	0.628062
chr1	218496552	218499401	MIR548F3	8.7143e-07	0.603634
chr1	218569054	218569254	MIR548F3	0.0795133	1.40546
chr1	219514803	219515053	LYPLAL1-AS1	0.0296837	1.68237
chr1	220337194	220337544	RAB3GAP2	0.00130127	1.94534
chr1	220370341	220371975	RAB3GAP2	0.082136	0.622403
chr1	220680101	220681837	C1orf115	0.00121936	0.759415
chr1	220881320	220881595	HLX	0.00478496	1.12739
chr1	221117203	221118078	C1orf140	7.83894e-05	0.667472
chr1	221230778	221230988	C1orf140	0.00097143	1.81701
chr1	221268383	221268611	C1orf140	0.0406617	1.62197
chr1	221363200	221363407	C1orf140	0.00298505	2.04233
chr1	221509613	221509861	C1orf140	0.0678556	1.13027
chr1	221826853	221827112	LINC01655	0.0124856	1.3316
chr1	221897255	221897536	LINC02257	0.000533517	1.86041
chr1	221987893	221988231	LINC02474	1.53278e-05	1.9955
chr1	222654914	222655200	MIA3	0.0227932	1.00476
chr1	223011050	223011346	DISP1	0.0147035	1.575
chr1	223199176	223199433	SUSD4	0.000502633	1.75272
chr1	223244792	223245110	SUSD4	4.52556e-06	1.93861
chr1	223332093	223332351	SUSD4	0.00433477	1.9799
chr1	223511890	223512128	CAPN8	0.015834	1.84733
chr1	223516032	223516431	CAPN8	0.0675929	1.33892
chr1	223654028	223655635	CAPN8	0.0354917	0.72891
chr1	224029654	224029956	LOC100287497	0.0405083	0.874008
chr1	224579470	224579769	CNIH3	0.0452274	1.45949
chr1	224637591	224637820	CNIH3	5.29538e-12	2.6954
chr1	224770064	224770663	CNIH3	0.0426303	1.89509
chr1	225378925	225379308	LBR	9.78503e-05	1.37031
chr1	225454081	225455146	LBR	3.81014e-07	0.80958
chr1	225460297	225461696	ENAH	0.00272008	0.771203
chr1	225710868	225711891	ENAH	0.00121017	1.19321
chr1	225891110	225891632	LEFTY1	0.0825167	0.764579
chr1	225973175	225973480	SDE2	0.0393184	0.756558
chr1	226010763	226011038	SDE2	0.0279543	1.49654
chr1	226127902	226128209	ACBD3	0.0652248	0.702865
chr1	226603365	226603596	STUM	0.028401	1.23969
chr1	226778621	226779193	ITPKB	1.05895e-06	1.50901
chr1	227269026	227269252	CDC42BPA	0.0734811	1.33588
chr1	227369138	227369355	CDC42BPA	0.000117233	1.87579
chr1	227441139	227441481	ZNF678	0.0460956	0.800228
chr1	227759342	227759956	SNAP47	0.00358445	0.643203
chr1	228013348	228013685	WNT3A	0.0627181	0.673173
chr1	228452130	228452446	HIST3H2A	0.000806387	1.37322
chr1	228697262	228697571	RHOU	0.000570494	2.05633
chr1	228804953	228805482	RHOU	0.00869202	1.2774
chr1	228809785	228810039	RHOU	0.0044928	1.64159
chr1	228830900	228831503	RHOU	0.000751799	0.98819
chr1	228964233	228964462	MIR4454	0.0023298	1.72934
chr1	228990011	228990211	MIR4454	0.00296333	2.07228
chr1	229095048	229095342	MIR4454	0.00496233	1.77331
chr1	229127310	229127600	MIR4454	0.00026733	1.78083
chr1	229138154	229139904	MIR4454	9.00423e-05	1.25086
chr1	229252956	229253935	LOC105373159	5.38911e-06	0.755243
chr1	229441050	229441270	NUP133	0.0554264	1.33131
chr1	229893923	229894799	LINC01682	1.76282e-08	1.52141
chr1	230372096	230372603	PGBD5	0.0728141	0.752402
chr1	231216508	231216886	TRIM67	0.053433	0.888725
chr1	231376155	231376451	EGLN1	0.0593345	1.20227
chr1	231512212	231512709	TSNAX-DISC1	0.0160385	1.02477
chr1	231558097	231558646	TSNAX-DISC1	0.00929581	1.27962
chr1	231606802	231607061	TSNAX-DISC1	0.0641686	0.919448
chr1	231636242	231636498	TSNAX-DISC1	0.000659204	2.13004
chr1	231663355	231663555	TSNAX-DISC1	0.00244118	2.0735
chr1	232725415	232726812	LINC01744	3.40102e-05	0.947612
chr1	232982258	232982898	PCNX2	0.00288376	1.04003
chr1	233085592	233085890	PCNX2	0.0696027	0.897972
chr1	233588233	233588688	KCNK1	0.0623349	0.879605
chr1	233597621	233597879	KCNK1	8.03069e-08	3.13889
chr1	233668791	233669156	KCNK1	2.41655e-08	2.0404
chr1	234116162	234116393	SLC35F3	0.063463	1.34349
chr1	234495061	234495813	TARBP1	0.000281019	0.785014
chr1	234639149	234639554	LINC00184	6.5021e-06	1.55182
chr1	234705573	234705837	LINC01132	0.0964095	1.15163
chr1	234815275	234815478	PP2672	0.0931479	1.02211
chr1	234817239	234817959	PP2672	0.00948077	0.859854
chr1	235018194	235018501	LINC01348	0.00151983	1.53087
chr1	235952003	235953357	NID1	0.0543676	0.666315
chr1	236354444	236354762	EDARADD	0.0116712	1.39249
chr1	236663663	236664584	ACTN2	0.0121922	0.609965
chr1	236768660	236768989	ACTN2	0.0337999	1.00382
chr1	237590463	237590709	RYR2	0.000327864	1.77415
chr1	237759206	237760270	RYR2	5.44843e-08	0.816337
chr1	239548044	239548325	CHRM3	0.000148964	2.10724
chr1	241186086	241186374	RGS7	0.0351132	1.91292
chr1	241413501	241413732	RGS7	0.00717722	1.58205
chr1	241531178	241532430	KMO	6.5103e-05	0.849559
chr1	241591253	241592940	KMO	7.0429e-12	1.15582
chr1	241828666	241828983	EXO1	0.0621671	1.05009
chr1	241918690	241919290	EXO1	0.0365058	0.981819
chr1	241934264	241934488	BECN2	0.000234984	2.18429
chr1	242243609	242243866	PLD5	0.0160009	1.27526
chr1	243354553	243355025	SDCCAG8	0.0118222	1.1929
chr1	244231241	244231912	C1orf100	0.0728569	0.789402
chr1	244314995	244315343	C1orf100	0.0715874	0.911196
chr1	244319683	244319930	C1orf100	0.0180968	0.880652
chr1	244339789	244342205	C1orf100	1.80522e-05	1.02002
chr1	244370926	244372182	C1orf100	0.0034084	0.862754
chr1	244739795	244740431	DESI2	0.0054412	0.660694
chr1	244876268	244876558	HNRNPU	0.0672249	1.00362
chr1	244988575	244990273	EFCAB2	0.0194563	0.724115
chr1	245177122	245177587	KIF26B	0.018725	1.09026
chr1	245288810	245289197	KIF26B	0.0860818	0.750856
chr1	245396704	245397091	KIF26B	0.066447	0.94695
chr1	245411409	245411699	KIF26B	0.000795395	1.41132
chr1	246117080	246117694	SMYD3	0.0545751	0.699188
chr1	246482312	246483662	LINC01743	0.00175868	1.20494
chr1	246514156	246514697	LINC01743	0.0272116	0.744949
chr1	246674275	246674477	CNST	0.031479	1.45349
chr1	247735068	247735621	OR14A2	0.00956158	1.29378
chr1	247844327	247845629	OR11L1	0.030354	0.683916
chr10	458366	458860	DIP2C	2.29015e-05	1.724
chr10	541847	542047	DIP2C	0.000620881	2.13621
chr10	974115	974360	GTPBP4	0.0393825	1.11642
chr10	2208191	2208391	LINC00701	0.00990274	1.61221
chr10	3071544	3071778	PFKP	0.0193182	0.88354
chr10	3294802	3295315	LOC105376360	0.013453	0.989838
chr10	3525823	3526245	LOC105376360	0.0220938	0.586944
chr10	3897258	3897466	LINC02639	0.0760813	0.761751
chr10	3945738	3946532	MIR6078	0.00115899	0.739446
chr10	4033517	4033717	LOC101927964	0.00542097	1.84311
chr10	4651677	4651980	MANCR	0.0677583	1.23055
chr10	5293739	5294101	LINC02561	0.000840725	1.5056
chr10	5502088	5502513	CALML5	0.00903214	1.12644
chr10	5809640	5809873	GDI2	0.070341	0.785681
chr10	6057012	6057507	IL2RA	4.66701e-08	1.99793
chr10	6129864	6130223	RBM17	0.00408243	1.27896
chr10	6141211	6141821	PFKFB3	0.00774424	0.660955
chr10	7257351	7257650	SFMBT2	0.00910133	1.05787
chr10	7391848	7392051	SFMBT2	0.000403792	1.95643
chr10	7433223	7433559	SFMBT2	0.00949448	1.37485
chr10	8229236	8229551	LINC00708	0.00660561	1.47461
chr10	11863714	11863946	PROSER2	0.00853634	1.55565
chr10	12237896	12238204	CDC123	0.0292445	1.15891
chr10	12306063	12306434	CAMK1D	0.00514186	1.69527
chr10	12984204	12984547	CCDC3	0.0833887	0.917241
chr10	14163451	14164284	FRMD4A	0.0250724	0.947323
chr10	15144778	15145003	NMT2	0.0192548	1.69674
chr10	16440837	16441070	PTER	0.00891894	1.08747
chr10	20990618	20990952	NEBL	0.00322847	1.26451
chr10	21084710	21085049	NEBL	1.35706e-07	2.22706
chr10	21203815	21204781	NEBL-AS1	0.0552416	0.672853
chr10	21272500	21273900	LINC02643	8.61768e-05	0.814357
chr10	21355832	21356033	LINC02643	0.042219	1.53275
chr10	21418980	21419347	LINC02643	0.0979238	0.892335
chr10	21942477	21942954	DNAJC1	0.023477	0.771079
chr10	22369613	22369813	SPAG6	0.0398724	1.54512
chr10	22648654	22648936	PIP4K2A	4.87572e-14	3.22883
chr10	24465531	24466833	KIAA1217	4.41376e-07	0.803136
chr10	24574208	24574789	ARHGAP21	0.0136274	1.1949
chr10	25682638	25682901	LINC00836	0.0430865	1.12232
chr10	26430858	26431058	APBB1IP	0.0645223	1.28473
chr10	28178222	28179835	MPP7	0.0704058	0.710992
chr10	28261258	28261519	MPP7	0.025432	1.27913
chr10	28326603	28327172	MPP7	0.0432831	1.25879
chr10	28365883	28366152	MPP7	0.00200773	2.00868
chr10	28939920	28940127	C10orf126	0.0146337	1.68823
chr10	29160091	29160694	LYZL1	0.0740185	0.6289
chr10	29470364	29471818	SVIL-AS1	0.00183872	0.924486
chr10	29582695	29584018	SVIL	3.39504e-05	0.830954
chr10	29718917	29719242	SVIL	0.00972531	1.12695
chr10	30063159	30063473	JCAD	0.000108708	1.65218
chr10	30151855	30152456	JCAD	0.000176263	1.1881
chr10	30207402	30208058	LOC101929279	0.0313422	0.877883
chr10	30387114	30388002	GOLGA2P6	1.89059e-05	1.24291
chr10	30718934	30719187	SVIL2P	0.0929754	1.15695
chr10	30984676	30986448	ZNF438	0.0351716	0.677416
chr10	31099519	31101615	ZNF438	0.00018595	0.80719
chr10	32001072	32001291	KIF5B	0.0726653	1.03253
chr10	32163665	32163912	EPC1	0.012124	1.86076
chr10	34124841	34125041	PARD3	0.0190349	1.71264
chr10	34739747	34740463	PARD3	0.0152855	0.699402
chr10	35220363	35220579	CCNY	0.0883214	1.19256
chr10	35300045	35300533	CCNY	0.00344056	1.00225
chr10	35765000	35765570	PCAT5	0.0104686	0.9351
chr10	42926815	42927208	LINC01264	0.0238282	0.99856
chr10	43110730	43111057	RET	0.0824994	0.7882
chr10	43295549	43295811	RASGEF1A	0.0834295	0.773505
chr10	43403849	43404270	HNRNPF	0.00835453	0.598072
chr10	43512240	43512584	ZNF487	0.0494183	1.09037
chr10	43623415	43623665	ZNF32-AS3	0.00466889	1.67936
chr10	44556891	44557370	CXCL12	0.0463291	1.36672
chr10	44809726	44809979	TMEM72-AS1	0.0799183	1.22187
chr10	44947881	44948132	TMEM72-AS1	0.00916812	1.42979
chr10	45380901	45381187	ALOX5	0.0828883	0.981041
chr10	45557556	45557840	2023-03-08	0.0508258	1.15528
chr10	46171722	46171926	AGAP7P	0.0129322	1.33876
chr10	46245382	46245759	ANTXRLP1	0.0348092	1.00138
chr10	46539661	46540757	GPRIN2	3.37709e-05	0.632977
chr10	47008885	47009323	PTPN20	0.0397113	1.13248
chr10	47043215	47043531	PTPN20	9.35856e-07	1.8522
chr10	47364336	47364551	ZNF488	0.0643223	1.26904
chr10	48231777	48233924	FRMPD2	0.00840799	0.755283
chr10	48287825	48288250	MAPK8	0.0437932	1.03436
chr10	48296771	48296993	MAPK8	0.0376274	1.40375
chr10	48604548	48608479	ARHGAP22	7.7132e-10	0.721907
chr10	48655110	48656809	ARHGAP22	4.96658e-07	0.617841
chr10	49177322	49177826	TMEM273	0.00269633	1.07134
chr10	49190111	49190969	TMEM273	0.0490213	0.827214
chr10	49441401	49442758	ERCC6	0.00123854	0.750629
chr10	50279611	50279816	SGMS1	0.0247075	1.2314
chr10	50540601	50540801	SGMS1	0.082668	1.45844
chr10	50586596	50586804	SGMS1	0.00487039	1.7127
chr10	50701543	50702267	ASAH2B	0.0180498	0.9451
chr10	51719105	51719320	PRKG1	0.000393399	2.42648
chr10	52755488	52755713	LOC105378305	0.0195652	1.61564
chr10	52927709	52927938	MBL2	0.0022297	1.4812
chr10	56347119	56347390	ZWINT	0.095579	1.19786
chr10	58319659	58323159	LOC112268068	0.0134748	0.598209
chr10	59965442	59965786	LINC01553	4.036e-13	2.99334
chr10	59971980	59972195	LINC01553	3.0126e-08	2.90556
chr10	60008919	60009204	ANK3	0.0605919	1.09087
chr10	60479366	60479566	ANK3	0.0227387	1.46751
chr10	60654898	60655098	ANK3	0.0861838	1.21788
chr10	61819832	61820032	CABCOCO1	0.0593079	1.72072
chr10	63331600	63331923	MIR1296	0.0510582	1.20966
chr10	63366351	63366728	MIR1296	8.56098e-08	2.18789
chr10	65794107	65795314	LINC01515	0.0162053	0.767178
chr10	68620031	68620734	TET1	0.00570583	1.21263
chr10	69225332	69225532	LOC101928994	0.00169747	1.4359
chr10	69327580	69328594	HK1	1.81559e-05	0.748347
chr10	69684400	69684624	FAM241B	0.0976182	1.03241
chr10	69721930	69722270	COL13A1	0.0030542	1.41098
chr10	69728164	69728982	COL13A1	4.06455e-07	0.998299
chr10	69831458	69831804	COL13A1	0.0202279	1.11265
chr10	70315910	70316110	LRRC20	0.08101	1.26532
chr10	70653177	70653626	ADAMTS14	0.00176629	1.02262
chr10	70931039	70931776	LINC02622	6.43303e-06	0.973468
chr10	71025667	71025867	LINC02622	0.0540055	1.16764
chr10	71074205	71074795	LINC02622	0.00028797	1.15843
chr10	71266356	71266614	UNC5B	0.0998607	0.919957
chr10	71349417	71349828	SLC29A3	0.00880942	1.12588
chr10	71726001	71726727	CDH23	0.00825132	0.659516
chr10	71759312	71759724	CDH23	0.0162871	0.765851
chr10	71838249	71839139	PSAP	2.47805e-08	1.09903
chr10	71868189	71868668	PSAP	0.031625	0.624238
chr10	71920240	71921873	CHST3	2.62048e-05	0.774535
chr10	71998255	71999544	CHST3	1.19649e-05	0.599746
chr10	72080632	72080925	SPOCK2	0.0654681	0.84473
chr10	72873287	72873487	MCU	0.00936505	1.7421
chr10	73018797	73019507	P4HA1	0.0349049	1.11638
chr10	73601366	73602122	USP54	0.00127808	0.975843
chr10	73827307	73828620	CAMK2G	7.37515e-05	0.820606
chr10	73956425	73957712	C10orf55	8.64447e-05	0.63572
chr10	75165645	75166584	SAMD8	0.0293467	0.774701
chr10	77007923	77008149	KCNMA1	0.0834586	1.33082
chr10	77195111	77195528	KCNMA1	0.0110564	0.843103
chr10	77273930	77274675	KCNMA1	0.000169276	1.03714
chr10	77317268	77317488	KCNMA1	7.59845e-05	2.17593
chr10	77357434	77358203	KCNMA1-AS3	0.00332007	0.714676
chr10	77478111	77478753	KCNMA1-AS3	0.00351717	0.75832
chr10	77480119	77480378	KCNMA1-AS3	0.00203192	1.73523
chr10	77578224	77579378	KCNMA1-AS3	0.00040712	0.676342
chr10	77623033	77623233	DLG5	0.0197568	1.32529
chr10	77877795	77878652	DLG5	4.14131e-08	0.982692
chr10	78267650	78267850	LINC00595	0.00227263	2.23288
chr10	79242121	79243113	ZMIZ1	2.29906e-05	0.712482
chr10	79304417	79305020	ZMIZ1	0.00361615	0.961939
chr10	79904419	79905751	BMS1P21	2.43378e-06	0.834576
chr10	80136104	80136532	PLAC9	0.0269411	0.782864
chr10	80392204	80392602	PRXL2A	0.00584535	1.33921
chr10	84118557	84118978	GHITM	0.011901	1.01424
chr10	84563389	84564221	CCSER2	1.51858e-05	1.73784
chr10	85741476	85741972	GRID1	0.00172281	1.24435
chr10	85928167	85928673	GRID1	0.00277385	1.37505
chr10	86224949	86225346	GRID1	0.0715117	0.955551
chr10	86345840	86346211	GRID1	0.00183463	1.14588
chr10	86642551	86643296	OPN4	0.0275746	0.674275
chr10	86880068	86880309	BMPR1A	0.0171567	1.53763
chr10	87140789	87141005	SHLD2	0.0276377	1.26159
chr10	88154670	88154872	RNLS	0.0605919	0.855368
chr10	88999615	88999913	FAS	0.0152893	1.1532
chr10	89031741	89032976	FAS	1.14094e-06	1.11059
chr10	89242199	89242584	LIPA	0.0654326	1.19161
chr10	89332131	89332630	IFIT3	0.00193064	0.844026
chr10	89555750	89556029	SLC16A12	0.0579675	0.841819
chr10	89868087	89868357	LINC01374	0.0833552	1.20208
chr10	90179772	90180048	LINC01375	0.00489639	1.81605
chr10	91689774	91690110	PPP1R3C	1.27893e-05	1.81251
chr10	91820195	91820405	TNKS2	0.0642054	1.21547
chr10	92894184	92894478	EXOC6	0.0592283	0.647818
chr10	93566286	93567201	FFAR4	0.00160415	0.753863
chr10	93580855	93581259	FFAR4	0.00603316	1.07092
chr10	93595632	93595986	RBP4	8.12128e-05	1.42828
chr10	93751944	93753271	LGI1	0.025015	0.65124
chr10	93826415	93826706	LGI1	0.0686669	1.00862
chr10	93856730	93856978	SLC35G1	0.069129	1.30942
chr10	94292724	94293005	PLCE1	0.0523885	1.24602
chr10	94623619	94623868	HELLS	0.0423709	1.27274
chr10	95347013	95347341	SORBS1	0.0375401	1.23508
chr10	95445250	95446695	SORBS1	0.000240816	0.767192
chr10	95467352	95467570	SORBS1	0.0979617	0.93444
chr10	95800397	95800688	ENTPD1	0.00018303	2.02216
chr10	96501904	96503290	TLL2	3.21159e-09	1.20619
chr10	96646848	96647048	PIK3AP1	0.0308848	1.44798
chr10	96714103	96714358	PIK3AP1	0.0320208	1.19521
chr10	96897034	96898569	LCOR	0.0530622	0.8123
chr10	97595791	97597008	HOGA1	5.9752e-07	0.982121
chr10	97788746	97789161	SFRP5	0.0627304	0.669503
chr10	97898471	97898810	CRTAC1	0.00624766	1.30137
chr10	97919080	97919280	CRTAC1	4.70679e-05	2.03333
chr10	98083536	98083761	R3HCC1L	0.0323577	1.42287
chr10	98259992	98260311	LOXL4	0.0709196	0.688489
chr10	98315874	98317080	LOXL4	0.0163289	0.874229
chr10	98349583	98349830	PYROXD2	0.0075909	1.45403
chr10	98434339	98434743	HPS1	0.0147214	1.15612
chr10	98693977	98694301	HPSE2	0.00812039	1.42134
chr10	98983869	98984092	HPSE2	0.0496299	1.53378
chr10	99132993	99133207	HPSE2	0.0974183	1.23757
chr10	99141132	99141437	HPSE2	0.0100187	1.19368
chr10	99854061	99855148	ABCC2	0.0684874	0.763465
chr10	99994307	99994680	DNMBP-AS1	0.0807916	0.778884
chr10	100148614	100149126	ERLIN1	0.0731415	0.669787
chr10	101413288	101413500	BTRC	0.00564335	2.14349
chr10	101986374	101986953	ARMH3	0.0188383	1.20584
chr10	102085387	102085872	HPS6	0.0363641	0.798375
chr10	102235583	102235923	PITX3	0.000700456	1.10104
chr10	102785878	102786162	WBP1L	4.38442e-06	2.16454
chr10	103040339	103040670	CNNM2	0.0813717	0.942084
chr10	103284142	103284538	INA	0.0106205	1.1472
chr10	103578805	103579194	NEURL1	0.0082019	0.803252
chr10	103731968	103732168	SH3PXD2A	0.00903518	1.50875
chr10	103745419	103746262	SH3PXD2A	3.38173e-08	1.09603
chr10	103765123	103767423	SH3PXD2A	9.55486e-16	1.00195
chr10	103781288	103781998	SH3PXD2A	2.42842e-06	0.783905
chr10	103800489	103801171	SH3PXD2A	5.33405e-05	1.00973
chr10	103828518	103829078	SH3PXD2A	6.84576e-05	1.41266
chr10	103849983	103850532	SH3PXD2A	0.000180652	0.980226
chr10	105187355	105187568	SORCS3	0.076848	1.17866
chr10	110151198	110151901	ADD3	0.0896039	0.627932
chr10	110367994	110368322	SMNDC1	0.0639762	0.898116
chr10	110372751	110373429	SMNDC1	0.0412516	1.34988
chr10	110641257	110641596	RBM20	0.0163112	0.894879
chr10	110748224	110748485	RBM20	0.0591387	1.14944
chr10	110783216	110783923	RBM20	0.0250712	0.925481
chr10	111996188	111996448	GPAM	0.0348633	1.34019
chr10	112335274	112335474	GUCY2GP	0.0382044	1.41646
chr10	112369499	112369726	ACSL5	0.0538156	1.42866
chr10	112535585	112535971	VTI1A	0.0426992	1.26707
chr10	112792578	112793524	VTI1A	0.00798383	1.05367
chr10	113228692	113228959	TCF7L2	0.00148228	1.89683
chr10	113947657	113947965	NHLRC2	0.00052249	1.41031
chr10	114068009	114068786	ADRB1	0.00578855	0.662271
chr10	114182115	114182362	TDRD1	0.00920248	1.47258
chr10	114285452	114286548	VWA2	5.36235e-09	1.24298
chr10	114420788	114421186	ABLIM1	0.00362993	1.18401
chr10	114613347	114613620	ABLIM1	0.00221617	1.46486
chr10	114631727	114634962	ABLIM1	6.93554e-08	0.676809
chr10	114708955	114709408	ABLIM1	0.0143785	0.605974
chr10	114754786	114754991	LOC101927692	0.0728127	1.06526
chr10	114779636	114780563	LOC101927692	2.3411e-05	0.672128
chr10	115207287	115207627	ATRNL1	0.00525043	1.31222
chr10	116809411	116810410	HSPA12A	0.0252224	0.678987
chr10	117364729	117366006	PDZD8	0.000596468	1.03018
chr10	117441958	117443376	EMX2OS	0.00138043	0.761918
chr10	117489104	117489438	EMX2OS	0.0344788	1.16428
chr10	117777370	117777570	RAB11FIP2	0.050993	1.48564
chr10	118264945	118265521	FAM204A	1.32403e-05	1.82423
chr10	118300324	118300639	FAM204A	0.0452822	1.11722
chr10	118447580	118447814	LINC00867	0.083508	1.16497
chr10	118798226	118798618	CACUL1	0.010845	0.958251
chr10	118799794	118801281	CACUL1	0.0207036	0.639961
chr10	118842901	118845303	CACUL1	0.00497252	0.787591
chr10	118901248	118901456	NANOS1	0.0348492	1.43287
chr10	118965652	118966020	NANOS1	0.0747355	0.907975
chr10	119469328	119469806	GRK5	0.050281	0.867016
chr10	119784851	119785126	INPP5F	0.0271007	1.46209
chr10	119786247	119786472	INPP5F	0.00925609	1.6427
chr10	120476992	120477252	PLPP4	0.0073378	2.27454
chr10	120479868	120480385	PLPP4	0.0120238	1.07122
chr10	120600832	120601283	LINC01561	0.00503207	1.1995
chr10	121302847	121303067	FGFR2	0.0718747	1.1058
chr10	121373574	121373789	FGFR2	0.000131705	2.35221
chr10	121510245	121510737	FGFR2	0.0472128	1.07379
chr10	122096795	122097062	TACC2	0.00395908	1.37556
chr10	122336401	122336674	BTBD16	7.27307e-09	1.91732
chr10	122487361	122487868	HTRA1	2.8656e-07	1.75061
chr10	122525875	122526179	HTRA1	0.0350326	0.83813
chr10	122557647	122558000	DMBT1	0.00570346	1.22014
chr10	123896555	123896817	CPXM2	0.0574294	1.15032
chr10	124306829	124308667	OAT	0.0317074	0.620481
chr10	124339875	124341686	OAT	5.22555e-10	0.774948
chr10	124354862	124355393	OAT	0.000328516	1.15282
chr10	124378629	124381861	OAT	9.06734e-14	1.11879
chr10	124435244	124437026	NKX1-2	0.0014709	0.789665
chr10	124439954	124440194	NKX1-2	0.00100175	1.50069
chr10	124547623	124547936	LHPP	0.0936452	0.857184
chr10	124888790	124889148	ABRAXAS2	0.0512592	0.851043
chr10	125037241	125037552	CTBP2	0.0868885	0.858942
chr10	125411795	125412057	TEX36-AS1	0.0649417	0.978831
chr10	125599262	125599522	TEX36	0.0179376	1.4773
chr10	125886914	125887114	DHX32	0.0190185	1.84849
chr10	126931185	126931411	DOCK1	0.0642675	1.25595
chr10	127832349	127835004	CLRN3	5.95858e-08	0.913891
chr10	127976699	127978180	PTPRE	1.61176e-09	1.03694
chr10	129057712	129058095	LINC02667	0.00027697	1.79309
chr10	129531384	129532418	MGMT	0.0174926	0.720475
chr10	129955998	129956276	EBF3	0.0735046	1.1056
chr10	130018197	130018702	C10orf143	2.38382e-05	1.23344
chr10	130021365	130022994	C10orf143	0.000212726	0.706581
chr10	130028130	130029054	C10orf143	0.017712	0.723763
chr10	131641328	131641572	LINC01164	0.00231868	1.1952
chr10	131644201	131645062	LINC01164	0.00368404	0.737234
chr10	131654629	131655783	LINC01164	9.26088e-13	1.07496
chr10	132065387	132066558	JAKMIP3	1.15644e-06	0.717449
chr10	132076272	132076570	JAKMIP3	0.0845732	0.92233
chr10	132113280	132114206	JAKMIP3	0.0121712	0.691664
chr10	132407931	132408276	PWWP2B	0.0160387	1.01868
chr10	132467900	132468136	C10orf91	0.0278724	1.05901
chr10	132493424	132493685	LOC107984282	0.0755652	0.898307
chr10	132961940	132963293	LINC01166	4.25237e-06	0.81643
chr10	132984970	132985490	LINC01168	0.0235176	0.792023
chr10	133537597	133537902	CYP2E1	0.0620366	1.15525
chr11	444505	444719	ANO9	0.00877023	0.785578
chr11	469531	470230	PTDSS2	0.00227807	0.710326
chr11	1040039	1042375	MUC6	1.43119e-15	1.05918
chr11	1121870	1122747	MUC2	0.000852547	0.693194
chr11	1150800	1154544	MUC5AC	1.40263e-18	0.756382
chr11	1326505	1327491	TOLLIP-AS1	0.0114182	0.761758
chr11	1531508	1531768	DUSP8	0.0203577	1.15705
chr11	1619511	1619867	KRTAP5-4	0.0194324	0.9305
chr11	1771908	1773524	CTSD	8.05233e-10	0.822458
chr11	1782828	1783857	CTSD	1.27491e-09	0.995131
chr11	2175584	2176137	MIR4686	2.84364e-10	1.34424
chr11	2211118	2211500	MIR4686	0.00728709	0.862869
chr11	2276996	2278408	ASCL2	0.00673537	0.85432
chr11	2301849	2302210	C11orf21	0.00123213	1.05608
chr11	2526986	2527314	KCNQ1	0.0428422	0.718805
chr11	2547884	2548329	KCNQ1	0.0695689	0.767535
chr11	2725000	2726283	KCNQ1	0.00190365	0.867735
chr11	2734492	2734796	KCNQ1	7.96147e-07	1.60552
chr11	2777397	2777666	KCNQ1	0.00628945	1.00786
chr11	2778694	2779544	KCNQ1	1.61639e-06	1.18622
chr11	2799141	2800473	KCNQ1	0.000151766	0.896472
chr11	2846013	2846417	KCNQ1	0.0176011	0.857393
chr11	3088118	3088722	OSBPL5	0.00144764	0.688193
chr11	3894093	3895415	STIM1	0.00147963	0.917498
chr11	3905000	3906456	STIM1	0.000429394	0.595507
chr11	3939033	3939518	STIM1	0.0948632	0.808986
chr11	4057926	4058497	STIM1	0.0806784	0.731024
chr11	4658746	4659128	OR51E1	0.0475945	1.24663
chr11	4672594	4673954	OR51E2	0.00987414	1.01633
chr11	5550536	5551159	OR52H1	0.0839565	1.42784
chr11	5922914	5923432	OR52E5	0.0360265	1.14924
chr11	6333135	6333487	CAVIN3	0.0928816	0.97356
chr11	6371874	6372189	SMPD1	0.0257481	1.11641
chr11	6377828	6379799	SMPD1	4.63306e-07	0.801018
chr11	6627559	6627869	DCHS1	0.0217074	0.794786
chr11	6635550	6635807	DCHS1	0.0100497	1.18084
chr11	6651068	6651299	DCHS1	0.0938195	0.884064
chr11	7031727	7031935	NLRP14	0.00358985	1.72529
chr11	8533357	8533690	STK33	0.0894631	0.810141
chr11	8597173	8597608	STK33	0.00866722	0.808197
chr11	8744527	8744802	ST5	0.0278662	1.1264
chr11	8988713	8989097	NRIP3	0.0432193	1.13341
chr11	9226742	9227057	DENND5A	0.052438	1.04564
chr11	9320134	9320347	TMEM41B	0.0686669	1.00862
chr11	9562787	9562988	WEE1	0.0250646	0.981145
chr11	9691705	9692182	SWAP70	0.0960065	0.585393
chr11	9875514	9876316	SBF2	0.0288165	0.868908
chr11	9922947	9923171	SBF2	0.0524545	1.3412
chr11	10374964	10375715	CAND1.11	0.00359844	0.978311
chr11	10570372	10570620	MRVI1-AS1	0.038498	1.27434
chr11	10647533	10648040	MRVI1	0.032878	0.694987
chr11	11229690	11229995	GALNT18	0.0745617	0.910629
chr11	11263699	11263928	GALNT18	0.0783089	1.04487
chr11	11396293	11396620	GALNT18	0.00718835	1.13976
chr11	11706123	11706501	MIR4299	0.0295448	0.964534
chr11	11993758	11994241	DKK3	0.00151326	0.69941
chr11	12143877	12144226	MICAL2	0.0926613	0.874727
chr11	12159583	12159986	MICAL2	0.00365765	0.813585
chr11	12163342	12164665	MICAL2	9.09617e-12	0.838756
chr11	12397924	12398376	PARVA	4.78717e-09	1.87974
chr11	12598464	12600107	PARVA	2.42987e-05	0.786624
chr11	13051337	13051572	RASSF10	0.0117066	1.6069
chr11	13091497	13091780	RASSF10	0.064123	0.99961
chr11	13270920	13271445	ARNTL	0.0179126	1.06016
chr11	13315940	13316813	ARNTL	0.00094182	1.06319
chr11	13745154	13745475	FAR1	1.24328e-06	2.24617
chr11	13869020	13869309	LINC02545	1.60481e-29	3.08147
chr11	13873036	13873858	LINC02545	5.38377e-06	0.699815
chr11	13883234	13884470	LINC02545	5.74027e-09	1.7385
chr11	13923382	13925040	LINC02683	1.48202e-08	0.682418
chr11	13984630	13984905	SPON1	2.36807e-06	2.41831
chr11	14029977	14031200	SPON1	0.00892526	0.975437
chr11	14089669	14091321	SPON1	0.0291644	0.670116
chr11	14095883	14096730	SPON1	0.0936941	0.753375
chr11	14202188	14203037	SPON1	0.000179837	1.26688
chr11	14224075	14224430	SPON1	0.0162372	1.59745
chr11	14411557	14412146	COPB1	0.00309619	0.798018
chr11	14445637	14447356	COPB1	3.68864e-12	1.08285
chr11	14793623	14793846	PDE3B	0.0181798	1.47717
chr11	14914618	14914836	CYP2R1	0.0762437	1.21993
chr11	15800329	15800706	LOC102724957	1.09793e-05	2.31249
chr11	16020043	16020412	SOX6	0.0141034	1.30204
chr11	16892060	16892323	PLEKHA7	6.47488e-07	2.24269
chr11	17082477	17082747	PIK3C2A	0.0520936	0.790946
chr11	17263647	17264357	NUCB2	0.00370567	0.693692
chr11	18265473	18266314	SAA1	0.000501777	0.941165
chr11	18420499	18421237	LDHC	0.0961094	0.782185
chr11	18836488	18836688	PTPN5	0.0337374	1.41936
chr11	19094006	19094452	ZDHHC13	0.000286612	1.52709
chr11	20278557	20279030	HTATIP2	0.093137	0.86465
chr11	22555897	22556184	LINC01495	0.0160791	1.58302
chr11	22795505	22796253	GAS2	0.00436874	1.40044
chr11	22919606	22919846	CCDC179	0.0648553	1.20195
chr11	25453560	25453789	LUZP2	0.0774268	1.15067
chr11	25758236	25758639	ANO3	0.0374865	1.05492
chr11	26473713	26473927	ANO3	0.00027802	1.85217
chr11	26573004	26573283	ANO3	0.0560829	1.54138
chr11	26620793	26621541	ANO3	0.0364557	0.809917
chr11	27084615	27084815	BBOX1	0.0278833	1.42597
chr11	27171446	27171745	BBOX1-AS1	0.0194182	1.61775
chr11	27312269	27312471	CCDC34	0.000477822	2.15995
chr11	27385228	27385631	LGR4	0.0542964	0.794794
chr11	27926917	27927490	KIF18A	1.12896e-16	2.41939
chr11	28140703	28141405	METTL15	0.0317583	0.972711
chr11	29271647	29272614	LINC02546	0.000656483	0.990569
chr11	30251753	30252145	FSHB	0.00450419	1.79188
chr11	30786713	30786926	DCDC1	0.0431919	1.53648
chr11	31114529	31114787	DCDC1	0.0973992	0.977587
chr11	31209808	31210510	DCDC1	0.000461001	1.32485
chr11	31355834	31356036	DCDC1	0.0801975	1.08251
chr11	31844172	31844680	PAX6-AS1	0.000786175	1.51071
chr11	32032489	32032689	LOC100506675	0.0244037	1.5765
chr11	32068192	32068524	RCN1	0.0634978	0.965381
chr11	32392255	32392500	WT1	0.0189544	1.51606
chr11	32948026	32948617	QSER1	0.021999	0.835089
chr11	33011557	33011845	DEPDC7	0.0303003	0.923252
chr11	33248333	33249001	HIPK3	0.0238152	0.799958
chr11	33266375	33267116	HIPK3	0.000156304	0.758207
chr11	33269071	33269438	HIPK3	0.0500859	0.748599
chr11	33402058	33402624	KIAA1549L	0.0207933	0.73285
chr11	33408510	33409023	KIAA1549L	0.000743946	1.4509
chr11	33912387	33913147	LMO2	0.00390307	0.677279
chr11	33935482	33937695	LMO2	0.0141256	0.606811
chr11	33953341	33953598	LMO2	0.0154356	1.78831
chr11	33957557	33957816	LMO2	0.0553701	0.980106
chr11	34038092	34038359	CAPRIN1	0.0544256	1.26975
chr11	34213313	34213810	ABTB2	0.00352217	0.754535
chr11	34233941	34234772	ABTB2	9.48947e-06	0.768811
chr11	34241989	34244422	ABTB2	1.12894e-16	0.967557
chr11	34284128	34285129	ABTB2	0.0200179	1.3817
chr11	34339307	34339630	ABTB2	3.10073e-10	2.31823
chr11	34343255	34346953	ABTB2	1.60345e-17	0.879687
chr11	34526434	34526716	ELF5	0.0121982	1.33417
chr11	34570433	34571188	EHF	5.27589e-06	1.34104
chr11	34682887	34683183	EHF	0.00112344	0.890878
chr11	34904466	34904725	APIP	0.0993435	1.0636
chr11	35282554	35282840	SLC1A2	0.00243449	1.54886
chr11	35428507	35429744	PAMR1	0.0654175	0.663112
chr11	35593302	35593502	FJX1	0.000257616	2.30411
chr11	35641169	35641756	FJX1	0.000292409	1.20617
chr11	35650218	35650418	TRIM44	0.0774789	1.1814
chr11	35798482	35799375	TRIM44	0.0237273	0.670388
chr11	36420856	36421185	PRR5L	8.40237e-05	1.76277
chr11	36448864	36450612	PRR5L	7.89239e-05	1.08253
chr11	36574544	36574873	RAG1	0.000666446	1.62057
chr11	36997001	36997201	C11orf74	0.0344492	1.70976
chr11	37560386	37560586	LINC02760	0.0190984	1.91059
chr11	37981142	37981470	LINC02760	0.0544702	1.83659
chr11	38281905	38282323	LINC02760	0.0134092	1.20721
chr11	38811527	38811792	LINC01493	0.0733465	0.941075
chr11	38990210	38990565	LINC01493	0.0733156	1.64811
chr11	39037927	39038393	LINC01493	0.00526156	1.74465
chr11	39695528	39696268	LRRC4C	0.00908965	0.87211
chr11	39910159	39910997	LRRC4C	0.0298007	1.06901
chr11	39959440	39961297	LRRC4C	2.03326e-05	1.0613
chr11	40133619	40134144	LRRC4C	0.000594047	1.58009
chr11	40677718	40678029	LRRC4C	0.0451563	1.35583
chr11	42647995	42648324	LINC02740	0.0957009	0.847801
chr11	42906371	42906865	HNRNPKP3	0.0302477	1.02857
chr11	43985018	43985556	C11orf96	0.0488733	0.743856
chr11	44505539	44506899	CD82	0.00385541	0.67511
chr11	44627979	44628265	CD82	0.0946312	0.77065
chr11	44708916	44710671	TSPAN18	0.00384733	0.599076
chr11	44943100	44943514	TP53I11	0.000817878	1.04813
chr11	44977423	44980301	LINC02685	2.34981e-12	0.885233
chr11	45093008	45093628	PRDM11	0.00785027	0.887102
chr11	45108491	45108691	PRDM11	0.0060065	1.3998
chr11	45580479	45580772	CHST1	0.0869548	0.827034
chr11	45826475	45827068	SLC35C1	0.0046685	1.05719
chr11	45880187	45880481	CRY2	0.0232548	1.80036
chr11	46210122	46210506	LOC101928894	0.0102663	0.953357
chr11	47099607	47099884	C11orf49	0.0512049	1.21034
chr11	47189350	47189617	PACSIN3	0.0204178	0.714617
chr11	47193901	47194470	PACSIN3	0.0137226	0.77127
chr11	47662754	47663708	AGBL2	7.07994e-06	0.625589
chr11	47986787	47987685	PTPRJ	0.00417374	0.843818
chr11	47991363	47991747	PTPRJ	6.68646e-11	1.80707
chr11	48154111	48154343	PTPRJ	0.00111966	1.69078
chr11	48194002	48194259	OR4B1	0.0277154	1.35409
chr11	56700303	56701126	OR9G1	0.00153359	0.927411
chr11	56910034	56911612	LINC02735	0.0034043	0.829302
chr11	57444439	57444668	RTN4RL2	0.00050014	1.63828
chr11	57543590	57543883	SMTNL1	0.094156	0.740549
chr11	57792843	57793277	TMX2-CTNND1	2.10703e-06	1.52447
chr11	57822411	57822614	CTNND1	0.015309	1.3748
chr11	58850446	58851203	GLYATL2	0.00671035	0.639217
chr11	59919050	59919478	OOSP1	0.00777573	0.949924
chr11	59957181	59957494	OOSP1	4.12165e-14	2.8394
chr11	60118403	60118624	MS4A2	0.036127	1.03681
chr11	60683738	60684209	LINC00301	0.0666918	0.820021
chr11	60699350	60699690	MS4A8	0.000126316	1.73451
chr11	60771898	60772426	MS4A15	0.00425573	0.832702
chr11	60810683	60811384	MS4A10	0.05937	0.832277
chr11	60866923	60867404	ZP1	0.00969029	0.862475
chr11	61042067	61042526	CD6	0.0400839	0.833784
chr11	61505699	61506201	MIR4488	0.0585555	0.710787
chr11	61645324	61646027	RPLP0P2	0.0367206	0.694858
chr11	61694978	61696496	DAGLA	8.60848e-08	0.748575
chr11	61827050	61828308	FADS2	0.0435954	0.664353
chr11	62004477	62004917	FTH1	0.000205342	1.03113
chr11	62208512	62209130	SCGB2A1	0.0561101	0.710141
chr11	62264041	62264489	SCGB2A2	0.0411453	1.02174
chr11	62439798	62440767	AHNAK	0.0359709	0.599428
chr11	62458336	62458782	AHNAK	0.0103847	0.902857
chr11	62499546	62500008	AHNAK	0.000655375	0.893754
chr11	62899160	62899514	CHRM1	0.0758935	0.789518
chr11	62931561	62931879	CHRM1	0.0113994	1.29984
chr11	63510372	63510629	LGALS12	0.0805636	0.845352
chr11	63523312	63523526	LGALS12	0.0822489	1.31365
chr11	63622155	63624014	ATL3	1.17405e-05	0.806106
chr11	64032166	64032417	MACROD1	0.0791059	0.704973
chr11	64555401	64555851	SLC22A11	0.00282928	1.3232
chr11	64969112	64971149	MAJIN	5.10218e-13	0.925178
chr11	64977510	64978049	MAJIN	0.0489521	0.710913
chr11	65168607	65170252	SPDYC	0.000209432	0.652787
chr11	65766558	65766904	AP5B1	0.0968244	0.922415
chr11	66014924	66016067	CATSPER1	0.000982452	0.591913
chr11	66209513	66209753	PACS1	0.0891412	1.00103
chr11	66355365	66355600	LOC102724064	0.0211819	1.34624
chr11	66443678	66444048	MRPL11	0.0115476	0.802026
chr11	66454084	66454743	PELI3	0.0291994	0.785921
chr11	66996874	66997440	C11orf86	0.00648795	0.935384
chr11	67002211	67002508	SYT12	0.000912407	1.38321
chr11	67045089	67045644	SYT12	8.19931e-05	0.824272
chr11	67345301	67346671	LOC100130987	1.09241e-07	0.797873
chr11	67798205	67798421	FAM86C2P	0.000417457	1.69087
chr11	68009643	68010993	ALDH3B1	2.34614e-07	0.645098
chr11	68302769	68303074	LRP5	8.83497e-07	1.67883
chr11	68437216	68437713	LRP5	0.00233096	0.884235
chr11	68470520	68472296	PPP6R3	2.9197e-15	1.50041
chr11	68825594	68826161	CPT1A	0.000166463	1.04918
chr11	69140705	69141922	LOC338694	0.0697149	0.627388
chr11	69541681	69542028	LINC01488	0.00151881	1.37157
chr11	69598204	69599923	CCND1	0.0124846	0.694851
chr11	69609503	69609703	CCND1	0.0195583	1.60028
chr11	69697243	69697457	FGF19	0.0181376	1.20315
chr11	69791087	69791713	FGF4	0.0825784	0.590513
chr11	69840316	69840776	FGF3	0.0075422	1.12237
chr11	69915170	69916340	FGF3	1.11671e-05	0.728029
chr11	69926431	69927209	FGF3	0.00282088	0.927214
chr11	70080886	70081095	ANO1	4.26932e-05	1.57931
chr11	70128362	70128711	ANO1	0.00322208	1.07938
chr11	70142292	70142767	ANO1	0.0154587	0.90024
chr11	70158222	70160562	ANO1	2.43032e-08	0.724213
chr11	70240322	70240878	PPFIA1	0.079693	0.597451
chr11	70424152	70424518	CTTN	0.00044332	1.22817
chr11	70457178	70457488	SHANK2	0.0329548	0.953438
chr11	70482083	70483487	SHANK2	2.39883e-16	1.05218
chr11	70935071	70935314	MIR3664	0.0297686	1.27884
chr11	71500530	71501186	NADSYN1	0.0959066	0.705396
chr11	71749102	71749760	FAM86C1	0.0185078	0.859706
chr11	71780375	71780830	FAM86C1	0.0330715	0.973312
chr11	72040547	72042291	NUMA1	1.06846e-06	0.604195
chr11	72136333	72137000	FOLR3	0.000312249	1.42119
chr11	72321412	72322015	CLPB	0.0415857	1.08433
chr11	72352974	72354685	CLPB	0.0072101	0.647678
chr11	72412240	72412453	CLPB	0.00108937	1.6357
chr11	72481980	72484229	CLPB	4.71204e-06	0.694479
chr11	72609096	72609812	PDE2A	0.00655866	0.81423
chr11	72741263	72741733	ARAP1	0.00484812	0.892489
chr11	72773334	72773622	STARD10	0.0292115	0.924198
chr11	72807269	72807672	ATG16L2	0.048104	0.85678
chr11	72948899	72949360	FCHSD2	0.000349022	1.60674
chr11	73528259	73529267	FAM168A	0.00210565	0.968761
chr11	73538398	73538793	FAM168A	0.0245404	1.31468
chr11	73578803	73579097	FAM168A	0.00607881	1.52995
chr11	73995207	73995488	UCP3	0.0538083	0.863902
chr11	74268491	74268911	P4HA3	0.00478973	1.32781
chr11	74581155	74582793	POLD3	0.01589	0.647131
chr11	74696941	74697593	CHRDL2	5.76267e-07	1.20542
chr11	74846792	74847082	XRRA1	0.0445824	0.95447
chr11	75077318	75079844	OR2AT4	0.0165558	0.702108
chr11	75233668	75234031	TPBGL	0.0521525	0.934465
chr11	75313392	75314060	ARRB1	0.00999931	0.711152
chr11	75339770	75342584	ARRB1	4.31693e-15	1.00891
chr11	75355099	75355461	ARRB1	0.014267	0.619402
chr11	75490325	75492757	GDPD5	3.78625e-07	0.931002
chr11	75565398	75565807	SERPINH1	9.61961e-06	1.25409
chr11	75673943	75674381	MAP6	0.0258284	0.703064
chr11	75755307	75755533	LOC283214	1.69686e-05	2.45155
chr11	76025049	76025406	UVRAG	0.00186856	1.62095
chr11	76184488	76185213	WNT11	0.000446093	1.013
chr11	76290536	76292736	THAP12	5.16034e-05	0.592517
chr11	76534603	76534828	EMSY	0.00387011	2.0872
chr11	76672169	76673244	LRRC32	9.68039e-07	0.866226
chr11	76674663	76674907	LRRC32	0.000192489	1.27883
chr11	76939172	76939508	ACER3	0.000736744	1.70793
chr11	77141036	77141356	MYO7A	0.0144974	1.06502
chr11	77249378	77251567	GDPD4	3.49332e-05	0.718393
chr11	78028448	78029015	KCTD14	0.0053042	0.729919
chr11	78037168	78037391	KCTD14	0.0577569	0.907634
chr11	78074837	78075098	NDUFC2-KCTD14	0.075219	0.78973
chr11	78290212	78290551	GAB2	0.00139748	1.56424
chr11	78337322	78338406	GAB2	0.0268168	1.04671
chr11	78370765	78371179	GAB2	0.00813694	1.30233
chr11	78722497	78723396	TENM4	0.0108858	2.30295
chr11	78742397	78742742	TENM4	0.0527016	1.08445
chr11	79081074	79082186	TENM4	0.00192728	1.03054
chr11	79198954	79199163	TENM4	0.00997294	1.63618
chr11	79212884	79213084	TENM4	0.0137353	1.68475
chr11	79430333	79431959	TENM4	0.00049143	1.1718
chr11	79437190	79438527	TENM4	1.28755e-10	0.96882
chr11	79439732	79441155	TENM4	8.6402e-05	0.602318
chr11	82631775	82632466	FAM181B	0.0380006	0.959005
chr11	82750746	82750957	FAM181B	0.0812067	1.37593
chr11	83257809	83258188	CCDC90B	1.44144e-05	1.91967
chr11	83695210	83695484	DLG2	0.00896755	1.32142
chr11	84390441	84390901	DLG2	0.0192002	1.00384
chr11	84580429	84581064	DLG2	0.0732743	0.87126
chr11	85609335	85609681	DLG2	0.00556575	1.42099
chr11	85928094	85928294	CCDC83	0.0930973	1.42327
chr11	86063470	86064580	PICALM	2.55044e-05	0.668971
chr11	86134727	86135019	PICALM	0.00240962	1.58439
chr11	86355332	86355949	HIKESHI	0.042277	0.774392
chr11	86588591	86588865	ME3	0.00530234	1.1073
chr11	86805910	86806115	PRSS23	0.0219903	0.786981
chr11	87623924	87624245	LINC02711	0.0106745	1.56223
chr11	88103473	88104916	RAB38	0.00109427	0.654221
chr11	88174620	88175965	RAB38	6.9888e-07	0.631622
chr11	88680778	88681147	GRM5	4.23299e-06	1.69513
chr11	89150299	89150541	TYR	0.00299148	1.78607
chr11	89294083	89294465	TYR	0.00482438	1.70273
chr11	89436156	89436444	NOX4	0.0689243	1.02233
chr11	89613944	89614808	NOX4	0.0692764	0.710903
chr11	92962513	92962723	MTNR1B	0.00113533	1.78574
chr11	93219150	93219761	SLC36A4	0.0217062	1.17044
chr11	93287478	93287850	DEUP1	0.0901644	0.790041
chr11	93444494	93444993	DEUP1	0.00242342	1.27321
chr11	93591316	93592035	SMCO4	0.0688014	0.713047
chr11	94011572	94011816	HEPHL1	0.0528376	1.48525
chr11	94151815	94152793	PANX1	1.59831e-07	0.839042
chr11	94664387	94664587	LOC105369438	0.000252955	1.92208
chr11	94771370	94771721	AMOTL1	0.00310956	0.769532
chr11	94776326	94777000	AMOTL1	3.20129e-05	1.00278
chr11	94792489	94795213	AMOTL1	3.62847e-10	0.725272
chr11	95074825	95075092	SRSF8	0.0444181	0.939618
chr11	95084627	95084827	ENDOD1	0.00184022	1.70931
chr11	95138243	95138902	ENDOD1	0.0926802	0.603369
chr11	96054885	96056302	MAML2	0.0270277	0.712668
chr11	96341419	96343754	MAML2	4.44232e-11	0.670667
chr11	100632915	100633248	LOC100128386	0.00835568	1.67803
chr11	100855522	100855818	ARHGAP42	0.06968	0.939633
chr11	101049163	101049467	PGR	0.000190248	1.92812
chr11	101466369	101466798	TRPC6	0.000182703	1.6833
chr11	102517776	102517990	MMP7	0.0515459	1.02214
chr11	102629902	102632330	MMP20	0.00192364	0.904689
chr11	102727871	102728313	MMP8	0.0654203	0.652695
chr11	102758246	102758450	MMP10	0.0435954	0.590801
chr11	102819548	102819748	WTAPP1	0.0541785	1.21683
chr11	102981477	102981740	MMP13	0.016812	1.40102
chr11	103016077	103016393	DCUN1D5	7.7209e-08	2.47635
chr11	103594243	103594687	DYNC2H1	0.0497194	0.976286
chr11	103633413	103633833	DYNC2H1	0.0107341	1.24193
chr11	103662940	103663154	DYNC2H1	0.00080723	2.13716
chr11	107301905	107302160	CWF19L2	0.0214631	1.42536
chr11	108069117	108070402	CUL5	0.00324876	0.990829
chr11	108236634	108237353	ATM	0.0718372	0.662436
chr11	108571222	108572451	EXPH5	0.000656492	1.03304
chr11	108592542	108594238	EXPH5	4.4773e-07	0.660265
chr11	109183605	109183959	C11orf87	0.0716767	1.00106
chr11	109939191	109941179	ZC3H12C	0.000102664	0.633864
chr11	110086819	110087323	ZC3H12C	1.08536e-08	1.59364
chr11	110148323	110149435	ZC3H12C	3.06524e-06	0.845261
chr11	110184895	110187980	RDX	0.0034134	0.624875
chr11	110208744	110209617	RDX	0.00183709	0.700924
chr11	110929194	110929423	LINC02550	0.0509333	1.47692
chr11	111526400	111526968	C11orf88	0.0130116	0.828779
chr11	111775225	111775654	ALG9	3.4007e-05	1.64369
chr11	111960956	111961200	DIXDC1	0.0771877	0.905376
chr11	112128232	112129061	IL18	1.64177e-05	0.973061
chr11	112172426	112172744	TEX12	9.08839e-06	1.57946
chr11	112302371	112302737	LINC02762	0.0027502	1.5348
chr11	112332227	112332508	LINC02762	0.0837393	1.3007
chr11	112334488	112334806	LINC02762	0.000675511	1.68917
chr11	112477728	112478176	LINC02763	0.0112379	1.2476
chr11	112542406	112542741	LINC02764	0.0699122	1.16143
chr11	112780493	112780997	LOC101928847	0.0158853	0.967475
chr11	113446168	113448767	DRD2	8.93942e-11	0.810997
chr11	114377468	114378324	LOC101928940	0.00182656	0.604738
chr11	114527168	114527907	NXPE1	0.00924134	0.868738
chr11	114606603	114606890	NXPE4	0.0973215	0.923367
chr11	114678133	114678464	NXPE2	0.000139611	1.66327
chr11	116415096	116415502	LINC02702	0.0157619	0.882772
chr11	116980662	116980914	SIK3	0.0108864	1.51744
chr11	116984650	116984883	SIK3	0.000133021	1.66301
chr11	117039796	117040305	SIK3	1.30625e-05	1.55983
chr11	117089704	117090619	SIK3	0.000335525	0.6796
chr11	117828299	117829541	FXYD6-FXYD2	3.8286e-07	0.905882
chr11	117861192	117861581	FXYD6-FXYD2	0.0239275	0.973968
chr11	117974701	117974974	IL10RA	0.00847688	1.03119
chr11	118938418	118939166	UPK2	1.86866e-06	0.837547
chr11	118965660	118965915	FOXR1	0.0465521	1.14707
chr11	119352936	119353351	USP2	0.0130795	0.798498
chr11	119367690	119369014	USP2	3.79137e-05	0.847612
chr11	119405004	119405273	USP2-AS1	0.0143087	1.59146
chr11	120057560	120057806	TRIM29	0.0178547	1.34402
chr11	120122263	120122484	TRIM29	0.015113	1.19309
chr11	120180601	120181287	LOC107984399	0.0377592	0.67113
chr11	120186808	120187252	LOC107984399	0.000157793	1.37488
chr11	120200669	120200888	OAF	0.0431668	1.07486
chr11	120339504	120340926	ARHGEF12	0.000144125	0.62183
chr11	120601678	120601925	GRIK4	0.0617548	1.19
chr11	120759215	120759415	GRIK4	0.0215657	1.46211
chr11	120819071	120819368	GRIK4	0.00392222	1.32458
chr11	121274431	121274845	SC5D	0.0886685	0.930152
chr11	121466073	121467343	SORL1	2.02884e-06	0.703658
chr11	121553869	121554254	SORL1	0.0750616	0.902608
chr11	121762738	121763062	SORL1	0.0333964	1.34171
chr11	121810441	121810759	SORL1	0.00115553	1.86531
chr11	122146502	122146803	MIRLET7A2	0.096096	0.856705
chr11	122173251	122173962	MIR100	0.0134703	0.610675
chr11	122267667	122269039	MIR100	0.000460099	1.26058
chr11	122676592	122677036	UBASH3B	0.000750914	1.19434
chr11	122724487	122724962	UBASH3B	0.00418973	0.984388
chr11	123249431	123249631	CLMP	0.0221231	1.26788
chr11	123301385	123303046	GRAMD1B	6.03925e-05	0.753819
chr11	123316127	123316340	GRAMD1B	0.0437399	1.93797
chr11	123437938	123438813	GRAMD1B	0.000321683	1.12689
chr11	123453929	123454696	GRAMD1B	4.27833e-11	1.25511
chr11	123474024	123476060	GRAMD1B	3.24204e-05	0.820066
chr11	123519040	123520828	GRAMD1B	2.52556e-14	1.69
chr11	123683158	123683484	SCN3B	1.07737e-05	2.26973
chr11	123690535	123690786	ZNF202	0.00329367	1.58926
chr11	124276149	124278099	OR8G5	1.50527e-09	1.44768
chr11	124285605	124286361	OR8G5	2.29531e-14	2.0063
chr11	124592722	124592934	PANX3	0.0580409	1.11924
chr11	124717399	124718620	NRGN	2.26071e-07	0.746302
chr11	124754402	124754616	ESAM	0.0573276	0.810684
chr11	125464407	125464607	FEZ1	0.012803	1.44871
chr11	125509259	125509813	LOC403312	0.0365282	0.58724
chr11	125777132	125777963	PATE2	1.45115e-05	1.14595
chr11	125910362	125910894	DDX25	0.015375	1.10341
chr11	125916637	125917360	DDX25	0.0199743	0.752311
chr11	125948459	125948674	VSIG10L2	0.0583693	0.776029
chr11	125951016	125951588	VSIG10L2	1.84168e-07	1.31176
chr11	126102585	126102969	CDON	0.0811376	0.666369
chr11	126140604	126141664	RPUSD4	0.00373317	0.745762
chr11	126163007	126163495	RPUSD4	0.000145172	1.01427
chr11	126317922	126318879	DCPS	7.48706e-09	1.75856
chr11	126394758	126395158	ST3GAL4	8.13214e-05	1.76209
chr11	126405878	126406256	ST3GAL4	7.29813e-08	1.66352
chr11	126426986	126428236	KIRREL3	3.77148e-05	1.06766
chr11	126468154	126468379	KIRREL3	0.0234492	1.24882
chr11	128235553	128235785	LINC02098	0.0844949	0.97109
chr11	128238953	128239297	LINC02098	0.0189969	1.12444
chr11	128318943	128319143	LINC02098	0.0844881	1.11289
chr11	128458264	128458816	ETS1	0.0108147	0.653578
chr11	128509193	128510406	ETS1	0.00131139	0.592752
chr11	128552944	128554408	ETS1-AS1	0.0264262	0.631174
chr11	128587296	128587865	ETS1-AS1	0.0136162	0.736552
chr11	128669457	128669837	LOC101929538	2.25192e-06	2.26327
chr11	128904800	128906230	KCNJ5	1.37366e-08	0.689608
chr11	129324546	129325093	LOC399975	0.0659004	0.721742
chr11	129434829	129435105	BARX2	3.98406e-07	1.73797
chr11	129439901	129440706	BARX2	1.24423e-14	1.47114
chr11	129458421	129459670	BARX2	2.60917e-14	1.52102
chr11	129460722	129461043	BARX2	1.65768e-07	1.98204
chr11	129612379	129612671	LINC01395	0.0145651	1.35527
chr11	129680731	129682504	LINC01395	0.00344333	0.623002
chr11	130180408	130182282	ST14	0.00171298	0.653495
chr11	130243890	130244112	ZBTB44	0.0484035	1.38472
chr11	130603020	130603395	MIR8052	1.62469e-10	2.58248
chr11	130611700	130612854	MIR8052	7.16895e-09	0.888694
chr11	130622065	130622462	MIR8052	5.05529e-08	2.18668
chr11	130629123	130629332	MIR8052	0.00159602	1.71446
chr11	130666641	130667282	MIR8052	0.000245525	1.33309
chr11	130727854	130729043	C11orf44	8.69431e-14	2.25582
chr11	130781534	130782608	LINC02551	6.91931e-12	2.07168
chr11	130806798	130807185	LINC02551	6.62973e-15	2.75492
chr11	130897403	130897660	SNX19	0.0684191	1.13823
chr11	131204769	131205065	NTM	0.0754714	1.00655
chr11	131531160	131531681	NTM	0.000420615	1.61323
chr11	131546280	131546763	NTM	0.000150675	1.42467
chr11	131609122	131609651	NTM	8.71009e-11	1.99783
chr11	131661253	131661511	NTM	0.00241132	1.51876
chr11	131684531	131684817	NTM	0.00681973	1.43896
chr11	131737399	131737691	NTM	0.00161198	1.41797
chr11	131754732	131754967	NTM	0.000252247	2.1496
chr11	131756477	131757283	NTM	4.80412e-05	0.796082
chr11	131760165	131761054	NTM	2.13115e-06	0.874072
chr11	131808524	131808784	NTM	0.0289339	0.883284
chr11	131811118	131811746	NTM	2.86981e-06	1.00772
chr11	131848175	131848382	NTM	0.0942275	0.98067
chr11	131855281	131855900	NTM	0.00772829	2.31957
chr11	131969130	131969377	NTM	0.0490516	1.48028
chr11	132050891	132051091	NTM	0.0316666	1.39578
chr11	132114234	132115782	NTM	0.00012182	1.06544
chr11	132177161	132177437	NTM	0.00419024	1.56689
chr11	132234954	132235173	NTM	1.78856e-09	2.97598
chr11	132245071	132246221	NTM	0.0394097	0.678058
chr11	132312072	132312966	NTM	5.42956e-08	1.48637
chr11	132540013	132540231	OPCML	0.0521019	1.17271
chr11	132559329	132559546	OPCML	0.0112229	1.5774
chr11	132640158	132640382	OPCML	1.0886e-06	2.71862
chr11	132775889	132776386	OPCML	0.0154516	1.20895
chr11	132790671	132791420	OPCML	0.0428343	0.932156
chr11	132913434	132914217	OPCML	4.88714e-07	1.77815
chr11	133040264	133040864	OPCML	8.63741e-05	1.12284
chr11	133072405	133072974	OPCML	0.0242766	1.13077
chr11	133860284	133860680	SPATA19	0.0612189	1.14846
chr11	133945124	133945531	IGSF9B	0.0264531	0.953905
chr11	134037118	134037888	LINC02731	0.0115636	0.599183
chr11	134170245	134171185	NCAPD3	0.00108739	1.23416
chr11	134476508	134476779	LOC283177	0.0967115	0.983524
chr11	134734216	134734730	LINC02714	3.52637e-07	1.8128
chr11	134740919	134743546	LINC02714	1.45896e-23	1.57902
chr11	134818514	134819355	LINC02714	0.0197351	0.732288
chr12	144452	144903	IQSEC3	0.0110617	1.03235
chr12	464911	465197	B4GALNT3	0.0181045	0.758027
chr12	501776	503765	B4GALNT3	2.05314e-06	0.795281
chr12	538432	539701	B4GALNT3	0.000104905	0.900361
chr12	554738	554938	B4GALNT3	0.0106408	1.37347
chr12	563361	563834	B4GALNT3	1.28733e-06	1.54966
chr12	579123	579323	NINJ2	0.00234517	1.88314
chr12	607544	607775	NINJ2	0.000226449	1.67616
chr12	776791	777047	WNK1	0.0563997	0.894588
chr12	806216	807465	WNK1	0.0209025	0.611069
chr12	1104232	1104740	ERC1	1.9907e-05	1.54036
chr12	1115392	1116477	ERC1	1.72577e-05	0.738919
chr12	1189190	1189563	ERC1	0.0539544	0.80253
chr12	1715996	1716527	ADIPOR2	0.00573967	1.29347
chr12	1859490	1860017	CACNA2D4	0.00026533	0.892272
chr12	1870154	1870547	CACNA2D4	0.0372541	1.04613
chr12	2003863	2004831	DCP1B	0.000966431	0.593158
chr12	2357944	2358266	CACNA1C	2.62129e-05	1.75505
chr12	3310839	3311454	LOC100128253	0.00376246	0.606061
chr12	3432115	3432622	PRMT8	0.00102123	1.20238
chr12	3523107	3523468	PRMT8	0.0997653	0.723006
chr12	3554346	3554642	PRMT8	0.0208403	1.11466
chr12	3604729	3605714	CRACR2A	1.01041e-07	1.75494
chr12	3800861	3801077	PARP11	0.00710736	1.84863
chr12	3885211	3885831	PARP11	0.0479778	0.61304
chr12	4013464	4014040	PARP11	0.000595197	1.17621
chr12	4379414	4379735	FGF23	0.00838693	1.30678
chr12	4987493	4987824	KCNA5	0.0951533	1.08825
chr12	5088942	5089224	KCNA5	0.000606032	1.62943
chr12	5309685	5310018	LINC02443	0.0110822	1.22696
chr12	5441457	5442914	NTF3	7.22459e-07	1.18345
chr12	5807076	5807345	ANO2	9.55954e-05	1.80803
chr12	6072565	6072776	VWF	0.0228043	1.14364
chr12	6074957	6075572	VWF	0.0309865	0.879092
chr12	6141146	6141359	VWF	0.00305033	1.86014
chr12	6167210	6168370	CD9	1.37764e-07	0.721247
chr12	6253931	6254131	CD9	0.0033839	1.47447
chr12	6266660	6267765	CD9	3.8103e-20	1.78289
chr12	6312551	6313526	PLEKHG6	1.17294e-06	0.704617
chr12	6375940	6376952	SCNN1A	1.11475e-05	0.613383
chr12	6430208	6431440	CD27-AS1	2.43355e-05	0.624453
chr12	6446781	6447140	CD27-AS1	0.00142563	1.34084
chr12	7369274	7369741	CD163L1	0.00427231	0.900846
chr12	7555826	7556089	CD163	0.0151063	1.28363
chr12	7805282	7805615	NANOG	0.00517832	1.10243
chr12	8235812	8236135	FAM86FP	0.0151056	1.13256
chr12	8681065	8682620	RIMKLB	7.38688e-06	0.782283
chr12	8708750	8710034	RIMKLB	5.64325e-05	1.04242
chr12	9699913	9700127	CLEC2D	0.00710547	1.77365
chr12	10196254	10196582	TMEM52B	7.2071e-09	2.16814
chr12	10205119	10206014	GABARAPL1	7.9514e-07	0.920434
chr12	10252766	10252966	KLRD1	0.016863	2.06687
chr12	10435757	10436277	KLRC2	0.0096411	0.6893
chr12	11265971	11266221	PRB3	0.0130105	1.63586
chr12	11497877	11499105	LOC440084	1.43848e-06	1.19649
chr12	11601730	11601944	LINC01252	0.00761967	1.86801
chr12	11652375	11653001	ETV6	0.000117156	0.811128
chr12	11716955	11720272	ETV6	9.95868e-18	1.02343
chr12	11862900	11863151	ETV6	0.0823355	1.01624
chr12	11922334	11922634	ETV6	0.00102738	2.06638
chr12	11947812	11948068	ETV6	0.0825802	1.36924
chr12	11978823	11979317	BCL2L14	3.00438e-07	2.018
chr12	12070694	12072527	BCL2L14	2.51023e-05	0.881432
chr12	12429078	12429642	BORCS5	1.73073e-13	2.44444
chr12	12592918	12593246	CREBL2	0.00272725	1.63454
chr12	12776221	12777427	APOLD1	0.00338864	0.78011
chr12	12859664	12860146	RPL13AP20	0.0408857	0.749493
chr12	12975728	12976748	GPRC5D-AS1	0.000424287	0.775094
chr12	13092150	13094691	GSG1	0.000667049	0.633203
chr12	13173598	13173798	EMP1	0.00033735	1.55447
chr12	13187280	13187777	EMP1	0.0211238	0.815793
chr12	13209228	13209463	EMP1	0.0221003	0.799041
chr12	13339629	13339982	LINC01559	6.52158e-05	1.56647
chr12	13425712	13426098	LINC01559	0.0801364	0.796481
chr12	13727869	13728144	GRIN2B	0.05707	1.30732
chr12	13741199	13741457	GRIN2B	0.0176534	1.54496
chr12	14216124	14216730	ATF7IP	0.00343611	1.28466
chr12	14416680	14417036	ATF7IP	0.0404599	0.938634
chr12	15256861	15257061	RERG	1.31581e-05	2.5288
chr12	15274521	15276633	PTPRO	0.00230759	0.664875
chr12	15716641	15716850	EPS8	0.0137887	1.90781
chr12	15855761	15856893	STRAP	0.025299	0.7665
chr12	16347174	16349386	MGST1	1.16997e-06	0.708524
chr12	17372550	17372784	LINC02378	0.0138257	1.5164
chr12	19049062	19049282	PLEKHA5	0.00417971	1.84221
chr12	19140461	19140921	PLEKHA5	0.0430606	1.07398
chr12	19220285	19223365	PLEKHA5	0.000784902	0.818565
chr12	20194241	20194496	LINC02468	0.0112119	1.4556
chr12	20646258	20646976	PDE3A	0.0687758	0.587903
chr12	24244869	24245110	SOX5	0.00462891	1.82366
chr12	24728501	24728710	BCAT1	0.0699935	1.08911
chr12	24900791	24901558	BCAT1	0.00130177	0.903634
chr12	24946583	24949596	BCAT1	3.82399e-09	0.784425
chr12	25052447	25053040	LOC645177	0.0432571	0.813387
chr12	25352075	25352569	KRAS	0.00614774	1.20392
chr12	25716895	25717123	MIR4302	0.000123454	2.3079
chr12	26198841	26199043	SSPN	0.00827851	1.37211
chr12	26282400	26282633	SSPN	0.00784182	1.6221
chr12	26293663	26293976	ITPR2	7.90929e-05	2.07688
chr12	26369651	26370465	ITPR2	0.0774143	0.728298
chr12	26402680	26402985	ITPR2	0.0421877	0.966903
chr12	26822133	26822764	ITPR2	5.73513e-06	1.79898
chr12	26878029	26879104	INTS13	0.00147027	1.01254
chr12	27161708	27163550	C12orf71	0.0127016	0.763386
chr12	27185526	27186758	STK38L	2.87869e-11	2.1414
chr12	27226102	27226383	STK38L	0.00220119	2.11031
chr12	27277876	27278190	STK38L	0.0423611	0.93833
chr12	27515750	27516082	PPFIBP1	2.28319e-07	2.30735
chr12	28294189	28294737	CCDC91	0.0748302	0.697357
chr12	29427982	29429080	OVCH1-AS1	0.0796664	0.603388
chr12	29617070	29617305	TMTC1	0.000632454	2.09575
chr12	30457673	30457965	IPO8	0.0620354	0.928784
chr12	30506659	30506971	IPO8	0.0856154	1.17627
chr12	30613497	30613802	IPO8	0.00252375	1.51208
chr12	30792733	30793353	LINC00941	0.00772515	0.603102
chr12	30908725	30909348	TSPAN11	7.2931e-06	1.84647
chr12	30959328	30959654	TSPAN11	8.7181e-05	1.66267
chr12	31026203	31026561	DDX11-AS1	0.00588386	1.0329
chr12	31103785	31104054	DDX11	0.00038189	1.75711
chr12	31204961	31206297	OVOS2	3.43177e-09	1.30641
chr12	31221158	31221455	OVOS2	0.0170145	1.30756
chr12	31355249	31355800	LINC02387	0.0989296	0.791416
chr12	31477763	31477997	DENND5B	0.0256824	1.60414
chr12	31533646	31534008	DENND5B	0.0386986	1.25272
chr12	31645997	31648167	ETFBKMT	0.00378976	0.624644
chr12	31868946	31869548	LINC02422	0.00579291	1.10326
chr12	32089662	32090092	BICD1	0.000447026	1.62638
chr12	32134049	32135079	BICD1	2.88014e-07	1.07396
chr12	32273090	32273398	BICD1	0.0295337	1.44137
chr12	32558982	32559182	FGD4	0.000401485	2.19032
chr12	37417848	37418048	ALG10B	0.000469245	1.7783
chr12	37436323	37436695	ALG10B	0.000178986	1.47297
chr12	38114007	38114239	ALG10B	0.000796327	1.66329
chr12	38124032	38125128	ALG10B	3.7103e-11	1.15291
chr12	38772037	38772741	CPNE8	0.0660056	0.934385
chr12	38982740	38983718	CPNE8	0.00161388	0.802519
chr12	39287407	39288039	KIF21A	0.000563313	1.44007
chr12	39427431	39427774	KIF21A	0.0376999	1.20439
chr12	40015489	40015689	SLC2A13	0.0141142	1.5226
chr12	40054538	40055410	SLC2A13	9.60399e-07	1.25917
chr12	40287374	40287826	LRRK2	0.0125878	0.984453
chr12	40697798	40698069	CNTN1	0.00285251	1.67352
chr12	41286519	41286719	PDZRN4	0.0620263	1.41087
chr12	41465637	41465937	PDZRN4	0.00878806	2.20183
chr12	41979642	41979863	GXYLT1	0.00191902	1.93165
chr12	42098107	42098307	GXYLT1	0.0686368	1.78694
chr12	42213016	42213359	YAF2	0.0580568	0.877508
chr12	42216801	42217970	YAF2	0.00867601	1.17367
chr12	42468945	42469559	PRICKLE1	6.8014e-10	2.0463
chr12	42564615	42566094	PRICKLE1	0.0409601	0.746804
chr12	42587638	42590898	PRICKLE1	4.63849e-06	0.617042
chr12	42652067	42652605	LINC02451	0.00175237	1.26661
chr12	42691949	42692753	LINC02450	0.000571009	0.793978
chr12	42705921	42706178	LINC02450	7.59711e-05	2.29134
chr12	42716429	42716704	LINC02450	0.0330538	1.39847
chr12	42855497	42855697	LINC02450	0.0175803	1.74974
chr12	42968506	42968723	LINC02461	7.98465e-05	2.53436
chr12	45290207	45290452	ANO6	7.05995e-05	2.09027
chr12	45336412	45337486	ANO6	0.0632971	0.616104
chr12	45343319	45343738	ANO6	0.00180741	1.53553
chr12	45518595	45518871	ANO6	0.0372198	1.05708
chr12	45655246	45655568	LINC00938	0.00166137	1.13101
chr12	46332330	46332572	SLC38A2	0.0460369	1.18379
chr12	46771358	46771794	SLC38A4	8.30981e-08	2.13119
chr12	47032414	47034462	AMIGO2	8.34451e-05	0.777465
chr12	47103428	47103646	PCED1B	0.037268	1.12714
chr12	47121246	47121493	PCED1B	0.0150931	1.25264
chr12	47155891	47156421	PCED1B	0.00404223	1.44227
chr12	47229587	47229904	PCED1B	0.000102498	1.80331
chr12	47408151	47408626	LINC02156	0.0813278	0.751609
chr12	47946488	47946740	TMEM106C	0.0568081	0.84019
chr12	47987885	47988761	COL2A1	0.00880475	0.732623
chr12	48028603	48028804	SENP1	0.00396707	1.35357
chr12	48409954	48410229	ZNF641	0.00129795	1.46542
chr12	48764604	48764872	TEX49	0.0173256	1.23842
chr12	48881792	48884128	RND1	2.35758e-07	0.802847
chr12	49503439	49504251	SPATS2	9.45754e-05	0.674633
chr12	49624974	49625305	PRPF40B	0.0114269	0.780566
chr12	49920237	49920910	LINC02395	0.000661508	0.972103
chr12	49930987	49931237	LINC02395	0.0271443	1.18234
chr12	49943029	49943233	AQP2	0.000986636	1.54189
chr12	49982711	49984630	RACGAP1	0.00430867	0.598127
chr12	50214985	50215680	LIMA1	0.00212375	0.681259
chr12	50234398	50234725	MIR1293	0.086609	0.869587
chr12	50274580	50275840	MIR1293	0.00106023	1.30723
chr12	50354229	50354502	FAM186A	0.00033342	1.78794
chr12	50383485	50383821	FAM186A	0.0149398	1.23074
chr12	50387613	50388179	FAM186A	0.000632231	1.17957
chr12	50545787	50546006	DIP2B	0.00942736	1.39186
chr12	50560422	50560733	DIP2B	0.0535348	1.02068
chr12	50572324	50572549	DIP2B	0.00740938	1.54112
chr12	50619040	50620961	DIP2B	1.82536e-09	1.20415
chr12	51183843	51184181	POU6F1	0.0954603	0.777894
chr12	51855872	51856535	FIGNL2-DT	0.0203371	0.701447
chr12	51868845	51869362	FIGNL2-DT	0.0612145	0.840935
chr12	51897336	51897536	ANKRD33	0.0130253	1.63313
chr12	51911945	51912717	ACVRL1	0.0433931	0.655583
chr12	52168350	52168628	KRT80	0.0390304	0.772383
chr12	52221108	52222829	LINC00592	0.00412248	0.801869
chr12	52337173	52337373	KRT83	0.0316189	1.72529
chr12	52358554	52358844	KRT85	0.00139211	1.83702
chr12	52522514	52523068	KRT5	0.000575622	1.10171
chr12	52650439	52651268	KRT2	1.41603e-05	1.01744
chr12	52836097	52837977	KRT78	5.81208e-10	1.29321
chr12	52935625	52936093	KRT8	0.00950872	1.27439
chr12	53205680	53206351	ITGB7	0.0233971	0.660175
chr12	53365222	53366302	SP1	0.0135006	0.672113
chr12	53550635	53550923	ATF7-NPFF	0.0522432	0.983336
chr12	53569229	53570522	ATF7-NPFF	0.0264523	0.856606
chr12	54036661	54037203	HOXC4	0.00492455	0.668296
chr12	54081107	54082863	FLJ12825	0.00119624	0.620889
chr12	54229481	54230230	CBX5	5.79969e-05	0.816876
chr12	54262437	54262850	CBX5	0.0199226	0.771963
chr12	54307071	54307466	NFE2	0.014087	0.866148
chr12	54413371	54413657	LOC102724050	8.75711e-06	1.62504
chr12	54432376	54433316	LOC102724050	3.14613e-06	1.41171
chr12	54590954	54593460	PPP1R1A	3.35619e-07	0.95229
chr12	54991443	54991673	TESPA1	0.0297296	1.09359
chr12	55019800	55020133	NEUROD4	0.0142507	1.02903
chr12	55086784	55087339	OR9K2	0.0609533	0.844702
chr12	56837030	56837402	HSD17B6	0.0261623	0.865451
chr12	57280030	57280900	R3HDM2	0.00114001	0.760001
chr12	57483493	57483784	ARHGAP9	0.0365718	0.889369
chr12	57561217	57561431	KIF5A	0.0194955	1.49605
chr12	57875740	57876629	LOC283387	0.00010349	1.04417
chr12	58148408	58148754	LINC02403	0.00561794	1.11117
chr12	58750433	58750851	LINC02388	0.0449002	1.821
chr12	62625165	62625686	PPM1H	6.4695e-07	1.19735
chr12	62767322	62767751	PPM1H	0.0979617	0.704728
chr12	62848506	62848864	PPM1H	0.00527858	1.10747
chr12	63869632	63870065	SRGAP1	0.000812212	1.30842
chr12	64385501	64385803	C12orf56	0.0498935	1.02405
chr12	64567036	64569459	RASSF3	0.000716063	0.816516
chr12	64669213	64669935	RASSF3	1.8553e-08	1.0786
chr12	65098395	65098595	WIF1	0.00745078	2.0312
chr12	65163316	65164098	LEMD3	0.00145679	1.17259
chr12	65269512	65269935	MSRB3	0.094983	0.871978
chr12	65500410	65500859	LOC100507065	0.0138257	1.11996
chr12	65902592	65902893	HMGA2	0.0498667	1.02708
chr12	65993793	65994708	HMGA2	0.000227172	1.50044
chr12	66049217	66049417	LINC02425	0.00375413	1.86552
chr12	66066186	66066766	LINC02425	2.60935e-06	1.36682
chr12	66438686	66438886	GRIP1	0.0740747	1.41187
chr12	67516305	67517482	LINC02408	0.0670982	0.756317
chr12	67747873	67748702	LINC02421	0.0391578	1.92873
chr12	67788201	67788434	LINC02421	0.000392354	2.13573
chr12	67981260	67981603	IFNG-AS1	0.0360933	1.16157
chr12	68236378	68237374	IL26	3.83185e-05	0.814497
chr12	68349954	68350420	MDM1	0.0162671	1.10744
chr12	68462911	68463115	LINC02384	0.0357231	1.32635
chr12	68497692	68499157	LINC02384	3.58192e-05	1.33993
chr12	68531034	68531338	LINC02384	0.00455629	1.89403
chr12	68899255	68899644	CPM	0.00926087	1.2952
chr12	69068328	69068870	CPM	0.00137628	0.648129
chr12	69161926	69162139	CPSF6	0.00698165	1.6964
chr12	69821452	69822477	RAB3IP	0.00432172	0.711493
chr12	69884434	69884718	MYRFL	0.000352561	1.95723
chr12	69966499	69967132	MYRFL	0.040645	0.761005
chr12	70390449	70390720	KCNMB4	0.0040078	1.60737
chr12	70560911	70561111	PTPRB	0.0894894	1.2437
chr12	70661766	70662113	PTPRR	0.0188321	1.12016
chr12	71014224	71014510	TSPAN8	0.0949107	0.815788
chr12	71152875	71153418	TSPAN8	0.0761845	1.51238
chr12	71313069	71313360	LGR5	0.087264	1.01398
chr12	71329898	71330553	LGR5	0.0524668	0.75921
chr12	71703230	71703536	TMEM19	0.00139412	1.72039
chr12	72289730	72289930	TRHDE	0.00287779	2.49871
chr12	72639749	72640740	TRHDE	0.00342318	0.939157
chr12	72823794	72824202	TRHDE	0.00510947	1.23153
chr12	72872554	72872805	TRHDE	0.00217437	1.83823
chr12	72890981	72891185	TRHDE	0.00568378	1.83509
chr12	72901660	72901959	TRHDE	0.000930738	2.17967
chr12	73308137	73309039	LINC02444	0.00347951	1.16446
chr12	73612654	73612943	LINC02444	3.56187e-05	2.17876
chr12	74129775	74130225	LOC100507377	0.000632533	1.51615
chr12	75260339	75260634	LOC100130268	0.00409455	1.67913
chr12	75479935	75481220	GLIPR1	1.04668e-07	0.796194
chr12	75699848	75700089	KRR1	0.0356971	1.42637
chr12	75825378	75826570	PHLDA1	0.000159291	0.621047
chr12	76611543	76611987	OSBPL8	0.00132335	1.24908
chr12	76670496	76671185	ZDHHC17	0.0106928	1.09539
chr12	76692406	76693011	ZDHHC17	0.00196575	1.46673
chr12	76708217	76708462	ZDHHC17	0.00155588	2.27986
chr12	77995454	77995746	NAV3	0.00384052	1.46831
chr12	79619132	79619334	PAWR	0.0116407	1.56486
chr12	79674765	79674974	PAWR	0.0334668	1.36324
chr12	79990859	79991249	PPP1R12A-AS1	0.000898749	1.62315
chr12	86660564	86661196	MGAT4C	0.075376	1.50748
chr12	86729808	86730008	MGAT4C	0.0476794	1.50502
chr12	87274626	87275030	LOC105369879	0.0941037	0.89565
chr12	87667464	87667751	LINC02258	0.0317443	1.15367
chr12	89307224	89308307	DUSP6	0.00909501	1.02856
chr12	89333961	89334209	DUSP6	0.0250143	1.48376
chr12	89391361	89391589	POC1B	1.30377e-06	2.60168
chr12	89398288	89398523	POC1B	0.0652476	1.36392
chr12	89450891	89452266	POC1B	0.0015076	0.703326
chr12	89453650	89453937	POC1B	0.0483475	0.964008
chr12	89960215	89960456	LINC02399	0.000161469	1.88937
chr12	90970443	90971026	EPYC	0.054607	0.912236
chr12	91577706	91578131	DCN	0.0103752	1.19942
chr12	92161186	92161430	LOC101928617	0.00022906	2.06196
chr12	92570002	92570751	LINC02397	0.00131699	0.71983
chr12	92573135	92573335	LINC02397	0.0537835	1.27266
chr12	92911507	92912501	EEA1	0.000221258	1.22443
chr12	92942909	92944135	EEA1	0.00939552	0.859397
chr12	93126118	93126391	LOC643339	4.86361e-06	2.37998
chr12	93155211	93155459	LOC643339	0.0438905	1.28293
chr12	93325938	93326198	LOC643339	0.0146297	1.3472
chr12	93616738	93617333	SOCS2	0.000594745	1.14422
chr12	93701530	93701790	CRADD	0.00411002	1.65752
chr12	93860676	93860941	CRADD	0.00111689	1.47943
chr12	94053041	94053260	PLXNC1	0.0753587	1.41084
chr12	94186982	94187241	PLXNC1	0.0331973	1.19109
chr12	94230545	94230871	PLXNC1	0.0066681	1.45524
chr12	94326808	94327037	CEP83	0.0229778	1.54375
chr12	94521406	94521695	MIR5700	0.0416535	1.18556
chr12	94594543	94595463	TMCC3	6.69529e-06	1.47779
chr12	94768859	94769196	MIR492	0.0115832	1.19773
chr12	94783630	94784193	MIR492	0.0978433	0.837889
chr12	94994331	94994612	NDUFA12	0.0739061	0.973241
chr12	95097658	95098774	FGD6	0.00540727	0.686689
chr12	95383565	95384226	MIR3685	0.0768256	0.714307
chr12	95397709	95397918	METAP2	7.25968e-05	1.89898
chr12	95440458	95440785	METAP2	6.70656e-05	1.98647
chr12	95453971	95454187	METAP2	9.66941e-05	1.90186
chr12	95484568	95484945	METAP2	0.000474037	1.79151
chr12	95623052	95624888	PGAM1P5	0.00029721	0.687656
chr12	96120767	96121654	ELK3	0.00632183	0.747464
chr12	96141587	96141861	ELK3	0.000953117	1.5418
chr12	96425336	96425760	CDK17	0.00021064	0.919339
chr12	96495357	96496123	CFAP54	1.22228e-06	1.49243
chr12	96591040	96591276	CFAP54	0.00562416	1.69405
chr12	96719718	96720893	CFAP54	4.92735e-05	0.684026
chr12	98402096	98402380	SLC9A7P1	8.8762e-05	1.3828
chr12	98416834	98419135	SLC9A7P1	9.49301e-10	0.919133
chr12	98438653	98440440	SLC9A7P1	0.00414128	0.807519
chr12	98578479	98579200	SLC25A3	0.00333014	1.05283
chr12	98635779	98636621	IKBIP	0.000350392	0.728858
chr12	100128212	100128856	UHRF1BP1L	0.0502372	0.690365
chr12	100390386	100390649	SLC17A8	0.0171667	1.61962
chr12	100427091	100427418	SLC17A8	0.0941875	0.897147
chr12	100545116	100545437	NR1H4	0.0717287	1.08963
chr12	100826457	100826659	ANO4	0.0774031	1.08631
chr12	100995332	100995532	ANO4	0.0318256	1.44007
chr12	101086572	101087039	ANO4	0.0136274	1.18931
chr12	101894481	101895207	DRAM1	1.09861e-05	0.877521
chr12	101962582	101962941	DRAM1	0.0315314	1.18007
chr12	103626481	103626991	STAB2	0.00364261	1.27875
chr12	103677497	103677977	STAB2	0.0231366	1.22498
chr12	103959937	103960200	C12orf73	0.0801404	0.735938
chr12	104049360	104050703	GLT8D2	0.00140318	0.590975
chr12	104223713	104224104	TXNRD1	0.000687143	0.941429
chr12	104254902	104256299	TXNRD1	0.00345267	0.600552
chr12	104480846	104481319	CHST11	0.0140384	0.937357
chr12	104549852	104550082	CHST11	0.0658191	0.957289
chr12	104750093	104750403	CHST11	0.0842746	1.11435
chr12	104792631	104793526	SLC41A2	0.0094161	0.936366
chr12	104805273	104805486	SLC41A2	0.0151374	1.35933
chr12	104975687	104976386	C12orf45	0.000638471	1.17701
chr12	105037406	105038668	ALDH1L2	0.0305186	0.95823
chr12	105060713	105061508	ALDH1L2	0.0349805	0.804664
chr12	105100594	105101441	LOC414300	0.0299914	0.759712
chr12	105253828	105254512	APPL2	0.00787951	0.899437
chr12	105401312	105401554	C12orf75	0.030414	1.40933
chr12	105485445	105485647	C12orf75	0.00839361	1.77526
chr12	106226826	106227889	CKAP4	3.90669e-05	1.17606
chr12	106245463	106249201	CKAP4	6.77645e-12	0.665435
chr12	106766476	106766678	LOC100287944	0.043386	1.44088
chr12	106840067	106842054	RIC8B	0.0209314	0.615397
chr12	107145154	107145845	CRY1	1.11168e-05	1.31241
chr12	107224090	107224315	BTBD11	0.0886414	1.18698
chr12	107372301	107372680	BTBD11	1.18257e-05	1.51059
chr12	107461602	107461883	BTBD11	8.31353e-05	2.17032
chr12	107581088	107581603	BTBD11	0.000634514	1.15236
chr12	107660254	107660484	BTBD11	0.0067978	1.70716
chr12	107730515	107732197	PRDM4	7.86344e-05	0.919399
chr12	107748476	107750161	PRDM4	8.03344e-06	0.939333
chr12	108102445	108102650	WSCD2	0.0130062	1.7082
chr12	108498154	108498460	FICD	0.0161272	1.18677
chr12	108588956	108589310	TMEM119	0.0870304	0.607372
chr12	108604237	108605716	TMEM119	0.000247134	0.915986
chr12	108611967	108613743	SELPLG	0.000393673	0.587778
chr12	108622396	108622805	SELPLG	3.02207e-06	1.18222
chr12	108629833	108631059	SELPLG	0.000486022	0.649045
chr12	108773740	108774234	SSH1	0.0169628	0.638966
chr12	108826073	108827023	SSH1	0.00530978	0.591931
chr12	109549901	109550424	MMAB	0.005605	0.874281
chr12	109581663	109582908	MVK	1.54867e-06	0.912333
chr12	110253876	110254379	ATP2A2	0.00440262	1.0897
chr12	110531931	110532147	RAD9B	0.0163217	1.58574
chr12	110590813	110591210	PPTC7	0.00984048	0.977544
chr12	110609244	110609454	TCTN1	0.00368023	1.65669
chr12	110776479	110776795	PPP1CC	0.0627456	0.739719
chr12	111387955	111388443	SH2B3	0.0238438	0.783224
chr12	111412154	111412658	SH2B3	0.00233512	0.656429
chr12	111413661	111414002	SH2B3	0.0110558	0.677903
chr12	111432486	111432767	SH2B3	0.0129063	1.0299
chr12	111434804	111435004	SH2B3	0.0851423	0.630789
chr12	111584929	111585384	ATXN2	0.010584	0.786834
[truncated: 5,431 more rows]

## Sheet: Increased in SMARCB1 KO (8141)
Chromosome number	Start position	End position	Gene name	FDR	log2 FC
chr1	938168	938683	SAMD11	0.00241905	0.632753
chr1	940163	941976	SAMD11	7.07949e-07	0.652483
chr1	975530	976750	PLEKHN1	0.000297173	0.598282
chr1	983933	984597	PERM1	0.0189162	0.660841
chr1	1068533	1070551	RNF223	2.86433e-06	0.619517
chr1	1079365	1080654	C1orf159	5.60134e-07	0.592991
chr1	1185637	1185980	TTLL10	0.0532288	1.03257
chr1	1200953	1201811	TNFRSF18	0.0064453	0.709479
chr1	1217879	1218417	SDF4	0.0137937	0.709243
chr1	1237336	1237698	B3GALT6	0.0760499	0.6319
chr1	1281540	1283233	SCNN1D	2.12273e-06	0.847095
chr1	1330904	1331504	TAS1R3	0.00230575	0.790116
chr1	1353507	1354173	MXRA8	0.00937513	0.68485
chr1	1504679	1505816	ATAD3A	7.17026e-06	0.631833
chr1	1562699	1563004	SSU72	0.052247	1.1901
chr1	1943572	1944588	CFAP74	0.000358212	0.692788
chr1	2311487	2312027	SKI	0.000755724	0.789587
chr1	2406746	2407043	PEX10	0.0984703	0.71399
chr1	2431686	2431886	PEX10	0.0144543	1.30958
chr1	2441584	2442192	PLCH2	0.0462867	0.718329
chr1	2988313	2988558	ACTRT2	0.0483105	1.54002
chr1	3000772	3001147	ACTRT2	0.0569152	1.13286
chr1	3119904	3120104	PRDM16	0.0755734	1.0567
chr1	3362611	3362903	PRDM16	0.0236461	1.15472
chr1	3382453	3382965	PRDM16	0.0800906	0.676054
chr1	3452968	3455100	ARHGEF16	1.70197e-05	0.617828
chr1	3542603	3544046	MEGF6	2.29053e-06	0.595281
chr1	3869707	3870251	DFFB	0.0536301	0.673451
chr1	4594370	4594882	LINC01646	0.0407937	1.05304
chr1	4652589	4653077	AJAP1	0.00467716	0.702591
chr1	4695216	4695490	AJAP1	0.0254167	1.6538
chr1	5286306	5286600	AJAP1	0.0685584	1.1256
chr1	6080643	6080914	KCNAB2	0.0596275	0.798215
chr1	6099779	6100096	KCNAB2	0.0579984	0.747477
chr1	6105782	6106160	CHD5	0.0120884	1.03541
chr1	6108854	6109550	CHD5	0.0098472	0.618097
chr1	6347988	6348978	ACOT7	0.00189907	0.786073
chr1	6363065	6363796	ACOT7	3.15571e-05	0.771507
chr1	6444971	6445452	ESPN	0.0193887	0.60581
chr1	6489058	6492088	PLEKHG5	2.21611e-09	0.589771
chr1	6496524	6497980	PLEKHG5	6.67282e-05	0.588078
chr1	6574081	6574358	TAS1R1	0.0154776	1.24286
chr1	6632179	6632400	THAP3	0.0707712	0.945437
chr1	6719876	6720352	LINC01672	0.0235517	0.676655
chr1	6770596	6771797	CAMTA1-DT	0.00441513	0.652742
chr1	7117411	7118224	CAMTA1	5.41016e-05	0.804411
chr1	7198434	7198898	LOC102725193	0.0800409	1.16329
chr1	7560860	7561774	LOC102725193	0.077751	0.625946
chr1	7644918	7645138	VAMP3	0.00546884	1.68012
chr1	7725678	7726119	VAMP3	0.05468	1.03996
chr1	7913023	7913540	TNFRSF9	0.0922918	0.866912
chr1	8083191	8084418	ERRFI1	2.3829e-08	1.02835
chr1	8089707	8091213	ERRFI1	6.41694e-09	0.740216
chr1	8145857	8146099	LINC01714	0.0394776	1.29816
chr1	8147817	8148281	LINC01714	0.00137184	1.28483
chr1	8166804	8167612	LINC01714	4.64745e-05	0.72794
chr1	8197553	8198408	LINC01714	1.14497e-08	0.786906
chr1	8329451	8330069	SLC45A1	0.0615199	0.736748
chr1	8928847	8929173	CA6	0.0206755	1.37283
chr1	8985976	8988354	CA6	1.6407e-06	0.614064
chr1	9218021	9218345	H6PD	0.0551104	1.06587
chr1	9222791	9223113	H6PD	0.0754723	1.01349
chr1	9280378	9282298	H6PD	1.55853e-08	0.807585
chr1	9290064	9290865	SPSB1	4.01456e-08	0.924197
chr1	9302532	9303659	SPSB1	1.35154e-07	0.694048
chr1	9526861	9527077	SLC25A33	0.0295012	1.65691
chr1	9623659	9623945	TMEM201	0.000102193	1.53364
chr1	9710009	9710407	PIK3CD	0.0721099	0.975124
chr1	9859668	9859899	CTNNBIP1	0.0538913	1.40229
chr1	10160651	10161135	UBE4B	0.0431887	1.32594
chr1	10189595	10189913	UBE4B	0.0904504	0.917355
chr1	10359008	10359316	KIF1B	0.0975178	1.46387
chr1	10507202	10507935	PEX14	0.00279953	0.657277
chr1	10898169	10898893	C1orf127	0.0830293	0.692758
chr1	11334439	11334698	UBIAD1	0.00819714	1.63833
chr1	11563555	11564565	DISP3	0.00479098	0.947651
chr1	11966785	11967580	PLOD1	1.55042e-05	0.834586
chr1	12165398	12165700	MIR7846	0.0902371	0.759343
chr1	12170258	12170650	TNFRSF1B	0.033876	0.950002
chr1	12208586	12209388	TNFRSF1B	0.0102616	0.592386
chr1	12276316	12276615	VPS13D	0.0318672	1.09719
chr1	12422580	12422780	VPS13D	0.0965033	1.27565
chr1	12634856	12635186	AADACL4	0.0313206	1.3238
chr1	12756211	12756550	C1orf158	0.0388817	1.28211
chr1	12777165	12777420	PRAMEF12	0.0782042	1.22002
chr1	12810629	12811679	LINC01784	0.09715	0.638994
chr1	13458789	13459090	LRRC38	0.0179743	1.85897
chr1	13506086	13506517	LRRC38	0.0463374	1.21434
chr1	13513903	13514186	LRRC38	0.000277727	2.35883
chr1	13524129	13524463	LRRC38	0.0724103	1.09527
chr1	13543527	13544480	LRRC38	0.0459263	0.643861
chr1	13560350	13560592	PDPN	0.0798099	1.36932
chr1	13646400	13646852	PDPN	0.0034471	1.99777
chr1	14149460	14149810	KAZN-AS1	0.0383121	0.923826
chr1	14567141	14567436	KAZN	0.0517122	1.26565
chr1	15501439	15502191	CASP9	0.0501334	0.647043
chr1	15584388	15585365	AGMAT	0.000799514	0.65986
chr1	16046775	16047375	CLCNKB	0.018872	0.653415
chr1	16078927	16079439	FAM131C	0.00123756	0.625535
chr1	16158975	16159478	EPHA2	2.60648e-14	1.77635
chr1	16173122	16176329	EPHA2	1.52874e-11	0.661086
chr1	16402980	16403208	SPATA21	0.0648781	0.879102
chr1	16727118	16728115	ESPNP	2.60514e-05	0.676646
chr1	16981534	16981806	MFAP2	0.0555813	0.710891
chr1	17089159	17089406	PADI2	0.073495	1.0649
chr1	17236867	17237606	PADI1	1.48991e-05	0.625218
chr1	17314566	17314953	PADI4	0.0354116	1.0491
chr1	17325672	17325914	PADI4	0.00440618	2.50322
chr1	17633090	17633304	ARHGEF10L	0.016786	1.43075
chr1	18289233	18289485	IGSF21	0.0268382	1.40324
chr1	18290573	18290935	IGSF21	0.0971101	1.10867
chr1	18869818	18870029	ALDH4A1	0.0640304	1.144
chr1	18883987	18884671	ALDH4A1	0.0171624	0.602095
chr1	18912870	18913754	IFFO2	2.91035e-06	0.837372
chr1	18970733	18973525	IFFO2	0.000668654	0.597758
chr1	19055902	19056349	UBR4	0.0960754	0.775716
chr1	19070232	19070527	UBR4	0.0750251	0.719013
chr1	19177919	19178134	UBR4	0.0589426	1.27015
chr1	19671096	19671468	HTR6	0.0139525	1.34828
chr1	19678162	19678508	HTR6	0.0284163	1.24502
chr1	19750509	19750879	TMCO4	0.0044247	1.365
chr1	20100746	20101445	PLA2G5	0.00824083	0.666721
chr1	20151904	20152854	PLA2G2F	4.193e-06	0.833709
chr1	20158468	20158718	PLA2G2C	0.0162976	1.41373
chr1	20184659	20187447	UBXN10-AS1	8.22632e-14	1.24609
chr1	20321948	20322219	VWA5B1	0.09489	1.17727
chr1	20449253	20449543	LINC01141	0.0561062	1.30976
chr1	20474409	20474837	CAMK2N1	0.0927917	0.791655
chr1	20552330	20553211	FAM43B	0.00095946	0.906047
chr1	20587275	20589420	CDA	0.0177117	0.60024
chr1	20717563	20718403	KIF17	0.00147646	0.646306
chr1	21634637	21635315	RAP1GAP	0.020028	0.813203
chr1	21650474	21651984	RAP1GAP	0.0112547	0.591343
chr1	21671205	21671491	RAP1GAP	0.0820654	0.666401
chr1	21866477	21866908	HSPG2	0.0262468	0.932191
chr1	21894717	21894917	HSPG2	0.0712922	1.15826
chr1	21901452	21901786	HSPG2	0.0700863	0.849119
chr1	22156212	22156422	WNT4	0.0113519	1.85703
chr1	22166426	22166771	WNT4	0.0243371	1.28589
chr1	22176343	22177513	WNT4	0.0522297	0.769023
chr1	22308277	22308519	MIR4418	0.0785897	1.58346
chr1	22689213	22689966	EPHB2	0.000242015	0.637943
chr1	22861618	22862450	EPHB2	0.00018714	1.19573
chr1	22963212	22964569	LACTBL1	0.00553096	0.676209
chr1	23210203	23212277	HTR1D	0.00241923	0.614056
chr1	23302921	23303177	HNRNPR	0.0767301	1.47219
chr1	23592987	23595229	MDS2	3.51805e-11	1.09616
chr1	23627085	23627685	MDS2	0.00156329	1.3549
chr1	23756442	23757341	ELOA	0.025929	0.661306
chr1	23809676	23811092	HMGCL	0.0185034	0.591159
chr1	23995161	23995605	SRSF10	0.00263004	1.99597
chr1	24440328	24440665	NIPAL3	0.0431214	1.27729
chr1	24913005	24913318	RUNX3	0.00972948	1.25158
chr1	24970178	24970860	RUNX3	0.000198657	0.852893
chr1	25529579	25531571	LDLRAP1	0.00327705	0.647917
chr1	25590174	25590655	LDLRAP1	0.0819702	0.713974
chr1	25911991	25912783	MIR3917	0.00174692	0.712775
chr1	26181665	26182037	CNKSR1	0.0751672	0.780874
chr1	26222558	26222927	LOC101928303	0.0902983	0.847836
chr1	26510433	26511440	RPS6KA1	0.00717667	0.74151
chr1	26524133	26524784	RPS6KA1	0.00195535	0.737173
chr1	26682618	26683270	LOC101928728	0.0284895	0.881254
chr1	26929976	26930693	NUDC	0.0923469	0.60906
chr1	26998971	27002417	TRNP1	5.45986e-20	0.911907
chr1	27372572	27373208	FCN3	0.0553198	0.620277
chr1	27388435	27388731	GPR3	0.0511822	0.702711
chr1	27527901	27529400	AHDC1	3.25995e-08	0.892243
chr1	27637056	27637317	FGR	0.065343	0.941796
chr1	27696787	27697702	IFI6	0.0304127	0.88365
chr1	27744581	27744911	FAM76A	0.0449857	1.12351
chr1	27851636	27852001	PPP1R8	0.0999086	0.954523
chr1	27940412	27940655	SMPDL3B	0.0368517	1.12013
chr1	28147822	28148288	PTAFR	0.00134358	1.18486
chr1	28196991	28197250	DNAJC8	0.00980564	1.22936
chr1	28653912	28654208	LINC01715	0.0555145	0.670494
chr1	28790546	28790988	YTHDF2	0.0549652	0.934165
chr1	28823954	28824467	OPRD1	0.0241669	0.999196
chr1	28830933	28831233	OPRD1	0.0704621	0.940366
chr1	29033708	29034211	EPB41	0.0763454	0.69296
chr1	29548400	29548817	LINC01756	0.0688158	0.961645
chr1	29590613	29591741	LINC01756	2.8695e-09	0.855887
chr1	29632099	29632489	LINC01756	0.046587	1.22518
chr1	29849063	29849424	LINC01648	0.0119994	1.03945
chr1	29904917	29905313	LINC01648	0.0456998	1.06828
chr1	29908550	29908811	LINC01648	0.0780462	1.47418
chr1	30101560	30102005	LINC01648	0.00696546	1.25361
chr1	30232184	30232555	LINC01648	0.0530322	1.38801
chr1	30569446	30569714	MATN1	0.0919151	1.25307
chr1	30732391	30733046	LAPTM5	0.0569695	0.68702
chr1	30988610	30988865	PUM1	0.0641075	1.34502
chr1	31152349	31152762	NKAIN1	0.0181258	0.700978
chr1	31442624	31442965	SERINC2	0.0787208	1.0776
chr1	31482780	31483925	LDC1P	0.00138346	0.761014
chr1	31626628	31626964	HCRTR1	0.0220917	1.36267
chr1	31714401	31716202	COL16A1	3.78819e-12	0.909837
chr1	31834537	31834815	SPOCD1	0.0199183	1.54786
chr1	32215448	32216324	DCDC2B	0.000431779	0.735448
chr1	32235844	32236651	MTMR9LP	9.8556e-14	1.04245
chr1	32406236	32407183	BSDC1	0.071618	0.684845
chr1	32424738	32425040	BSDC1	0.0573673	1.09148
chr1	32432897	32433214	ZBTB8B	0.0983327	1.0888
chr1	32729302	32730271	KIAA1522	1.43887e-05	1.28286
chr1	33071094	33071312	AZIN2	0.0909284	1.23827
chr1	33367428	33368345	PHC2	0.00475494	0.586784
chr1	33433388	33434181	ZSCAN20	5.45371e-06	0.620365
chr1	33455552	33456373	ZSCAN20	5.45089e-05	0.90957
chr1	33641117	33641439	CSMD2	0.0573421	0.940068
chr1	33654317	33654624	CSMD2	0.0920904	0.877267
chr1	33680407	33680749	CSMD2	0.0887075	1.05267
chr1	33735604	33736102	CSMD2	0.0329926	1.27507
chr1	33763238	33764150	CSMD2	0.0278447	0.793479
chr1	34371897	34372161	C1orf94	0.0131149	1.55111
chr1	34549087	34549592	MIR552	0.0922163	0.78505
chr1	34754799	34755799	GJB5	2.46724e-11	1.40882
chr1	34783594	34783901	GJB3	1.22446e-05	1.27107
chr1	34852471	34853361	SMIM12	0.000542418	0.669013
chr1	35988263	35988468	AGO3	0.0867508	1.32136
chr1	36068952	36069441	AGO3	0.0939265	0.869825
chr1	36217235	36218103	THRAP3	0.00393368	0.887594
chr1	36703716	36704088	GRIK3	0.0518454	0.621077
chr1	37001743	37002034	GRIK3	0.0557502	1.15385
chr1	37415852	37416335	LINC01137	0.0455507	1.08225
chr1	37485395	37485856	ZC3H12A	0.00797191	0.996486
chr1	37486904	37487710	MEAF6	0.00578648	0.632151
chr1	37588860	37589135	GNL2	0.0178854	2.02941
chr1	37634278	37634925	RSPO1	0.0352129	0.634708
chr1	37739040	37739671	EPHA10	0.01417	0.623101
chr1	37741110	37741483	EPHA10	0.0162658	1.01265
chr1	37755399	37755872	EPHA10	0.0196599	0.914827
chr1	37778453	37778984	EPHA10	0.0348788	1.3519
chr1	37954278	37954892	SF3A3	0.00287924	1.15648
chr1	38038916	38039269	POU3F1	0.0926535	0.763417
chr1	38129598	38129845	MIR3659	0.0971387	1.11068
chr1	38286402	38286809	LINC01343	0.0212271	1.68068
chr1	38835067	38835767	RRAGC	0.0685719	0.591852
chr1	39129515	39130982	MACF1	1.33636e-07	0.81633
chr1	39373243	39373532	MACF1	0.0908527	1.20414
chr1	39514610	39515998	BMP8A	0.00938263	0.641261
chr1	39663586	39664009	NT5C1A	0.0463002	0.991121
chr1	40646285	40646506	RIMS3	0.0472635	1.33059
chr1	40839176	40839544	KCNQ4	0.0449419	0.993775
chr1	41229956	41230156	SCMH1	0.0407391	1.66201
chr1	41322830	41323584	FOXO6	0.0023252	0.766029
chr1	41423308	41424160	FOXO6	0.00584398	0.763893
chr1	41716448	41716655	HIVEP3	0.0463773	1.43443
chr1	41757367	41757616	HIVEP3	0.0193729	1.41155
chr1	41915877	41916860	HIVEP3	2.8017e-06	0.837495
chr1	42479511	42480039	CCDC30	0.0242654	0.646301
chr1	43031574	43031844	SLC2A1-AS1	0.0852146	1.13964
chr1	43104783	43105222	FAM183A	0.058582	1.10828
chr1	43147382	43148267	FAM183A	1.68447e-06	0.777706
chr1	43492879	43494479	PTPRF	0.000325043	0.977047
chr1	43525799	43526400	PTPRF	1.75439e-10	1.27983
chr1	43936499	43937504	ARTN	1.82767e-07	0.926807
chr1	44318242	44318993	ERI3	0.0376314	0.765097
chr1	44431459	44431882	RNF220	0.0848392	1.27483
chr1	44536203	44536409	RNF220	0.0902193	1.36928
chr1	44574296	44574743	RNF220	0.0276418	1.54497
chr1	44587604	44588514	RNF220	1.03356e-09	1.0418
chr1	44602244	44602681	RNF220	0.0343063	1.05851
chr1	44693316	44693620	ARMH1	0.0674728	1.0898
chr1	45735442	45735775	IPP	0.0343855	1.27622
chr1	45941086	45941292	MAST2	0.0785613	1.67634
chr1	46145344	46145702	PIK3R3	0.0275469	1.60016
chr1	46173760	46174070	PIK3R3	0.0299102	1.39518
chr1	46527883	46528834	TMEM275	0.000935809	0.608981
chr1	46724910	46725855	EFCAB14	0.0148901	0.601349
chr1	46735639	46736375	EFCAB14	0.0352297	0.913408
chr1	46969099	46969567	CYP4X1	0.0240924	1.28484
chr1	47002158	47002582	CYP4X1	0.0850991	0.764885
chr1	47465945	47466266	FOXD2	0.0631742	1.23123
chr1	47491393	47491861	FOXD2	0.00797254	1.32347
chr1	47826978	47827355	TRABD2B	0.073944	0.863547
chr1	47997434	47998102	TRABD2B	0.0334806	0.591203
chr1	48498126	48498960	SPATA6	0.00444185	0.706636
chr1	50099757	50099957	ELAVL4	0.0790264	1.45166
chr1	50105535	50105809	ELAVL4	0.047439	1.32939
chr1	50425744	50426033	DMRTA2	0.0918363	0.695497
chr1	51058802	51059301	MIR4421	0.00629278	1.22574
chr1	51198281	51198641	LINC01562	0.0864608	1.181
chr1	51296173	51297371	TTC39A	0.000756401	0.671469
chr1	51341957	51342243	TTC39A	0.0515215	0.86087
chr1	52484724	52485104	TUT4	0.049678	1.62932
chr1	52645220	52645542	SHISAL2A	0.000801436	1.98863
chr1	52782574	52783012	ZYG11B	0.0267353	1.37214
chr1	53094658	53095438	SLC1A7	0.0670011	0.777761
chr1	53343883	53344271	LINC01771	0.00636242	1.33398
chr1	53393156	53393850	SLC25A3P1	0.000665517	0.915152
chr1	53582136	53582368	GLIS1	0.0803171	1.01784
chr1	54002142	54002342	LDLRAD1	0.0645937	1.29163
chr1	54109719	54110077	TCEANC2	0.0277638	1.27493
chr1	54541745	54543402	ACOT11	3.5099e-10	0.748958
chr1	54615634	54615851	ACOT11	0.0198809	1.47947
chr1	54996278	54997289	BSND	0.00426851	0.600003
chr1	55328965	55329322	MIR4422HG	0.0534083	1.51732
chr1	55702081	55702398	LINC01753	0.0695004	0.876346
chr1	57079617	57080094	DAB1	0.0373958	1.2139
chr1	57770816	57771142	DAB1	0.0874537	0.833942
chr1	58047289	58047610	DAB1	0.0544418	0.965795
chr1	58437720	58437950	OMA1	0.0963342	1.07536
chr1	58804915	58805201	LINC01135	0.0412412	1.27089
chr1	58830031	58830438	LINC01135	0.0147372	1.91556
chr1	58833957	58834305	LINC01135	0.0823584	1.40696
chr1	59132529	59132804	HSD52	4.81761e-05	2.60497
chr1	59552175	59552571	FGGY	0.0813931	1.19447
chr1	59814253	59815496	HOOK1	0.00270918	0.593082
chr1	61641570	61642230	MGC34796	0.054218	0.59217
chr1	61719264	61719519	TM2D1	0.0638813	1.25832
chr1	61950229	61952670	PATJ	0.00774217	0.719111
chr1	62190894	62191881	L1TD1	0.012514	1.06032
chr1	62228654	62228882	KANK4	0.0170796	1.23519
chr1	62669152	62669560	DOCK7	0.00849189	1.63892
chr1	62962910	62964313	LINC01739	0.0415154	0.663179
chr1	63148889	63149555	LINC00466	0.00921666	0.917479
chr1	63271068	63271324	LINC00466	0.0634175	1.75044
chr1	63326843	63328312	MIR6068	9.58926e-05	0.777098
chr1	63691564	63692470	PGM1	0.0306653	0.637378
chr1	63730219	63733024	ROR1	9.13543e-08	0.607671
chr1	63794364	63795738	ROR1	0.0606899	0.731417
chr1	63868193	63868870	ROR1	0.00341262	0.90815
chr1	64163772	64164321	ROR1	0.0817998	0.879842
chr1	64396842	64397181	CACHD1	0.0105305	1.66872
chr1	64398885	64399191	CACHD1	0.0520274	1.40743
chr1	64469659	64471920	CACHD1	6.78771e-14	0.84246
chr1	64714435	64714806	CACHD1	0.0881056	1.43759
chr1	64818591	64818978	RAVER2	0.0770645	1.18124
chr1	64891474	64891674	JAK1	0.0542627	1.32944
chr1	64940066	64940401	JAK1	0.0457857	0.802197
chr1	64993104	64993362	LINC01359	0.0528593	1.49102
chr1	65001816	65003372	LINC01359	2.82411e-05	0.590166
chr1	65041310	65041864	MIR3671	0.0191354	0.666671
chr1	66711292	66712115	SGIP1	0.000619339	1.22985
chr1	67298822	67299118	IL12RB2	0.0829893	0.951195
chr1	67660489	67660737	GADD45A	0.042583	1.26497
chr1	68140544	68140886	GNG12-AS1	0.066911	1.32241
chr1	68321128	68321484	WLS	0.0444988	0.681068
chr1	70360428	70360731	HHLA3	0.0681082	1.06485
chr1	70685321	70685833	LINC01788	0.0552983	0.863739
chr1	72037782	72038110	NEGR1	0.0607178	0.946562
chr1	75203501	75204062	SLC44A5	0.0881947	0.603146
chr1	75233175	75233842	SLC44A5	0.0187358	0.905791
chr1	75265584	75266251	SLC44A5	0.0219229	0.90999
chr1	75632388	75632698	SLC44A5	0.0744543	0.885016
chr1	75842326	75843086	MSH4	0.0242135	0.593865
chr1	77126269	77126672	PIGK	0.0897529	0.805393
chr1	77411926	77413364	AK5	1.31466e-07	0.860894
chr1	77612547	77612895	ZZZ3	0.0665585	1.42383
chr1	78333480	78333981	MGC27382	0.0320947	1.11915
chr1	80892584	80892804	LINC01781	0.0381716	1.77978
chr1	81174696	81175403	ADGRL2	3.73589e-05	1.01024
chr1	81808759	81809126	ADGRL2	0.0901407	1.01693
chr1	83860409	83861299	LINC01725	0.000104811	0.826372
chr1	84757143	84757649	LPAR3	0.0351516	0.791291
chr1	85078683	85080280	WDR63	0.0364419	0.634115
chr1	85553578	85553991	DDAH1	0.0169385	1.18469
chr1	85661799	85662104	ZNHIT6	0.00954691	1.5224
chr1	85684200	85684468	ZNHIT6	0.0199784	1.84583
chr1	85849618	85850922	COL24A1	1.11048e-06	0.694061
chr1	85911664	85912016	COL24A1	0.0585702	1.1692
chr1	85957601	85957827	COL24A1	0.0496597	1.60949
chr1	86017988	86018647	COL24A1	0.0828569	0.769603
chr1	86169704	86169954	COL24A1	0.0612324	1.37544
chr1	86795465	86795737	SH3GLB1	0.0634508	1.39484
chr1	86808754	86809026	SELENOF	0.0617673	1.37991
chr1	88657970	88658639	PKN2-AS1	0.0251397	1.19531
chr1	89272820	89273120	GBP5	0.081552	1.25632
chr1	89331950	89332275	GBP6	0.0345876	1.20067
chr1	89481758	89481975	LRRC8B	0.0908954	1.26556
chr1	89483108	89483651	LRRC8B	0.0873558	0.600268
chr1	89804493	89805187	LRRC8D	0.0402081	0.598757
chr1	89987008	89987777	GEMIN8P4	0.0440099	0.585122
chr1	90133031	90133563	ZNF326	0.0724849	0.731968
chr1	90614936	90615150	SNORD3G	0.0754923	1.21467
chr1	90898695	90898895	ZNF644	0.0529055	1.75598
chr1	91094692	91095083	ZNF644	0.0317214	1.53676
chr1	91511451	91511758	CDC7	0.0791481	0.913367
chr1	91836375	91836642	TGFBR3	0.0366407	1.24784
chr1	91995089	91995342	BRDT	0.0847198	1.1937
chr1	92029652	92031569	EPHX4	2.89609e-14	0.915551
chr1	92927868	92928381	DIPK1A	0.0343793	0.931875
chr1	93053753	93054025	MTF2	0.0298368	1.83896
chr1	93072385	93072728	MTF2	0.0815206	1.00525
chr1	93277456	93277701	CCDC18	0.0238845	1.7115
chr1	93442159	93442683	FNBP1L	0.00779572	0.762579
chr1	93639014	93639351	BCAR3	0.0561238	0.685237
chr1	93738020	93739251	BCAR3	2.02593e-08	0.820464
chr1	94216038	94216408	ARHGAP29	0.0526843	1.12176
chr1	94218816	94219051	ARHGAP29	0.00583987	1.71968
chr1	94272438	94272773	ARHGAP29	0.0317883	1.57444
chr1	94315750	94317684	ARHGAP29	3.02706e-06	0.846725
chr1	94395899	94396646	ABCD3	0.0167326	0.89321
chr1	94697836	94698959	SLC44A3-AS1	0.0038226	1.11884
chr1	94959843	94960128	LOC729970	0.0482749	1.36879
chr1	97827861	97828200	DPYD	0.090476	1.62385
chr1	97947801	97948653	LINC01930	0.0314367	1.06204
chr1	98209742	98211805	LINC01776	1.739e-06	0.625923
chr1	98670370	98670570	SNX7	0.0928331	1.2902
chr1	100443729	100445309	CDC14A	0.00428822	0.828308
chr1	100459163	100460041	CDC14A	0.0108764	0.650572
chr1	100750074	100750320	VCAM1	0.0146326	1.88649
chr1	101253955	101254386	S1PR1	0.0158214	0.932619
chr1	102191639	102192230	OLFM3	0.0976963	0.628282
chr1	102879392	102880145	COL11A1	8.48997e-05	0.700698
chr1	103362525	103362873	LOC101928436	0.086921	1.08364
chr1	107782243	107782693	VAV3	0.0545916	0.980175
chr1	108712648	108712929	FNDC7	0.0381147	1.28102
chr1	109027894	109028401	WDR47	0.0381458	1.18594
chr1	109167063	109167340	KIAA1324	0.0511463	1.56865
chr1	109186154	109186440	KIAA1324	0.0267808	1.48913
chr1	110209900	110211388	LINC02586	1.02673e-14	1.13549
chr1	110280098	110280452	RBM15-AS1	0.00234615	1.91427
chr1	110482726	110483196	CYMP	0.0604749	0.870046
chr1	110510133	110510709	KCNA10	0.0102633	1.29419
chr1	110524296	110525686	KCNA10	0.0104394	0.691819
chr1	110555298	110556738	KCNA10	0.00427406	0.972042
chr1	110630773	110631262	KCNA2	0.0202554	0.874437
chr1	110783117	110783571	CD53	0.0110538	1.14434
chr1	110992357	110992689	LRIF1	0.0583936	1.00693
chr1	111015266	111015522	LRIF1	0.0636639	1.51377
chr1	111192254	111193380	DENND2D	1.69681e-05	1.4205
chr1	111441619	111441909	WDR77	0.0241115	1.42646
chr1	111801499	111801802	KCND3	0.0946402	0.976357
chr1	112336836	112337737	CTTNBP2NL	0.00654396	0.681749
chr1	112388408	112389018	CTTNBP2NL	0.000423723	0.865122
chr1	113922257	113922810	HIPK1-AS1	0.0123673	1.44737
chr1	114001487	114001690	OLFML3	0.0764514	1.46451
chr1	114015048	114015508	OLFML3	0.00199272	1.52097
chr1	114107785	114108178	SYT6	0.0468753	1.03869
chr1	114901873	114902657	SYCP1	0.00327139	1.54737
chr1	115112689	115115818	TSPAN2	2.04229e-05	0.910749
chr1	115129170	115129704	TSPAN2	0.0114433	1.23151
chr1	115300159	115301006	NGF-AS1	0.000171032	0.943137
chr1	115314481	115315180	NGF-AS1	0.0411276	0.737526
chr1	115337305	115338500	NGF-AS1	2.08426e-05	0.665637
chr1	115482210	115482663	NGF-AS1	0.0341811	1.44705
chr1	115557755	115558970	VANGL1	0.00995559	1.42348
chr1	115608103	115608775	VANGL1	0.0344013	0.729025
chr1	116498872	116499403	CD58	0.0370342	0.702878
chr1	116643210	116643639	IGSF3	0.000234296	1.50347
chr1	116646486	116647006	IGSF3	0.0432592	0.893899
chr1	116934860	116935221	PTGFRN	0.0901267	0.801557
chr1	117284374	117284974	LINC01525	0.0221111	0.854322
chr1	117573381	117574539	LOC100996263	0.00760225	1.12333
chr1	118223413	118223745	SPAG17	0.0614909	1.1636
chr1	119184943	119185257	WARS2-AS1	0.0859859	1.13056
chr1	119544228	119544428	HSD3BP4	0.0687727	1.40037
chr1	119582617	119583303	HSD3BP4	0.0584437	0.646694
chr1	119968007	119968525	NOTCH2	0.0513677	0.783267
chr1	120942069	120943188	LINC00623	6.97423e-05	0.594491
chr1	121156017	121156308	FAM72B	0.0425383	1.17922
chr1	145830606	145830806	POLR3C	0.0769807	1.33745
chr1	146059228	146059489	LINC01719	0.0284514	1.74214
chr1	146748785	146748985	HYDIN2	0.0572892	1.61119
chr1	146913019	146913425	NBPF12	0.000187218	2.11146
chr1	146966414	146966747	NBPF12	0.0695749	1.10657
chr1	147289473	147289881	CHD1L	0.0268691	1.6556
chr1	147840960	147841235	GJA8	0.0561553	1.26817
chr1	148262898	148264301	LOC101927468	3.50909e-07	0.616943
chr1	148458396	148459922	LINC01138	0.0102224	0.590244
chr1	150022352	150022680	OTUD7B	0.0247953	1.81046
chr1	150061744	150062103	VPS45	0.0941671	0.975512
chr1	150072988	150073500	VPS45	0.0864572	0.733789
chr1	150168822	150169509	LOC105371433	0.0507149	0.64031
chr1	150194634	150194872	LOC105371433	0.0977132	1.31195
chr1	150363387	150366887	RPRD2	8.43978e-09	0.606243
chr1	150568143	150569558	ADAMTSL4-AS1	6.8342e-14	0.913396
chr1	150619822	150620302	ENSA	0.00179024	0.870529
chr1	150995781	150996474	MINDY1	0.0126901	0.907088
chr1	151131246	151131624	SEMA6C	0.011298	1.02412
chr1	151992373	151996350	S100A10	5.04109e-19	0.767522
chr1	152047510	152048840	S100A11	5.59939e-11	0.723277
chr1	152110348	152111973	TCHH	3.34113e-07	0.689227
chr1	152141933	152142407	RPTN	0.0428465	0.847297
chr1	152397554	152399665	CRNN	0.0111241	0.690338
chr1	152543908	152544160	LCE3E	0.084904	1.10707
chr1	152735709	152735980	C1orf68	0.0453101	1.50008
chr1	153229167	153229611	PRR9	0.0869308	1.01361
chr1	153352483	153353894	PGLYRP4	0.0290596	0.585847
chr1	153428871	153429138	S100A7A	0.0115166	1.6849
chr1	153626860	153628424	S100A13	2.58936e-07	0.611879
chr1	153749190	153749782	INTS3	0.0124844	0.7228
chr1	153963259	153964456	SLC39A1	5.46739e-07	0.628836
chr1	154140866	154141181	NUP210L	0.0620301	1.53745
chr1	154281273	154282817	HAX1	0.0806968	0.602997
chr1	154313135	154313483	AQP10	0.0608466	1.49049
chr1	154352607	154353932	ATP8B2	0.000764144	0.703635
chr1	154391131	154392001	IL6R-AS1	0.0621211	0.68245
chr1	154476844	154477245	SHE	0.000251648	1.28931
chr1	154696046	154696324	KCNN3	0.096524	1.0469
chr1	154714604	154715403	KCNN3	0.0034258	0.664799
chr1	154766008	154766338	KCNN3	0.0969968	0.685238
chr1	154948779	154948987	PBXIP1	0.0171035	1.58435
chr1	155167320	155168221	KRTCAP2	6.53316e-05	0.636295
chr1	155184890	155185880	TRIM46	0.0291657	0.654018
chr1	155489912	155490152	ASH1L	0.0636124	1.66465
chr1	155503671	155504766	ASH1L	0.0136731	0.800785
chr1	155513642	155513909	ASH1L	0.0430074	1.20962
chr1	155831673	155831898	GON4L	0.0520577	1.69892
chr1	155884225	155884589	SYT11	0.0680199	1.07372
chr1	155944800	155945065	ARHGEF2	0.098865	0.593027
chr1	156096204	156097411	LMNA	1.59853e-05	0.7114
chr1	156141052	156141951	LMNA	0.00492947	0.71125
chr1	156172629	156173050	SEMA4A	0.0827707	0.755476
chr1	156649094	156649392	BCAN	0.0206479	1.20857
chr1	156682039	156682555	NES	0.0371158	0.72581
chr1	156691606	156692019	CRABP2	0.0689853	0.62197
chr1	156846952	156847180	NTRK1	0.0766436	1.146
chr1	156920014	156920767	LRRC71	0.00768054	0.674831
chr1	156926166	156928310	LRRC71	3.48015e-05	0.62341
chr1	158002038	158003679	KIRREL1	3.08356e-07	0.588518
chr1	158016719	158017250	KIRREL1	0.00897404	0.807341
chr1	159915754	159916953	TAGLN2	2.48738e-07	0.754702
chr1	160942732	160943916	LOC101928372	0.0673853	0.65239
chr1	160954215	160954549	ITLN2	0.0902039	0.718286
chr1	160956828	160957028	ITLN2	0.092799	1.49718
chr1	161115162	161116202	PFDN2	2.9902e-06	0.679545
chr1	161216761	161217513	FCER1G	0.0740488	0.794608
chr1	162008934	162009214	OLFML2B	0.0708956	1.29884
chr1	162224577	162224777	NOS1AP	0.0545788	1.86501
chr1	162396756	162397310	SH2D1B	0.00182783	1.22027
chr1	162541598	162542253	UHMK1	0.000741335	0.63703
chr1	162690014	162691496	DDR2	1.79481e-06	0.881457
chr1	162800064	162800814	HSD17B7	0.00997382	0.725493
chr1	165285642	165285948	LMX1A	0.0442816	1.71912
chr1	165464120	165464350	LRRC52-AS1	0.0992066	1.49541
chr1	165581050	165581283	LRRC52-AS1	0.0877011	1.26635
chr1	166089765	166090070	FAM78B	0.041961	1.53326
chr1	166433745	166434013	LINC01675	0.021032	1.62459
chr1	166822431	166822874	POGK	0.0395439	1.09762
chr1	167060595	167060851	GPA33	0.0404496	0.863406
chr1	167124105	167124387	DUSP27	0.0859518	0.821785
chr1	167128679	167129120	DUSP27	0.0372347	1.1188
chr1	167439582	167439931	CD247	0.0901407	0.884464
chr1	167441966	167442718	CD247	0.0277455	0.588836
chr1	167473299	167474773	CD247	0.0756181	0.791242
chr1	167510172	167510372	CD247	0.0683452	1.47608
chr1	167526743	167527073	CD247	0.0180832	1.71435
chr1	167819742	167821020	ADCY10	5.99502e-08	0.712352
chr1	168230829	168231064	SFT2D2	0.0300798	0.93231
chr1	168235240	168235753	SFT2D2	0.0206779	0.717199
chr1	168466092	168467989	LOC101928565	2.74706e-06	1.02796
chr1	168469661	168471588	LOC101928565	5.33566e-21	1.47583
chr1	168476580	168477316	LOC101928565	2.17742e-06	1.66548
chr1	168574331	168574531	XCL1	0.0879358	1.42949
chr1	168603130	168603903	XCL1	0.0107065	0.963249
chr1	170689535	170689871	PRRX1	0.0589753	1.00079
chr1	171794107	171794465	EEF1AKNMT	0.0472209	1.09492
chr1	173775680	173775957	KLHL20	0.0742441	1.31123
chr1	173927096	173927511	RC3H1	0.0673801	0.958313
chr1	174144466	174144680	RABGAP1L-DT	0.0951462	1.17556
chr1	176089929	176090129	COP1	0.0734507	1.63686
chr1	178113236	178113486	RASAL2	0.0917057	1.31567
chr1	178614399	178614669	MIR4424	0.0514581	1.5173
chr1	179001524	179003403	FAM20B	0.00176065	0.64068
chr1	179809608	179810310	FAM163A	0.0183719	0.598852
chr1	180144865	180145483	QSOX1	0.0731105	1.03509
chr1	180778598	180779167	XPR1	0.0334879	1.02389
chr1	180889331	180889633	XPR1	0.0550317	1.46468
chr1	181038428	181038811	MR1	0.048438	0.642131
chr1	181189689	181190276	LINC01732	0.0291633	0.754892
chr1	181479153	181479781	CACNA1E	0.0811986	0.639842
chr1	181936832	181937770	ZNF648	0.00146925	0.970862
chr1	182484493	182484925	RGSL1	0.0630356	0.861874
chr1	182598554	182599692	RGS16	0.0799204	0.656737
chr1	182699325	182700633	LINC01688	0.00459557	1.15687
chr1	182782147	182782654	NPL	0.0531413	0.682483
chr1	182925654	182925902	SHCBP1L	0.0326487	1.81611
chr1	182942059	182942597	SHCBP1L	0.0640482	0.695602
chr1	183085107	183085378	LAMC1	0.0601171	1.17662
chr1	183138928	183140211	LAMC1	2.51337e-06	0.704439
chr1	183159865	183160475	LAMC1	1.30202e-06	0.713872
chr1	183306639	183306935	NMNAT2	0.0487812	1.0751
chr1	183318015	183319177	NMNAT2	1.47596e-06	0.943541
chr1	183484294	183484664	SMG7	0.0709718	0.830855
chr1	183543439	183543993	SMG7	0.00400908	0.830085
chr1	183655332	183656018	RGL1	0.0217115	0.758819
chr1	184691771	184692035	EDEM3	0.092543	0.972271
chr1	184805566	184806508	NIBAN1	0.011643	0.640585
chr1	185564816	185567599	LINC01350	1.7017e-09	0.738275
chr1	186187608	186189048	HMCN1	2.05901e-08	0.730124
chr1	188668152	188668386	LINC01037	0.0309492	1.67209
chr1	190373814	190374034	BRINP3	0.0969978	1.19518
chr1	192382831	192383080	RGS21	0.0242651	1.55165
chr1	193290781	193291137	LINC01031	0.0476855	1.38642
chr1	193381735	193382007	LINC01031	0.0349137	1.3792
chr1	197179080	197180677	ZBTB41	0.0125244	0.687173
chr1	197399909	197400504	CRB1	0.088313	0.658139
chr1	197868921	197869476	C1orf53	0.0978947	0.666233
chr1	199691319	199692196	LINC02789	0.000428567	0.587424
chr1	200139690	200140009	NR5A2	0.0509179	0.815295
chr1	200409082	200410870	ZNF281	6.99412e-07	0.676497
chr1	200558913	200559342	KIF14	0.046037	0.893113
chr1	201021065	201021304	KIF21B	0.0223426	0.931542
chr1	201191366	201192655	IGFN1	5.3439e-05	0.683197
chr1	201331551	201331933	PKP1	0.0254294	1.51613
chr1	201355911	201356204	TNNT2	0.0507419	1.17858
chr1	201882618	201883131	IPO9	0.00380173	0.753398
chr1	202048991	202049256	ELF3	0.0363184	1.62117
chr1	202307870	202308217	LGR6	0.0673465	1.14525
chr1	202315260	202315962	LGR6	0.0290216	0.68351
chr1	203047073	203049263	PPFIA4	0.000576627	0.619347
chr1	203091068	203091477	MYOPARR	0.0375061	1.35076
chr1	203135532	203136783	ADORA1	0.000242815	0.74628
chr1	203151938	203154766	ADORA1	1.29126e-12	0.71325
chr1	203166313	203167667	ADORA1	0.0367995	0.731252
chr1	203278623	203278989	LINC01353	0.0530919	1.00173
chr1	203342326	203342819	FMOD	0.0410937	0.679233
chr1	203593664	203594200	ATP2B4	0.000110634	1.21395
chr1	203609449	203610123	ATP2B4	0.0867876	0.620078
chr1	203906009	203908268	SNRPE	9.31092e-07	0.715104
chr1	204196087	204196353	KISS1	7.02259e-05	1.66023
chr1	204241087	204241385	PLEKHA6	0.00354121	1.90329
chr1	204366831	204368229	LINC00628	0.0146149	0.745675
chr1	204652787	204652994	LRRN2	0.0492111	1.4911
chr1	204806827	204808427	NFASC	0.000848263	0.611862
chr1	204975462	204976316	NFASC	0.0405897	0.606418
chr1	205310680	205310911	NUAK2	0.0406925	1.67018
chr1	205321264	205322175	NUAK2	3.2038e-05	0.604614
chr1	205481395	205481960	LEMD1-DT	0.0151859	0.985093
chr1	205488102	205488438	CDK18	0.0146785	0.772502
chr1	205672182	205672754	SLC45A3	0.0425217	0.842746
chr1	205697601	205697896	NUCKS1	0.0112504	1.69388
chr1	206565746	206566002	RASSF5	0.0946294	1.39904
chr1	207059531	207059810	PFKFB2	0.065932	1.12233
chr1	207153132	207153388	C4BPA	0.0654269	1.62943
chr1	207205013	207206054	C4BPA	0.000191156	0.650567
chr1	207424608	207425249	CR2	0.0731609	0.957834
chr1	207737591	207738112	CR1L	0.00927806	1.53678
chr1	208021798	208022122	PLXNA2	0.0873847	0.823758
chr1	209569480	209569774	CAMK1G	0.0903823	0.671397
chr1	209607361	209607701	CAMK1G	0.000436544	0.988243
chr1	209651089	209653453	LAMB3	5.74181e-09	0.621568
chr1	209659843	209660570	HSD11B1-AS1	3.98155e-05	0.694075
chr1	209875515	209875891	UTP25	0.0316627	0.639957
chr1	209883121	209885270	UTP25	2.59451e-16	0.8845
chr1	209988670	209989902	SYT14	2.07329e-10	1.28037
chr1	210104095	210104446	SYT14	0.0849812	1.11553
chr1	210446432	210448680	HHAT	0.00158233	0.681201
chr1	210711686	210712112	KCNH1	0.0928966	0.970276
chr1	211133376	211135679	KCNH1	2.31271e-05	0.638848
chr1	211698318	211699147	LOC91548	0.000696199	0.921552
chr1	211854603	211854973	LPGAT1-AS1	0.0534044	1.04231
chr1	212522764	212523017	LINC01740	0.0917057	1.31567
chr1	212629857	212630545	FAM71A	0.0392163	0.618152
chr1	212664980	212665818	BATF3	0.00458813	0.611421
chr1	212817944	212818732	TATDN3	0.0381987	1.06703
chr1	212967598	212968151	VASH2	0.0824442	0.587581
chr1	214494631	214496534	PTPN14	0.000617563	0.6672
chr1	214678076	214678596	CENPF	0.00850816	1.64791
chr1	215710410	215710688	USH2A	0.0404681	1.24756
chr1	216310812	216311140	USH2A	0.0948523	0.949709
chr1	219837420	219838174	SLC30A10	0.0431268	0.77067
chr1	219958866	219959150	EPRS	0.0630732	1.44598
chr1	220086287	220086492	BPNT1	0.0631112	1.24178
chr1	220189748	220190076	RAB3GAP2	0.0667014	0.901135
chr1	220526375	220529518	MARK1	2.20595e-06	0.625211
chr1	220776667	220777405	2023-03-02	0.0306029	0.589051
chr1	220810163	220811965	2023-03-01	0.0272469	0.613228
chr1	221263801	221264645	C1orf140	0.02994	0.820364
chr1	221487272	221488862	C1orf140	2.02226e-06	0.647064
chr1	221519933	221520235	DUSP10	0.000735234	2.87275
chr1	221620762	221621230	DUSP10	0.00346139	1.72529
chr1	222546588	222547521	HHIPL2	0.0100755	0.697477
chr1	222794554	222794967	DISP1	0.0901702	0.945548
chr1	223774319	223774588	CAPN2	0.00595435	1.10006
chr1	225470661	225470869	ENAH	0.0349207	1.07318
chr1	225473248	225473498	ENAH	0.0833985	0.771257
chr1	226196876	226197507	ACBD3	0.00969771	0.694148
chr1	226220565	226220910	MIXL1	0.0556598	1.32222
chr1	226485146	226485628	STUM	0.0236752	1.09381
chr1	226649903	226650160	ITPKB	0.0219624	1.38406
chr1	226821088	226821840	PSEN2	0.0126258	0.848598
chr1	227335774	227336059	CDC42BPA	0.0558635	1.61921
chr1	227805561	227806239	PRSS38	0.0044264	0.810716
chr1	227945976	227948844	WNT9A	2.97071e-08	0.596429
chr1	228031288	228032349	WNT3A	0.0305997	0.683415
chr1	228036789	228038323	WNT3A	0.0214852	0.603741
chr1	228210060	228210460	OBSCN-AS1	0.0682424	0.667541
chr1	228290222	228290431	OBSCN	0.0847054	0.894193
chr1	228391915	228394184	TRIM11	0.00241272	0.650673
chr1	228463611	228464008	MIR4666A	0.050552	0.780335
chr1	228818869	228819190	RHOU	0.0871933	1.18567
chr1	229987919	229988140	LINC01736	0.082272	1.55673
chr1	230368370	230368760	PGBD5	0.0222384	1.12821
chr1	231091861	231093867	FAM89A	0.0295476	0.639801
chr1	233025243	233025509	PCNX2	0.0496399	1.39529
chr1	233403869	233404178	MAP3K21	0.0746847	0.944776
chr1	234540297	234540638	LINC01354	0.0951815	1.23207
chr1	234675790	234676576	LOC101927787	0.0230786	0.636208
chr1	234699734	234700007	LINC01132	0.0849526	1.18941
chr1	234986789	234988148	LOC101927851	3.69002e-13	1.03695
chr1	235460874	235461074	B3GALNT2	0.0567337	1.88993
chr1	235583322	235584010	GNG4	0.051643	0.757329
chr1	235898259	235898526	LYST	0.0313826	1.13836
chr1	235900514	235900894	LYST	0.00340727	1.29168
chr1	235937229	235937447	NID1	0.0428687	1.61282
chr1	235946363	235946861	NID1	0.00270929	1.15122
chr1	236081728	236082155	NID1	0.0747779	0.936582
chr1	236087470	236087864	NID1	0.0297936	1.13924
chr1	236348469	236348715	EDARADD	0.0812737	1.12818
chr1	236425356	236425712	EDARADD	0.000645415	2.03013
chr1	236502598	236503666	LGALS8	5.13165e-05	0.687879
chr1	236619494	236619888	HEATR1	0.0337664	1.34093
chr1	237799687	237800221	RYR2	0.0161688	0.608706
chr1	237806630	237807464	RYR2	0.0776086	0.624722
chr1	238680584	238681902	LINC01139	5.67665e-06	0.941113
chr1	239951583	239953521	CHRM3	0.0218333	0.645817
chr1	243267591	243269441	SDCCAG8	3.36989e-08	0.733585
chr1	243375606	243375806	SDCCAG8	0.0591707	1.48175
chr1	243527607	243527842	AKT3	0.0490017	1.46772
chr1	244014838	244015245	LINC02774	0.008353	1.52336
chr1	244330083	244330296	C1orf100	0.0155474	2.31856
chr1	244583448	244583722	CATSPERE	0.0483646	1.62931
chr1	245173603	245173999	KIF26B	0.0368269	1.10827
chr1	245179714	245180981	KIF26B	0.0151705	0.955246
chr1	245197867	245198224	KIF26B	0.0879767	0.881493
chr1	245538413	245538630	KIF26B	0.0475685	1.83381
chr1	245888834	245889138	SMYD3	0.0436999	1.10762
chr1	246002976	246003512	SMYD3	0.016024	0.98897
chr1	246012292	246012841	SMYD3	0.0385973	0.970232
chr1	246560886	246561127	TFB2M	0.0821687	0.900393
chr1	246855025	246855264	AHCTF1	0.0464706	1.52485
chr1	246871586	246871893	AHCTF1	0.0419006	1.81097
chr1	247372703	247374205	ZNF496	1.88661e-05	0.69999
chr1	247389887	247390988	NLRP3	9.49716e-05	0.72933
chr1	247833293	247834027	OR11L1	0.0227	1.18257
chr1	248404149	248405043	OR2T1	0.0412971	1.0309
chr1	248804664	248805458	SH3BP5L	0.0167198	0.954596
chr10	964797	965203	LOC101927762	0.093845	1.27693
chr10	1188609	1188838	ADARB2	0.0988689	1.18864
chr10	2008185	2008407	LINC00700	0.0702615	1.51968
chr10	3323816	3325108	LOC105376360	2.32367e-06	1.51107
chr10	3397283	3397593	LOC105376360	0.00960829	1.31779
chr10	3482151	3483090	LOC105376360	9.17008e-07	0.741788
chr10	5691847	5693351	TASOR2	2.69977e-05	0.870184
chr10	6218760	6219542	PFKFB3	3.88444e-07	1.42136
chr10	6838210	6838494	LINC00707	0.0791732	1.22914
chr10	7541210	7542143	ITIH5	0.0458331	0.930249
chr10	11455125	11455500	USP6NL	0.0847746	1.07798
chr10	11915825	11916588	UPF2	0.0115292	0.697052
chr10	14585706	14585918	FAM107B	0.00480827	1.83075
chr10	14592129	14592458	FAM107B	0.00576954	1.47344
chr10	16520940	16521996	C1QL3	0.0427503	0.821242
chr10	16832358	16833583	CUBN	1.8422e-05	0.814465
chr10	16856652	16856970	CUBN	0.0794588	1.27562
chr10	17910182	17910491	MRC1	0.00770734	1.57121
chr10	21078504	21079068	NEBL	0.0363634	0.81755
chr10	21159795	21160236	NEBL	0.00818198	1.75255
chr10	21172595	21174728	NEBL	1.41751e-08	0.962847
chr10	21203815	21204781	NEBL-AS1	0.0994682	0.757876
chr10	21344404	21344612	LINC02643	0.0930387	1.53532
chr10	24552386	24552733	KIAA1217	0.0847436	0.858293
chr10	25522990	25523190	GPR158	0.0441032	1.64152
chr10	26087404	26087604	MYO3A	0.065647	1.62066
chr10	26252062	26252289	GAD2	0.0985607	1.16132
chr10	26315911	26316135	GAD2	0.0744684	1.36521
chr10	26621827	26623143	FAM238B	0.0121745	0.72153
chr10	27285144	27285436	ARMC4P1	0.0408506	1.20522
chr10	29394500	29394759	SVIL-AS1	0.0601139	1.28168
chr10	29621127	29621762	SVIL	0.00305374	1.17118
chr10	29694195	29695051	SVIL	0.000120339	1.72004
chr10	30002260	30002917	JCAD	0.0191231	0.734833
chr10	30414012	30414521	MAP3K8	0.0923469	0.708613
chr10	30445839	30446070	MAP3K8	0.0800168	1.53287
chr10	30581831	30582113	LYZL2	0.0766	0.856098
chr10	30587503	30588036	LYZL2	2.00904e-05	1.54588
chr10	31687948	31688361	ARHGAP12	0.081867	1.03749
chr10	32713392	32713829	CCDC7	0.0852845	1.21224
chr10	32970913	32973231	ITGB1	0.00370125	0.771637
chr10	32995515	32996063	ITGB1	0.0142338	1.3746
chr10	34956752	34957098	CUL2	0.0570278	0.970845
chr10	35228151	35228419	CCNY	0.0864854	1.12226
chr10	36889092	36889299	ANKRD30A	0.0432238	1.48251
chr10	42640822	42641176	ZNF33B	0.0199586	0.794639
chr10	42744194	42744710	LOC283028	0.0563718	0.925748
chr10	42827171	42827570	BMS1	0.0161282	1.13886
chr10	42951995	42952954	LINC01264	0.000860807	0.948233
chr10	43114989	43115421	RET	0.0011671	1.26187
chr10	43144835	43145112	CSGALNACT2	0.0911529	0.847556
chr10	43197990	43198298	RASGEF1A	0.0901325	0.700277
chr10	43316991	43317322	FXYD4	0.0159893	1.07642
chr10	45464793	45465706	2023-03-08	0.0105139	0.628565
chr10	46098537	46098746	AGAP7P	0.0765466	1.2652
chr10	46253673	46253986	ANTXRLP1	0.0445065	1.1719
chr10	46299387	46299900	ANTXRL	0.0654553	0.858473
chr10	47339261	47340942	RBP3	0.00867095	0.713604
chr10	48088034	48088442	AGAP12P	0.0681869	0.947356
chr10	48463700	48464222	ARHGAP22	0.0962022	0.847423
chr10	48481000	48481261	ARHGAP22	0.0407268	1.72417
chr10	48976256	48976494	MIR4294	0.0126151	1.63561
chr10	49286651	49287055	C10orf71-AS1	0.0674081	1.13597
chr10	49379630	49379950	DRGX	0.0225256	1.07789
chr10	49601916	49602324	CHAT	0.0757417	0.941138
chr10	50367752	50368294	SGMS1	0.0677102	0.758357
chr10	50574432	50574644	SGMS1	0.0711586	1.30694
chr10	50614394	50615070	SGMS1	0.0478761	0.772566
chr10	51422407	51422970	PRKG1	0.0704943	0.756438
chr10	52956409	52957207	MBL2	5.89783e-05	1.1804
chr10	53439055	53439714	PCDH15	0.000742228	1.60605
chr10	53598932	53599221	PCDH15	0.0235345	1.53182
chr10	58029009	58030460	IPMK	0.0618004	0.717768
chr10	58299120	58300001	CISD1	0.03285	0.596153
chr10	58599276	58599681	BICC1	0.097058	1.07118
chr10	58713103	58713354	BICC1	0.0749159	1.23648
chr10	63097801	63098001	NRBF2	0.0913016	1.39375
chr10	63397327	63397612	MIR1296	0.0808888	1.48599
chr10	67896174	67896374	SIRT1	0.04814	1.43533
chr10	68103819	68104319	MYPN	2.16934e-06	1.70825
chr10	68105826	68107033	MYPN	2.5287e-05	0.989692
chr10	68183447	68183750	MYPN	0.085839	1.2199
chr10	68212721	68213093	MYPN	0.0460434	0.779866
chr10	68230740	68232080	ATOH7	0.000103741	0.621471
chr10	68611243	68611524	TET1	0.0710488	1.35503
chr10	69044117	69046259	KIF1BP	4.28719e-09	1.02656
chr10	69143832	69144109	VPS26A	0.0946244	1.4106
chr10	69217190	69217575	LOC101928994	0.0118848	0.984078
chr10	69398966	69399234	HK1	0.0974695	1.05015
chr10	69579600	69579869	NEUROG3	0.0221763	1.47525
chr10	69743240	69743631	COL13A1	0.0856097	0.790867
chr10	69866723	69866987	COL13A1	8.75661e-06	1.86132
chr10	70863802	70864035	SGPL1	0.0923602	1.19004
chr10	70879852	70880459	SGPL1	0.0344976	0.614895
chr10	71023738	71024103	LINC02622	0.0995002	1.12784
chr10	71459572	71459833	CDH23	0.0329317	1.07444
chr10	71905518	71906155	PSAP	0.0346127	1.17924
chr10	72008668	72010102	CHST3	8.30284e-23	1.47358
chr10	72044386	72045033	SPOCK2	0.0756863	0.630838
chr10	72063645	72063908	SPOCK2	0.0598523	0.995313
chr10	72798401	72798601	MCU	0.0215928	2.05295
chr10	72845543	72846889	MCU	0.00170477	0.589932
chr10	73931758	73933027	C10orf55	5.90634e-09	0.834028
chr10	74039496	74040031	VCL	0.00284067	1.11526
chr10	75051447	75051924	DUPD1	0.0962909	0.977782
chr10	76902976	76903256	KCNMA1	0.0683452	1.05746
chr10	77564618	77565857	KCNMA1-AS3	5.96763e-07	0.860687
chr10	77602209	77603773	DLG5	0.000720951	0.823302
chr10	77711039	77711952	DLG5	0.00310605	0.628185
chr10	77718415	77720131	DLG5	0.0197533	0.694189
chr10	77948817	77949982	DLG5-AS1	3.63553e-06	0.649904
chr10	78137356	78137556	RPS24	0.0698344	1.36539
chr10	80143752	80146294	PLAC9	8.63333e-07	0.600527
chr10	84220835	84221077	LRIT2	0.0787555	1.46574
chr10	84429958	84430563	CCSER2	0.045286	0.746243
chr10	86430299	86431444	WAPL	0.0269172	0.891342
chr10	86506063	86506928	WAPL	0.0200735	0.846335
chr10	86594542	86594907	OPN4	0.0283015	0.983956
chr10	86611565	86611977	OPN4	0.0297396	1.36221
chr10	86775112	86775890	BMPR1A	0.0299386	0.805934
chr10	86953613	86954874	MMRN2	0.000368292	0.749092
chr10	87963505	87963804	PTEN	0.0642422	1.47215
chr10	88915732	88916012	STAMBPL1	0.0600566	1.35458
chr10	88946257	88946457	ACTA2	0.063342	1.31209
chr10	88989533	88992006	ACTA2	3.83939e-10	0.591401
chr10	89333857	89334381	IFIT3	0.0118598	1.03265
chr10	89745957	89746203	KIF20B	0.0641067	1.40721
chr10	90751235	90751857	HTR7	0.0811945	0.604379
chr10	91652020	91654072	PPP1R3C	6.28494e-08	0.614676
chr10	91678143	91678506	PPP1R3C	0.0587125	1.43548
chr10	91683665	91684691	PPP1R3C	7.48706e-07	1.06459
chr10	92483658	92483858	IDE	0.0996322	1.19377
chr10	93094106	93094306	CYP26A1	0.0832292	1.14924
chr10	93259761	93260194	MYOF	0.0462907	1.44149
chr10	93562181	93562417	FFAR4	0.0682289	1.12347
chr10	93779615	93779901	LGI1	0.0328469	1.77648
chr10	93799015	93799428	LGI1	0.00178734	2.19693
chr10	93887873	93888278	SLC35G1	0.0853948	1.23957
chr10	94289082	94289643	PLCE1	0.0849702	1.06459
chr10	94383108	94383697	TBC1D12	0.0309728	1.17884
chr10	94439344	94439655	TBC1D12	0.0607416	1.07284
chr10	94677571	94678029	CYP2C18	0.0732955	0.907508
chr10	96025568	96025962	ENTPD1-AS1	0.0350283	0.824966
chr10	96129654	96130878	ZNF518A	4.88397e-05	0.749886
chr10	96509009	96509786	TLL2	3.94601e-07	0.700218
chr10	96529816	96530134	TM9SF3	0.0377448	1.49339
chr10	96653976	96654191	PIK3AP1	0.038612	1.67049
chr10	96918224	96918586	LCOR	0.0817277	1.27583
chr10	97010781	97011858	SLIT1	0.0539842	0.863464
chr10	97081665	97082186	SLIT1	0.0263094	0.744625
chr10	97777228	97777499	SFRP5	0.0365936	1.19966
chr10	98262573	98262871	LOXL4	0.032513	0.814979
chr10	99406286	99406612	GOT1	0.0703218	1.3085
chr10	100084955	100085972	CPN1	0.069778	0.700022
chr10	100444328	100444700	WNT8B	0.0981651	1.0487
chr10	100631978	100632178	HIF1AN	0.0981758	1.08432
chr10	100710018	100711854	PAX2	0.000180703	0.908798
chr10	100837006	100837261	PAX2	0.0259503	1.39735
chr10	101154199	101154432	TLX1	0.02823	1.54772
chr10	101288339	101288574	LINC02681	0.00873328	1.10931
chr10	101602657	101603325	DPCD	0.00559597	0.616607
chr10	102347241	102347655	GBF1	0.00715257	0.733914
chr10	102401840	102402140	NFKB2	0.0143281	0.597757
chr10	102970382	102970765	CNNM2	0.0273043	1.59514
chr10	103238861	103239248	RPEL1	0.0301867	0.691827
chr10	103272870	103273942	INA	1.35612e-07	0.825721
chr10	103443769	103443969	PDCD11	0.0313349	1.26136
chr10	103475569	103476718	CALHM3	0.051677	0.607806
chr10	103915832	103916038	STN1	0.0997953	0.651023
chr10	103935904	103936444	STN1	0.0700397	0.867015
chr10	103982696	103983965	SLK	6.90584e-05	1.14219
chr10	103990058	103990491	SLK	0.00316169	1.49732
chr10	104139169	104139510	CFAP43	0.0846078	0.979587
chr10	104143815	104144082	CFAP43	0.0962047	1.11652
chr10	104222334	104222535	CFAP43	0.0905083	1.3131
chr10	104274426	104275663	GSTO2	2.12458e-05	0.781777
chr10	104376840	104377422	CFAP58	0.0832121	1.0058
chr10	104468841	104469128	LINC02620	0.0918363	1.39903
chr10	104485682	104485934	LINC02620	0.0749164	1.23529
chr10	109411935	109412194	XPNPEP1	0.0640679	1.21395
chr10	109838950	109839261	XPNPEP1	0.0918364	1.0728
chr10	110103991	110104250	ADD3	0.0955422	1.08741
chr10	110175967	110177184	MXI1	0.000166063	0.749872
chr10	110353140	110354816	SMNDC1	2.67055e-13	0.897938
chr10	110546125	110547521	SMC3	0.0184466	0.618525
chr10	110880069	110880416	PDCD4	0.0111094	1.93469
chr10	111098718	111099069	HEAT2	0.0664277	1.03329
chr10	111344854	111345141	HEAT2	0.0485839	1.07717
chr10	111944408	111944715	GPAM	0.0169858	1.2558
chr10	113558382	113558633	HABP2	0.00677743	1.75896
chr10	114201352	114201584	TDRD1	0.0442831	1.81507
chr10	114239146	114239706	VWA2	6.16366e-06	1.71174
chr10	114244823	114247192	VWA2	1.30745e-27	1.55063
chr10	114279884	114280097	VWA2	0.0267353	1.10184
chr10	114363998	114364528	AFAP1L2	0.0327238	1.10151
chr10	114403098	114405048	AFAP1L2	2.87097e-11	0.913754
chr10	114459024	114459312	ABLIM1	0.052975	1.31699
chr10	114471070	114471812	ABLIM1	0.0328259	0.640885
chr10	114548382	114549091	ABLIM1	0.00652455	0.83439
chr10	114770210	114770427	LOC101927692	0.0425607	1.49306
chr10	115092430	115094029	ATRNL1	0.000378606	0.660543
chr10	115171499	115171922	ATRNL1	0.0453441	1.0586
chr10	117112236	117112580	VAX1	0.0797905	0.877617
chr10	118259337	118259634	FAM204A	0.0633971	1.11527
chr10	118296402	118296710	FAM204A	0.0700308	1.17231
chr10	119149758	119149997	SFXN4	0.00236274	2.28477
chr10	119418378	119418636	GRK5	0.0240743	1.18637
chr10	119800774	119801034	INPP5F	0.084747	1.14281
chr10	121084292	121084538	WDR11	0.0836353	1.65637
chr10	121935696	121936117	ATE1-AS1	0.093322	0.921571
chr10	122326838	122327112	BTBD16	0.0815774	1.46321
chr10	122433065	122433454	PLEKHA1	0.0783789	1.23123
chr10	123245382	123245627	BUB3	0.0930466	1.23246
chr10	123427460	123427676	GPR26	0.0264366	1.55824
chr10	123572868	123573619	GPR26	0.0314508	0.690701
chr10	123967644	123968123	CHST15	0.0594582	0.664764
chr10	124035571	124036564	CHST15	0.00566673	0.856972
chr10	124091822	124094430	CHST15	1.36666e-21	1.09118
chr10	124218355	124218642	CHST15	0.0999436	0.922959
chr10	124243538	124244358	CHST15	0.0839789	0.651073
chr10	124250074	124250344	OAT	0.0654343	1.07689
chr10	124296145	124296460	OAT	0.0845174	0.992434
chr10	124532182	124532564	LHPP	0.0286456	0.687559
chr10	124563802	124564091	LHPP	0.045483	1.39094
chr10	125048000	125048684	CTBP2	0.00615316	0.588096
chr10	125174027	125174597	CTBP2	0.0810645	0.952658
chr10	125218110	125218657	CTBP2	0.00732833	1.09998
chr10	126964242	126964442	DOCK1	0.0723496	1.4352
chr10	127142109	127142471	DOCK1	0.0530631	1.1697
chr10	127872920	127873386	CLRN3	0.0086635	1.13371
chr10	128660670	128661078	LINC02667	0.0993635	0.78639
chr10	129853590	129854981	EBF3	0.0800168	0.705196
chr10	130686702	130687076	MIR378C	0.0269857	1.05325
chr10	131359843	131360313	TCERG1L	0.0316373	1.1717
chr10	131436134	131436608	TCERG1L	0.000989071	1.54487
chr10	131501201	131501612	TCERG1L	0.0451369	1.44941
chr10	131621508	131622931	LINC01164	5.47336e-10	0.736983
chr10	131647926	131648281	LINC01164	0.0199537	1.00901
chr10	131692177	131692563	LINC01164	0.0587708	0.855796
chr10	131771379	131771624	LINC01164	0.0539118	1.19077
chr10	131890815	131891478	PPP2R2D	0.0146808	0.772238
chr10	132057354	132057928	JAKMIP3	0.0060935	1.05077
chr10	132904192	132905006	CFAP46	0.00422017	0.854685
chr10	133257496	133260065	ADAM8	3.64404e-09	0.613846
chr10	133261235	133262307	ADAM8	3.463e-05	0.677578
chr10	133321137	133321349	CALY	0.0105046	1.43474
chr11	281784	284124	NLRP6	5.478e-05	0.795257
chr11	286869	289274	PGGHG	4.26109e-06	0.661542
chr11	319221	321237	IFITM3	5.90502e-10	0.73922
chr11	350496	351203	B4GALNT4	6.22038e-05	0.984112
chr11	353144	353819	B4GALNT4	1.12642e-06	0.920314
chr11	359347	359672	B4GALNT4	0.000433941	1.07158
chr11	368027	368902	B4GALNT4	2.28609e-08	0.916482
chr11	387648	387889	PKP3	0.0162421	0.9898
chr11	405778	407636	SIGIRR	4.73619e-10	0.848316
chr11	548795	549321	LRRC56	9.23603e-07	1.23472
chr11	595829	596029	PHRF1	0.0797468	0.96069
chr11	628456	629406	SCT	3.0756e-09	1.10857
chr11	668683	668883	DEAF1	0.037361	1.40279
chr11	761677	763138	TALDO1	1.52394e-06	0.704823
chr11	859719	859979	TSPAN4	0.000625419	1.00355
chr11	1036562	1036889	MUC6	0.00447537	0.946781
chr11	1077479	1078179	MUC2	0.0073933	0.800039
chr11	1082315	1085207	MUC2	5.46167e-05	0.592462
chr11	1102730	1104334	MUC2	0.00513389	0.75801
chr11	1108507	1108953	MUC2	0.0557056	0.764836
chr11	1119676	1119889	MUC2	0.0149009	1.33853
chr11	1131630	1131835	MUC2	0.0388098	1.2792
chr11	1172085	1172717	MUC5AC	0.0142497	0.77471
chr11	1226935	1227195	MUC5B	0.010568	0.804985
chr11	1230839	1231508	MUC5B	4.71221e-06	1.01798
chr11	1342102	1342576	TOLLIP-AS1	0.018871	0.668125
chr11	1422372	1422829	BRSK2	0.0127474	0.812676
chr11	1446170	1446423	BRSK2	0.0746162	0.745179
chr11	1487746	1488043	MOB2	0.0618318	0.896337
chr11	1546518	1549771	DUSP8	1.22551e-10	0.828071
chr11	1558318	1561137	DUSP8	7.33729e-07	0.789403
chr11	1572091	1574991	DUSP8	5.28587e-12	0.85772
chr11	1749963	1750307	IFITM10	0.00108698	1.03154
chr11	1796578	1797080	CTSD	0.00657932	1.1712
chr11	1828864	1831154	SYT8	1.74481e-16	0.921116
chr11	1834196	1834525	SYT8	0.00308745	0.744281
chr11	1844430	1845994	TNNI2	1.09978e-05	1.02732
chr11	1924245	1924561	TNNT3	0.00585649	0.86774
chr11	2180622	2181191	MIR4686	1.0557e-05	0.992571
chr11	2186711	2187215	MIR4686	0.00238655	0.837962
chr11	2275529	2275729	ASCL2	0.092775	1.05861
chr11	2288562	2288847	C11orf21	0.0412744	1.00667
chr11	2336368	2336750	CD81-AS1	0.0195755	1.37051
chr11	2465281	2465856	KCNQ1	0.00758186	1.15598
chr11	2480621	2481792	KCNQ1	0.000352686	1.14378
chr11	2482948	2483804	KCNQ1	0.0670801	0.776759
chr11	2557504	2557737	KCNQ1	0.0230009	1.46128
chr11	2561327	2561860	KCNQ1	0.055413	0.95957
chr11	2747936	2748172	KCNQ1	0.0499451	1.23005
chr11	2851265	2852190	KCNQ1-AS1	0.0600744	0.605381
chr11	2863000	2863573	KCNQ1-AS1	0.0314991	0.615561
chr11	2870531	2871580	KCNQ1DN	0.00556947	0.696057
chr11	2898625	2899881	SLC22A18AS	1.47733e-05	0.605636
chr11	3009695	3009997	CARS	0.0369633	1.10059
chr11	3095417	3096472	OSBPL5	2.15518e-10	0.797212
chr11	3124250	3125177	OSBPL5	0.00014885	0.832095
chr11	3226267	3226886	MRGPRE	0.0511958	0.622843
chr11	3354285	3354485	ZNF195	0.0742415	1.2156
chr11	3367289	3367489	ZNF195	0.0841429	1.38159
chr11	3416865	3417354	TSSC2	0.00377947	0.757545
chr11	3476118	3479722	LOC101927708	0.000311546	0.586674
chr11	3512076	3512990	LOC101927708	0.0128209	0.978303
chr11	3522755	3523024	LOC101927708	0.0553927	1.32139
chr11	3529085	3529586	LOC101927708	0.0197038	1.07048
chr11	3533992	3534329	LOC101927708	0.0189933	1.98421
chr11	3622694	3622916	TRPC2	0.0444074	1.12991
chr11	3641965	3642876	ART5	0.00291309	0.744644
chr11	3888941	3889157	STIM1	0.0843952	1.03346
chr11	3972063	3972337	STIM1	0.0272362	1.09349
chr11	4539605	4539987	OR52M1	0.0239364	0.924081
chr11	4619656	4619871	TRIM68	0.0929483	1.39955
chr11	4626056	4626867	OR51D1	0.0533515	0.682198
chr11	4826379	4826782	OR51F2	0.0230425	1.53681
chr11	5526993	5527868	OLFM5P	0.0442159	0.930683
chr11	5611514	5611930	TRIM6	0.0707925	0.93711
chr11	5937031	5937419	OR56A3	0.0205958	1.68224
chr11	6243975	6244254	CNGA4	0.00444204	1.58074
chr11	6249840	6251807	CNGA4	5.99284e-05	0.695206
chr11	6300302	6300713	CAVIN3	8.91836e-05	1.67064
chr11	6318979	6322404	CAVIN3	4.83269e-14	0.708523
chr11	6353321	6353981	CAVIN3	0.00139495	0.621858
chr11	6431773	6432416	HPX	0.0128281	0.824395
chr11	6438995	6439341	HPX	0.00995844	0.827171
chr11	6443228	6444022	HPX	0.00582871	0.670029
chr11	6505443	6506132	DNHD1	0.00590944	0.665416
chr11	6711589	6711914	GVINP1	0.0737871	0.813468
chr11	6812279	6814173	OR6A2	0.00194091	0.747636
chr11	6836573	6836819	OR10A5	0.0198577	2.00315
chr11	7004462	7004892	ZNF214	0.0230187	1.24968
chr11	7098263	7098640	RBMXL2	0.00883216	0.98793
chr11	7548710	7549256	PPFIBP2	0.0234469	0.870392
chr11	7851432	7851872	LOC283299	0.0769211	0.873291
chr11	7867095	7867407	LOC283299	0.0778133	1.12453
chr11	8006002	8006783	EIF3F	0.00331979	0.725461
chr11	8099104	8099659	TUB	0.0341461	0.608719
chr11	8932292	8932732	C11orf16	0.0164394	1.09839
chr11	9014994	9016146	SCUBE2	0.000116775	0.849938
chr11	9169509	9170739	DENND5A	1.20068e-05	0.682656
chr11	9214090	9215590	DENND5A	0.0190071	0.700314
chr11	9273531	9274049	TMEM41B	6.92282e-05	1.27299
chr11	9506464	9507111	ZNF143	0.00607076	0.650546
chr11	9583928	9585068	WEE1	0.000609457	0.891364
chr11	9590238	9591269	WEE1	7.73334e-08	1.61246
chr11	9747956	9749005	SWAP70	0.00117578	0.641675
chr11	9861901	9863544	SBF2	1.30443e-08	0.994141
chr11	9990557	9990980	SBF2	0.0532487	1.06484
chr11	10264036	10264375	SBF2	0.0747756	1.0457
chr11	10405973	10407564	CAND1.11	3.43634e-05	0.68013
chr11	10436400	10436954	CAND1.11	0.0245514	1.2431
chr11	10624490	10624949	MRVI1	0.0674637	0.823607
chr11	10654336	10654627	MRVI1	0.0340063	1.07693
chr11	10680915	10681458	MRVI1	0.0262953	1.39085
chr11	10694743	10695194	MRVI1	0.0597181	1.01809
chr11	11231220	11231647	GALNT18	0.0931108	0.85332
chr11	11297446	11298206	GALNT18	0.0425896	0.952032
chr11	11400907	11401177	GALNT18	0.0629715	1.12702
chr11	11531325	11531644	GALNT18	0.0297194	1.48684
chr11	11813273	11813893	USP47	0.00797755	0.63739
chr11	11827231	11827544	USP47	0.0658047	1.39853
chr11	11898759	11900210	USP47	0.000131702	1.04837
chr11	12075866	12077267	LINC02547	1.43482e-12	0.76366
chr11	12102421	12102969	MICAL2	0.0400159	0.678294
chr11	12117743	12117974	MICAL2	0.000149773	1.58737
chr11	12174561	12176497	MICAL2	6.85968e-12	0.788878
chr11	12450459	12450712	PARVA	0.0768431	1.1691
chr11	12523177	12523514	PARVA	0.0291382	1.28443
chr11	12578260	12578562	PARVA	0.00192349	1.13662
chr11	12932404	12933067	TEAD1	0.0927009	0.810106
chr11	13104360	13105181	RASSF10	0.034993	0.905044
chr11	13214846	13217010	ARNTL	1.44691e-14	0.757252
chr11	13772257	13772969	LINC02548	0.021879	0.657935
chr11	13775599	13776679	LINC02548	0.0767563	0.623183
chr11	13834489	13834796	LINC02548	0.0331956	1.14316
chr11	13939758	13940844	LINC02683	2.02997e-14	1.91679
chr11	14148460	14149203	SPON1	0.00404689	0.883951
chr11	14179233	14179521	SPON1	0.0191029	1.71979
chr11	14249210	14249868	SPON1	0.0146519	0.750177
chr11	14310696	14310899	RRAS2	0.0187447	1.2086
chr11	14418876	14419133	COPB1	0.0669134	0.664194
chr11	14657978	14658178	PDE3B	0.0941128	1.22715
chr11	15006119	15006643	CALCA	0.0250411	0.861223
chr11	15039013	15039213	CALCB	0.0694579	1.33482
chr11	15074564	15075468	CALCB	0.00148458	0.726171
chr11	16779434	16779648	PLEKHA7	0.0659937	1.11628
chr11	16785414	16786022	PLEKHA7	0.0144133	0.601756
chr11	16820293	16821040	PLEKHA7	0.000164269	0.825825
chr11	17267571	17268096	NUCB2	0.00347169	0.586186
chr11	17760144	17760943	KCNC1	0.00128195	0.915275
chr11	17881763	17882018	SERGEF	0.047048	1.62785
chr11	18132203	18132917	MRGPRX3	0.00413513	1.32601
chr11	18171074	18172068	MRGPRX4	0.000164077	0.859694
chr11	18194412	18194719	SLC25A51P4	0.0471393	1.43893
chr11	18243782	18244281	SAA2-SAA4	0.0689535	0.653569
chr11	18383256	18384962	MIR3159	5.26835e-14	0.767641
chr11	18779798	18780104	PTPN5	0.0689083	0.89249
chr11	18915274	18915490	MRGPRX1	0.0152405	2.45772
chr11	19090446	19091561	ZDHHC13	0.0238364	0.952185
chr11	22466510	22467643	LINC01495	7.66729e-05	0.631476
chr11	22539805	22540520	LINC01495	0.0636287	0.609223
chr11	22633585	22633870	FANCF	0.0585767	0.965926
chr11	25734521	25735136	ANO3	0.0530432	0.694691
chr11	26719372	26719572	SLC5A12	0.07484	1.40023
chr11	29343515	29344118	LINC02546	0.0520494	0.69234
chr11	30143122	30143801	FSHB	0.0724164	0.762407
chr11	30585770	30586851	MPPED2	0.00061878	0.85954
chr11	31309219	31309518	DCDC1	0.0254013	1.72755
chr11	31974607	31975186	LOC100506675	0.0236798	0.720913
chr11	32115498	32115748	RCN1	0.0316593	1.40163
chr11	32176122	32176590	SNORA88	0.0374507	0.665854
chr11	32231947	32232593	SNORA88	0.0769285	0.684532
chr11	32434287	32435900	WT1	1.64738e-05	0.6554
chr11	32876387	32876607	QSER1	0.0386968	1.4589
chr11	33323299	33323743	HIPK3	0.0710172	0.989085
chr11	33398269	33398526	KIAA1549L	0.0453479	1.46114
chr11	33801953	33803170	FBXO3-DT	7.39105e-05	0.62312
chr11	33884698	33884938	LMO2	0.038945	1.3932
chr11	34065958	34066229	CAPRIN1	0.0774472	0.808703
chr11	34198568	34199004	ABTB2	0.0748772	0.768062
chr11	34214900	34215537	ABTB2	0.00129936	0.778425
chr11	34263399	34264253	ABTB2	2.54824e-08	1.0891
chr11	34316778	34319133	ABTB2	0.00788943	0.694364
chr11	34425914	34427929	CAT	0.000708526	0.593997
chr11	34492476	34493162	ELF5	0.0275115	0.747264
chr11	34512825	34514878	ELF5	1.20933e-05	0.847205
chr11	34821011	34821211	APIP	0.0710199	1.66972
chr11	34996793	34998618	PDHX	0.00160854	0.68989
chr11	35077470	35078643	LOC100507144	1.72618e-09	0.691266
chr11	35165445	35167130	CD44	6.05766e-11	0.674383
chr11	35206745	35207097	CD44	0.0945038	0.876592
chr11	35232967	35233396	CD44	0.0105501	0.882985
chr11	35623487	35624257	FJX1	2.23135e-06	0.63316
chr11	36119366	36119625	LDLRAD3	0.0386475	1.19498
chr11	36225511	36225711	LDLRAD3	0.0669355	1.24321
chr11	36341992	36342309	PRR5L	0.0810645	0.952658
chr11	36672688	36673397	C11orf74	0.0525033	0.779984
chr11	36744442	36744998	C11orf74	0.0626496	0.590582
chr11	36884632	36885048	C11orf74	0.0204403	1.71622
chr11	37003555	37003892	C11orf74	0.0581298	0.982772
chr11	37712297	37712584	LINC02760	0.0188804	1.4422
chr11	38791189	38791843	LINC01493	0.0690917	0.718432
chr11	39155700	39156795	LINC01493	0.0550251	0.617096
chr11	39172370	39172778	LINC01493	0.0377091	1.4125
chr11	39372525	39372847	LINC01493	0.016718	1.99348
chr11	40129337	40130887	LRRC4C	0.0321018	0.701553
chr11	40819297	40819764	LRRC4C	0.0108472	1.32339
chr11	41201049	41201541	LRRC4C	0.059882	0.86534
chr11	42631254	42631871	LINC02740	0.00251185	1.21481
chr11	43419380	43419882	TTC17	0.0662939	0.652454
chr11	43590057	43590757	MIR129-2	0.0986418	0.906416
chr11	43802549	43802839	HSD17B12	0.0792628	1.17788
chr11	43890022	43890661	ALKBH3	0.0963571	0.719272
chr11	43973471	43973744	C11orf96	0.0434284	1.55186
chr11	44109901	44110612	EXT2	0.00647061	0.842311
chr11	44386321	44386715	ALX4	0.0674104	1.2038
chr11	44456790	44457275	CD82	0.0222109	0.895547
chr11	44523543	44524104	CD82	0.0649242	0.654924
chr11	44611268	44611747	CD82	0.0144883	1.02136
chr11	44653982	44654182	CD82	0.0263998	1.71201
chr11	45293617	45294815	SYT13	0.0139525	0.657212
chr11	45314998	45315233	SYT13	0.0870193	1.16226
chr11	45370877	45371720	LINC02687	0.0262928	0.620693
chr11	45444849	45445231	LINC02687	0.0106621	1.16468
chr11	45604370	45604648	CHST1	0.0474915	1.51645
chr11	45748864	45749127	LINC02716	0.0793101	0.985906
chr11	45794188	45795755	SLC35C1	0.0618388	0.645653
chr11	45907312	45907937	C11orf94	0.000494218	0.834127
chr11	46134621	46135106	PHF21A	0.0190538	1.18434
chr11	46137015	46137343	PHF21A	0.0956067	1.09878
chr11	46237105	46239534	CREB3L1	7.50639e-09	0.599164
chr11	46378718	46382396	DGKZ	4.67476e-12	0.694334
chr11	46391684	46392866	CHRM4	1.1916e-06	0.70578
chr11	46570379	46570641	AMBRA1	0.0696706	1.04636
chr11	46629055	46629283	ATG13	0.0759174	1.25492
chr11	47054412	47054759	C11orf49	0.0359209	1.48385
chr11	47134477	47134708	C11orf49	0.0785318	1.18818
chr11	47373742	47374792	SPI1	0.00164816	0.596851
chr11	47437730	47438233	RAPSN	0.0610064	0.612082
chr11	47443060	47443527	RAPSN	0.0190835	0.589535
chr11	47454154	47454761	RAPSN	0.00359537	0.625625
chr11	47790285	47790511	NUP160	0.0762554	1.26626
chr11	47965795	47967017	PTPRJ	5.53377e-06	0.793618
chr11	48229499	48230530	OR4B1	0.0187471	1.12039
chr11	49815573	49816048	LOC440040	0.045503	1.22581
chr11	50067391	50068112	OR4C45	0.0136688	1.54489
chr11	50098433	50098668	OR4C45	0.0984555	1.51695
chr11	50170660	50170860	LOC441601	0.0961443	1.32411
chr11	50302443	50302643	LOC441601	0.0438345	1.9151
chr11	55273516	55273912	TRIM48	0.000902419	2.61703
chr11	56932434	56933480	LINC02735	2.9672e-06	0.678034
chr11	57614042	57614622	SERPING1	0.0282049	1.10879
chr11	58900739	58901269	GLYATL1	0.0782574	0.691581
chr11	58905887	58906385	GLYATL1	0.0289756	1.25497
chr11	59097155	59097674	GLYATL1B	0.0370204	0.739145
chr11	59429930	59430302	OR5A2	0.0938985	0.731434
chr11	59488330	59488719	OR4D10	0.0290191	1.59884
chr11	59770188	59770576	STX3	0.0752802	1.00754
chr11	60251510	60251840	MS4A4E	0.0205373	1.12854
chr11	60333885	60334767	MS4A6E	0.0296535	0.737101
chr11	60345392	60346018	MS4A6E	0.00502157	1.35415
chr11	60450361	60450828	MS4A5	0.000985851	1.69106
chr11	60485861	60486466	MS4A12	0.0378263	0.682997
chr11	60607541	60607810	LINC00301	0.0340739	1.31479
chr11	60657959	60658401	LINC00301	0.0682704	1.01255
chr11	60738848	60739460	MS4A18	0.0317562	1.01211
chr11	60762683	60763315	MS4A15	0.00186473	1.12465
chr11	60818162	60819457	MS4A10	0.0498157	0.666968
chr11	60924028	60926277	TMEM132A	4.94862e-08	0.626331
chr11	60960017	60960219	SLC15A3	0.0985119	1.20195
chr11	60970307	60970951	CD6	0.066128	0.62728
chr11	60972862	60973203	CD6	0.0757731	0.893439
chr11	61370236	61370505	TMEM138	0.0909985	1.30357
chr11	61626575	61628709	RPLP0P2	0.00165892	0.587726
chr11	61747680	61748261	DAGLA	0.00881185	0.598744
chr11	61917089	61917903	RAB3IL1	0.0150149	0.603663
chr11	61954230	61955550	BEST1	1.74606e-06	0.904609
chr11	61970149	61973376	FTH1	1.40785e-13	0.702763
chr11	62012435	62014008	FTH1	9.9185e-08	0.611905
chr11	62033417	62034456	FTH1	0.00228491	0.625908
chr11	62112278	62112833	INCENP	0.046717	0.585455
chr11	62241984	62242463	SCGB1D2	9.43302e-05	1.4473
chr11	62680639	62681297	UBXN1	0.00163039	0.586668
chr11	63274803	63275128	SLC22A10	0.0807895	0.901289
chr11	63277383	63277901	SLC22A10	0.0443496	0.837253
chr11	63598857	63599570	PLAAT3	0.0296524	0.768196
chr11	63845276	63845599	MARK2	0.0250647	1.11921
chr11	63934529	63934801	NAA40	0.0445897	0.610277
chr11	63945491	63946344	NAA40	0.00280593	0.633455
chr11	63960947	63962175	NAA40	0.0305403	0.598202
chr11	64124051	64124496	MACROD1	0.0436561	0.677619
chr11	64276567	64277353	BAD	1.04198e-06	0.865722
chr11	64300586	64301423	KCNK4-TEX40	0.000492375	0.592992
chr11	64357482	64359644	CCDC88B	1.19542e-08	0.621365
chr11	64723053	64723985	NRXN2	0.000186771	0.607186
chr11	64763180	64763389	SF1	5.38748e-06	1.36057
chr11	64850990	64851568	EHD1	1.16316e-10	1.40523
chr11	64893402	64894615	MIR194-2HG	0.00103996	0.605501
chr11	64988501	64990465	BATF2	0.0086704	0.683972
chr11	65052732	65052969	NAALADL1	0.0682275	0.937109
chr11	65069270	65070205	CDCA5	0.029511	0.707952
chr11	65301902	65302260	POLA2	0.0085109	1.14451
chr11	65476907	65478030	LOC101927789	4.7124e-07	0.603566
chr11	65506628	65509050	TALAM1	1.09084e-10	0.603066
chr11	65530134	65530446	SCYL1	0.0503678	0.64641
chr11	65688078	65688334	KAT5	0.0756734	1.08446
chr11	65902818	65903672	FOSL1	3.12784e-06	0.618048
chr11	66008395	66009068	CST6	0.0176071	0.824945
chr11	66491366	66491650	DPP3	0.0760081	0.724992
chr11	66532777	66533272	BBS1	0.00189214	0.966476
chr11	66825355	66825733	C11orf80	0.0664277	1.03329
chr11	66827745	66828126	C11orf80	0.020315	1.6302
chr11	67077979	67079008	RHOD	6.29659e-08	0.840644
chr11	67371470	67375199	LOC100130987	5.30125e-15	0.719801
chr11	67389488	67389756	LOC100130987	0.053852	0.631416
chr11	67522921	67524180	CABP2	0.0260504	0.614346
chr11	67727443	67727940	ALDH3B2	0.0748141	0.750898
chr11	67791862	67792816	FAM86C2P	0.0464746	0.613821
chr11	67938650	67939317	UNC93B1	0.0119425	1.26257
chr11	67983474	67984091	UNC93B1	0.0290417	0.740546
chr11	67985628	67986273	UNC93B1	0.0838524	0.732346
chr11	68297581	68299046	LRP5	0.00012746	0.605966
chr11	68920683	68920917	IGHMBP2	0.0244912	2.18284
chr11	69044067	69044554	TPCN2	0.0126287	0.690737
chr11	69210473	69211153	LOC338694	0.0344004	0.864198
chr11	69376852	69378870	LOC102724265	3.49798e-29	1.39669
chr11	69391899	69392236	LOC102724265	0.0878124	0.934833
chr11	69539907	69540494	LINC01488	0.0110841	0.979786
chr11	69593962	69594478	CCND1	0.0251544	1.11505
chr11	69662077	69662338	LTO1	0.0373106	0.680726
chr11	69670082	69670803	LTO1	0.00719824	0.671534
chr11	69797255	69797532	FGF3	0.080173	0.844021
chr11	69913004	69913272	FGF3	0.0904806	0.730768
chr11	70048612	70048974	LINC02753	0.0286126	1.26065
chr11	70108096	70108674	ANO1	0.0282152	0.926378
chr11	70167273	70168030	ANO1	0.00875676	0.967314
chr11	70466205	70467810	SHANK2	0.0108651	0.592754
chr11	70471232	70471776	SHANK2	0.0173383	0.707946
chr11	70631571	70631771	SHANK2	0.0414449	1.33402
chr11	70683491	70683701	SHANK2	0.030152	1.47699
chr11	70747319	70748305	SHANK2	0.0128881	1.05506
chr11	70908289	70908515	MIR3664	0.0259773	1.64254
chr11	71120429	71121108	MIR3664	0.0233854	0.642406
chr11	71286736	71287863	FLJ42102	2.74927e-12	1.11635
chr11	71320528	71320852	FLJ42102	0.0127497	2.04077
chr11	71487849	71489639	NADSYN1	2.47875e-08	1.15667
chr11	71588888	71589621	KRTAP5-11	0.0146701	0.71052
chr11	71698990	71699521	FAM86C1	0.03312	0.942264
chr11	71977458	71978237	RNF121	0.0143553	0.813163
chr11	72216627	72216988	FOLR2	0.0447349	1.1229
chr11	72269127	72270391	CLPB	0.0214778	0.681034
chr11	72348090	72348678	CLPB	0.0736738	0.806626
chr11	72553762	72554070	LINC01537	0.0112846	1.52868
chr11	72573397	72573705	LINC01537	0.0436669	0.680316
chr11	72589870	72590241	PDE2A	0.0266437	0.907786
chr11	72615797	72617774	PDE2A	0.000301187	0.767112
chr11	72630260	72630804	PDE2A	0.0252565	0.759264
chr11	72735631	72737049	ARAP1	6.78768e-05	0.720637
chr11	72883750	72884171	FCHSD2	0.043315	1.13007
chr11	73185067	73186705	P2RY2	4.64987e-15	0.916384
chr11	73217866	73219009	P2RY2	4.15106e-05	0.602726
chr11	73249366	73249687	P2RY2	0.00533855	1.32505
chr11	73262935	73263164	P2RY6	0.0836236	0.791487
chr11	73288541	73290008	P2RY6	1.26216e-08	0.665322
chr11	73343386	73343732	ARHGEF17	0.00191442	1.27523
chr11	73350829	73351793	ARHGEF17	0.00453885	0.635125
chr11	73383280	73383585	RELT	0.00929232	0.879581
chr11	73513005	73513205	FAM168A	0.0739125	1.30056
chr11	73696651	73696887	RAB6A	0.0640207	1.33301
chr11	74453410	74453795	KCNE3	0.0569016	0.610289
chr11	74570342	74571068	POLD3	0.00294593	0.760281
chr11	74716130	74716330	CHRDL2	0.0630978	1.14216
chr11	75035832	75036971	NEU3	8.70724e-06	0.85833
chr11	75100333	75100687	OR2AT4	0.0518079	0.872067
chr11	75263942	75264447	ARRB1	0.00131749	1.09131
chr11	75553259	75554677	SERPINH1	0.00666114	0.671417
chr11	75597668	75598042	MAP6	0.0261399	0.77351
chr11	75732340	75732540	MOGAT2	0.0947489	1.15906
chr11	76041256	76041559	UVRAG	0.0238278	1.21162
chr11	76151842	76152567	UVRAG	0.0105496	0.591769
chr11	76176073	76176300	WNT11	0.0854694	0.876498
chr11	76243122	76243984	WNT11	0.0515166	0.590385
chr11	76316891	76319309	THAP12	0.000737369	0.585979
chr11	76510358	76510848	EMSY	0.057325	1.01081
chr11	76690818	76691071	GUCY2EP	0.0533124	0.875965
chr11	76714655	76715051	GUCY2EP	0.0536404	0.923841
chr11	77038409	77039737	B3GNT6	0.000661781	0.590146
chr11	77090316	77091706	CAPN5	1.25804e-05	0.762355
chr11	77115160	77115422	CAPN5	0.0654741	0.777529
chr11	77126368	77128410	MYO7A	5.7556e-06	0.648403
chr11	77191346	77192515	MYO7A	3.80975e-09	0.864774
chr11	77557509	77558020	LOC646029	0.0563962	0.84186
chr11	78177964	78178365	KCTD21	0.032885	1.19145
chr11	78630687	78631010	TENM4	0.0282401	1.45578
chr11	83086191	83087398	RAB30-DT	0.000156835	0.828689
chr11	83249992	83250699	ANKRD42	0.0544329	0.62775
chr11	83480420	83481281	DLG2	0.0839643	0.651583
chr11	83881482	83881777	DLG2	0.0129706	1.2912
chr11	83956186	83956503	DLG2	0.0264127	1.53789
chr11	84524390	84524777	DLG2	0.0522884	1.13866
chr11	84558126	84558669	DLG2	0.0713805	0.65876
chr11	85464339	85464639	DLG2	0.0712423	1.04205
chr11	85682426	85683365	CCDC89	0.013771	0.710724
chr11	85872066	85872316	CCDC83	0.0875647	1.23461
chr11	85893319	85893640	CCDC83	0.031193	1.55955
chr11	86218144	86219033	EED	0.000734972	0.77449
chr11	86497005	86498157	ME3	1.18413e-13	1.17969
chr11	86533800	86534014	ME3	0.016429	1.77181
chr11	86713146	86713346	ME3	0.0252209	1.95755
chr11	87290334	87290778	TMEM135	0.0419002	0.872467
chr11	87358676	87358896	TMEM135	0.0649448	1.18245
chr11	87501465	87501695	TMEM135	0.0524159	1.58082
chr11	88274866	88276377	CTSC	0.00553383	1.12462
chr11	90167231	90168137	NAALAD2	0.00983505	1.31874
chr11	90240274	90240966	DISC1FP1	0.0324288	0.849011
chr11	90256445	90257374	DISC1FP1	0.0339554	1.01545
chr11	90288233	90288522	DISC1FP1	0.0270811	1.16338
chr11	92735048	92735411	FAT3	0.0242601	1.2922
chr11	92886092	92886903	FAT3	0.0536082	0.595293
chr11	92892705	92893757	FAT3	0.000831864	1.13852
chr11	93080105	93080480	SLC36A4	0.0487587	1.25761
chr11	93648164	93648537	CEP295	0.0714403	0.710799
chr11	93651946	93652915	CEP295	0.0343437	0.651528
chr11	93895319	93896297	VSTM5	0.0907504	0.585093
chr11	94036156	94036358	HEPHL1	0.0979221	1.21938
chr11	94118313	94118606	HEPHL1	0.0299103	1.36412
chr11	94405164	94405419	GPR83	0.055933	1.12599
chr11	94477519	94477939	MRE11	0.00165759	2.30855
chr11	94696051	94696380	LOC105369438	0.0167761	1.49134
chr11	94737224	94738293	LOC105369438	8.41295e-08	0.726681
chr11	94762135	94762649	AMOTL1	0.0168281	0.648556
chr11	94868630	94868868	AMOTL1	0.00356014	1.59877
chr11	95028422	95028774	KDM4E	0.0847562	1.19796
chr11	95182504	95183011	SESN3	0.0351642	1.33999
chr11	95322118	95323041	LOC100129203	0.016897	1.49155
chr11	95545110	95545604	FAM76B	0.0221109	1.22325
chr11	98184820	98185052	CNTN5	0.0746327	1.68348
chr11	101129691	101129891	PGR	0.0847101	1.42009
chr11	102312766	102313738	BIRC3	1.04846e-05	0.729187
chr11	102633465	102633851	MMP20	0.0120362	1.55607
chr11	102641319	102641519	MMP20	0.0959844	1.34307
chr11	102797962	102798682	WTAPP1	4.57424e-05	0.948351
chr11	102925138	102925338	MMP13	0.0443956	1.52515
chr11	102940742	102941716	MMP13	0.0013989	0.791942
chr11	103079140	103079340	DCUN1D5	0.0229176	2.20218
chr11	103085943	103086664	DCUN1D5	0.0223969	0.852104
chr11	103249437	103249719	DYNC2H1	0.0844508	1.21743
chr11	103338876	103339456	DYNC2H1	0.0113309	1.34466
chr11	103422629	103422885	DYNC2H1	0.0690086	1.43202
chr11	103671296	103671611	MIR4693	0.0769792	0.95633
chr11	106106032	106106303	LINC02719	0.0356505	1.44035
chr11	107488535	107488933	ALKBH8	0.0983858	1.3374
chr11	107614769	107614999	ELMOD1	0.0693081	1.23524
chr11	107643580	107643797	ELMOD1	0.0215726	1.85792
chr11	107665094	107665430	ELMOD1	0.0936623	1.18152
chr11	107676356	107676571	ELMOD1	0.0906484	1.26854
chr11	107758948	107759387	SLC35F2	0.0496046	1.13351
chr11	107819235	107819939	SLC35F2	0.0794616	0.702276
chr11	107877400	107877600	SLC35F2	0.0591679	1.61502
chr11	107882223	107882442	SLC35F2	0.0704209	1.39992
chr11	107960796	107961182	RAB39A	0.0104819	1.70703
chr11	108018146	108018376	CUL5	0.0940223	1.24147
chr11	108077450	108077650	CUL5	0.0357414	1.58354
chr11	108086315	108086587	CUL5	0.0533569	1.47701
chr11	108136126	108136546	ACAT1	0.00138604	1.56807
chr11	108171328	108171785	NPAT	0.08435	0.814785
chr11	108417349	108418108	C11orf65	0.0531555	0.621973
chr11	108511834	108512591	EXPH5	0.0135645	0.669606
chr11	110114198	110114398	ZC3H12C	0.0534017	1.44716
chr11	110314427	110314870	RDX	0.0275275	1.11338
chr11	110339490	110339788	LINC02732	0.00869974	1.88796
chr11	110529166	110529371	ARHGAP20	0.0198062	1.39725
chr11	110772935	110773217	ARHGAP20	0.0514135	1.32912
chr11	111087595	111087809	LINC02550	0.0969652	1.38897
chr11	111982043	111982355	DIXDC1	0.0550096	0.610926
chr11	111988744	111989460	DIXDC1	2.00604e-06	1.06998
chr11	112219557	112220312	BCO2	0.000975596	0.759913
chr11	112249968	112250428	PLET1	0.00229657	1.45114
chr11	112277632	112278243	LINC02762	1.45732e-05	1.16994
chr11	112289715	112290825	LINC02762	0.000653043	0.625893
chr11	113289261	113289946	NCAM1	0.0356218	0.700909
chr11	113730899	113731444	ZW10	0.0111237	1.02036
chr11	114026401	114026725	ZBTB16	0.0227393	0.957803
chr11	114027975	114028238	ZBTB16	0.088302	1.05693
chr11	114180320	114180895	ZBTB16	0.0315596	0.792105
chr11	114230093	114230390	ZBTB16	0.0404051	1.4307
chr11	114285539	114286089	NNMT	0.0289105	0.705451
chr11	114294790	114296868	NNMT	2.76608e-10	0.654628
chr11	114701454	114701743	NXPE2	0.0272791	1.32486
chr11	114739002	114739322	NXPE2	0.0347829	1.14347
chr11	114892582	114892909	NXPE2	0.00983903	1.54106
chr11	116375293	116375498	LINC02702	0.0754062	1.2871
chr11	116686312	116686585	LINC02702	0.0836423	1.17745
chr11	116731077	116733238	BUD13	0.000174069	0.679587
chr11	116742507	116743527	BUD13	0.00166027	0.843863
chr11	116792973	116794015	APOA5	0.000113848	0.915369
chr11	116916134	116916500	SIK3	0.0569263	1.06703
chr11	116927221	116927550	SIK3	0.024049	0.949335
chr11	116952268	116952755	SIK3	0.053448	1.0949
chr11	116958378	116958945	SIK3	0.0402792	1.2752
chr11	117059715	117059958	SIK3	0.0882813	0.96877
chr11	117075205	117075595	SIK3	2.80644e-05	1.45328
chr11	117122868	117123199	PAFAH1B2	0.0846703	0.997833
chr11	117419511	117419719	CEP164	0.0916929	0.938654
chr11	117457974	117458960	DSCAML1	7.13975e-05	1.25532
chr11	117672598	117672799	DSCAML1	0.0511007	1.37791
chr11	117716828	117718335	DSCAML1	0.000203699	0.69125
chr11	117772972	117773249	DSCAML1	0.0607158	1.25603
chr11	117817703	117819453	FXYD2	1.35971e-09	0.869055
chr11	117891470	117891717	TMPRSS13	0.098413	1.00125
chr11	117985875	117986850	IL10RA	0.000373058	0.603678
chr11	118083992	118084628	SMIM35	0.0323984	0.871306
chr11	118417636	118418314	LOC100131626	0.00464397	0.708501
chr11	118424803	118426568	LOC100131626	7.71683e-05	1.13636
chr11	118640613	118641095	PHLDB1	0.019151	0.837465
chr11	118715335	118716093	DDX6	0.0108185	1.09362
chr11	118883388	118883602	CXCR5	0.0283436	1.0584
chr11	118918084	118920414	MIR4492	3.28783e-10	0.61563
chr11	119155674	119156522	ABCG4	0.00116909	0.648461
chr11	119284340	119285035	CBL	0.0149641	0.733061
chr11	119455810	119456034	USP2-AS1	0.0923649	1.13623
chr11	119782095	119782561	LOC102724301	0.096671	0.760987
chr11	119828913	119829161	LOC102724301	0.090162	1.34864
chr11	120013232	120013659	TRIM29	0.0858603	0.660422
chr11	120116247	120116485	TRIM29	0.0361668	1.26012
chr11	120117880	120118129	TRIM29	0.0225749	1.31335
chr11	120234858	120235378	POU2F3	0.0300591	0.589024
chr11	120283026	120283491	POU2F3	0.095367	0.900306
chr11	120302682	120303388	POU2F3	0.00216101	0.743453
chr11	120510581	120511890	GRIK4	0.000167097	0.612514
chr11	120563103	120563398	GRIK4	0.0345279	0.881337
chr11	120660016	120660758	GRIK4	0.0213256	1.07459
chr11	120684717	120685664	GRIK4	0.00347376	0.862651
chr11	121321653	121322156	SC5D	0.00147148	1.46475
chr11	121335070	121335460	SC5D	0.067774	1.05934
chr11	121523787	121524155	SORL1	0.0416037	1.49357
chr11	122083487	122084110	MIR100HG	0.00705518	1.17739
chr11	122167020	122168516	MIR100	8.06369e-06	0.693577
chr11	122872071	122872280	CRTAM	0.0721286	1.30355
chr11	122902667	122902867	JHY	0.0609295	1.31674
chr11	123045017	123045217	HSPA8	0.0900841	1.0274
chr11	123272750	123273269	CLMP	0.0785565	0.968191
chr11	123554929	123555258	GRAMD1B	0.0541665	0.866316
chr11	123580552	123580950	GRAMD1B	0.00561362	0.747788
chr11	123597931	123598135	GRAMD1B	0.0279362	1.64574
chr11	123711145	123711839	ZNF202	0.013089	0.889494
chr11	123805645	123806307	OR6M1	0.0295092	1.30306
chr11	123841247	123841899	OR6M1	0.0119043	1.29591
chr11	124071464	124071876	OR10G7	0.0128583	1.06038
chr11	124075008	124076824	OR10G7	6.47062e-09	1.23351
chr11	124108124	124108478	VWA5A	0.0299654	0.952936
chr11	124194733	124195489	OR10D3	0.0160239	0.681668
chr11	124372112	124372375	OR8B2	0.0591723	1.52192
chr11	124415429	124415885	OR8B4	0.0529429	1.1361
chr11	124442509	124442724	OR8B8	0.0641841	1.45786
chr11	124516844	124519410	OR8B12	5.44364e-10	1.59376
chr11	124536439	124536982	OR8B12	0.0937338	0.598432
chr11	124548422	124548622	OR8B12	0.0584794	1.56301
chr11	124570395	124570901	OR8A1	0.0836362	0.931022
chr11	124577871	124578256	OR8A1	0.0253877	1.39657
chr11	124830767	124831779	LOC100507283	0.0924113	0.679375
chr11	124862644	124863708	ROBO3	8.36045e-05	0.97436
chr11	125164392	125165926	PKNOX2-AS1	2.03039e-06	0.632915
chr11	125262161	125265587	PKNOX2	3.06115e-06	0.872359
chr11	125300651	125301458	PKNOX2	9.48012e-10	1.04789
chr11	125330115	125330375	PKNOX2	0.0400473	1.31369
chr11	125376118	125376489	PKNOX2	0.0198846	1.05175
chr11	125423260	125423765	PKNOX2	0.0825378	0.63542
chr11	125452494	125453265	FEZ1	0.0104474	0.731629
chr11	125514175	125515034	LOC403312	3.10962e-14	1.18521
chr11	125640373	125640717	CHEK1	0.0140965	2.01446
chr11	125918547	125918755	DDX25	0.0183294	1.56855
chr11	125941857	125942366	VSIG10L2	0.018887	0.659257
chr11	125957741	125958390	CDON	0.000773491	1.03007
chr11	125995376	125995889	CDON	0.0397865	1.13624
chr11	126039558	126040114	CDON	0.0420982	0.864223
chr11	126050657	126050976	CDON	0.00384778	1.69612
chr11	126193989	126194515	RPUSD4	0.0207349	0.807486
chr11	126310315	126311181	DCPS	0.000791087	0.75535
chr11	126570548	126570883	KIRREL3	0.0105191	1.1295
chr11	127411605	127413185	LINC02712	0.0347153	0.95124
chr11	127730542	127730742	LINC02712	0.0344742	1.69303
chr11	128358396	128358887	ETS1	0.0481602	1.2628
chr11	128448263	128449504	ETS1	1.59535e-05	0.612632
chr11	128484247	128484528	ETS1	0.00566337	1.05541
chr11	128519399	128519666	ETS1	0.00219492	0.738483
chr11	128627689	128628318	LOC101929538	0.00638499	0.986021
chr11	128643573	128644567	LOC101929538	0.0338815	0.76692
chr11	128862548	128863813	KCNJ1	6.91443e-08	0.703621
chr11	128956089	128957388	ARHGAP32	0.00260519	0.594862
chr11	129374056	129376658	BARX2	8.46996e-44	1.61963
chr11	129410582	129411094	BARX2	4.6077e-06	1.83236
chr11	129427257	129427980	BARX2	0.000168259	1.6177
chr11	129434829	129435105	BARX2	0.00350222	1.8227
chr11	129436574	129436880	BARX2	0.0238467	1.32219
chr11	129439901	129440706	BARX2	0.00746501	0.833817
chr11	129458421	129459670	BARX2	0.017751	0.792973
chr11	129489419	129489696	BARX2	0.0824522	1.40046
chr11	129610149	129610349	LINC01395	0.0419921	1.3279
chr11	129637622	129639901	LINC01395	1.60788e-16	0.975104
chr11	129680731	129682504	LINC01395	0.00268799	0.798877
chr11	129694531	129696391	LINC01395	3.43095e-17	1.18199
chr11	129703160	129705711	LINC01395	4.32298e-23	1.7161
chr11	129709990	129710847	LINC01395	0.010847	0.906721
chr11	129721771	129722856	TMEM45B	0.00125195	1.12792
chr11	129737628	129738612	TMEM45B	5.70406e-11	2.00377
chr11	129750398	129751231	TMEM45B	6.85465e-07	1.02822
chr11	129803128	129803777	TMEM45B	0.0585797	0.962579
chr11	130036471	130038245	LINC00167	1.30544e-10	0.687246
chr11	130055120	130055799	APLP2	0.0153232	1.42608
chr11	130145090	130147200	APLP2	2.84385e-07	0.965431
chr11	130257377	130257787	ZBTB44	0.042166	1.64708
chr11	130407986	130408393	ADAMTS8	0.0423247	0.68006
chr11	130415577	130416312	ADAMTS8	0.010541	0.603322
chr11	130820516	130820806	LINC02551	0.065932	1.07541
chr11	131024878	131025606	SNX19	0.0778788	0.679502
chr11	131465815	131466123	NTM	0.068845	0.99114
chr11	131536897	131538616	NTM	0.0423285	0.788
chr11	131561487	131561795	NTM	0.05981	0.926683
chr11	131579865	131580548	NTM	6.08786e-05	1.22063
chr11	131673848	131674487	NTM	0.016708	0.758208
chr11	131687804	131688654	NTM	0.00443475	0.815419
chr11	131748000	131749786	NTM	2.95227e-06	0.931752
chr11	131756477	131757283	NTM	5.55109e-08	1.57726
chr11	131760165	131761054	NTM	6.53643e-08	1.50219
chr11	131808524	131808784	NTM	0.0447639	1.11904
chr11	131811118	131811746	NTM	0.00242061	0.974108
chr11	132013035	132013619	NTM	0.0690134	0.985231
chr11	132099658	132100014	NTM	0.0325669	1.32883
chr11	132269093	132269911	NTM	6.13551e-10	2.77043
chr11	132402018	132402794	OPCML	1.27148e-05	1.40767
chr11	132748519	132748855	OPCML	0.00183534	1.27119
chr11	132858162	132858740	OPCML	0.0233604	0.716549
chr11	133058511	133058867	OPCML	0.0778705	0.990291
chr11	133064147	133065517	OPCML	0.00478309	0.783774
chr11	133070891	133071091	OPCML	0.0570556	1.42075
chr11	133134409	133135083	OPCML	0.00119877	1.02837
chr11	133620029	133620312	OPCML	0.0459175	1.16044
chr11	133911248	133911527	IGSF9B	0.0185648	1.08319
chr11	134017873	134018344	LINC02731	0.0387604	1.12477
chr11	134072170	134073523	JAM3	0.0858218	0.781295
chr11	134141435	134141940	JAM3	0.0574614	0.658016
chr11	134159600	134159904	NCAPD3	0.0631408	1.18269
chr11	134244585	134245131	VPS26B	0.0136005	0.766572
chr11	134360068	134360872	GLB1L2	0.00181915	0.669397
chr11	134372798	134373449	GLB1L2	0.0743368	0.722237
chr11	134514141	134514584	LOC283177	0.0816537	0.75187
chr11	134559540	134561531	LOC283177	0.0180375	0.769573
chr11	134635152	134635786	LINC02714	0.0415705	0.907889
chr11	134727445	134727680	LINC02714	0.0776548	0.960203
chr11	134736201	134737063	LINC02714	0.0115354	0.897822
chr11	134868350	134869049	LINC02714	0.00180883	0.73323
chr11	134946110	134946312	LOC100507548	0.0129586	1.50039
chr11	134948909	134949822	LOC100507548	6.68852e-11	1.3415
chr11	135055731	135055931	LOC100507548	0.0551368	1.85897
chr12	142433	142814	IQSEC3	0.0519035	1.01002
chr12	176344	177017	IQSEC3	0.0102682	0.794727
chr12	182383	183134	IQSEC3	0.00941126	0.684489
chr12	213137	214183	SLC6A12	0.004416	0.856245
chr12	530368	530798	B4GALNT3	0.00159051	1.49645
chr12	532977	533216	B4GALNT3	0.013772	1.44801
chr12	662095	663533	NINJ2	0.0528855	0.624133
chr12	894145	894465	WNK1	0.00162883	2.22792
chr12	1122663	1123209	ERC1	0.0189498	1.14856
chr12	1552387	1552613	FBXL14	0.00827962	2.13091
chr12	1583317	1583947	FBXL14	0.0039497	0.780917
chr12	1605213	1606664	WNT5B	2.23522e-08	0.613608
chr12	1749643	1749891	ADIPOR2	0.0297879	2.03947
chr12	1800655	1801021	CACNA2D4	0.000300434	1.17692
chr12	1933814	1934183	LINC00940	0.0935459	0.964154
chr12	2036290	2036531	CACNA1C-IT2	0.0616035	1.46421
chr12	2658314	2658541	CACNA1C	0.0917311	1.21905
chr12	2733642	2733936	ITFG2-AS1	0.078075	1.02124
chr12	2751760	2753002	ITFG2-AS1	0.0514051	0.728072
chr12	2777512	2777761	ITFG2-AS1	0.0280492	1.70321
chr12	2833254	2835383	ITFG2	0.00846818	0.674228
chr12	2845383	2846366	ITFG2	0.0890104	0.671024
chr12	2974112	2974888	TEAD4	0.0130448	0.887352
chr12	2984684	2985000	TEAD4	0.0976349	0.988729
chr12	3067524	3067836	TSPAN9	0.0392096	1.61051
chr12	3106495	3108310	TSPAN9	0.00728146	0.912125
chr12	3141836	3142131	TSPAN9	0.0854407	0.977392
chr12	3319688	3320126	LOC100128253	0.000256974	1.09125
chr12	3803806	3804438	PARP11	0.0284339	0.736714
chr12	3978891	3979202	PARP11	0.0224574	1.48427
chr12	3999430	3999819	PARP11	0.00259536	1.43091
chr12	4030818	4032094	PARP11	1.03642e-07	0.691801
chr12	4057022	4057257	PARP11	0.0100937	2.15197
chr12	4095239	4095846	CCND2-AS1	0.0137635	2.02168
chr12	4183922	4184487	CCND2-AS1	0.00754354	1.74533
chr12	4483966	4485021	C12orf4	0.0672482	0.816386
chr12	4579510	4580123	DYRK4	0.0573897	0.814475
chr12	4758117	4758502	GALNT8	0.0171847	1.06023
chr12	4951862	4952099	KCNA1	0.0658423	1.24238
chr12	4975646	4975955	KCNA1	0.0108363	1.30659
chr12	5096342	5096748	KCNA5	0.0473206	1.20208
chr12	5511373	5511840	NTF3	0.052783	1.10933
chr12	5648533	5649124	ANO2	0.00780372	1.03827
chr12	5841019	5841383	ANO2	0.0485878	1.30222
chr12	5872763	5873062	ANO2	0.0947266	0.94321
chr12	5944694	5945521	ANO2	0.00901272	0.90513
chr12	6067548	6067959	VWF	0.000629889	1.08766
chr12	6116188	6117188	VWF	5.4367e-06	0.800226
chr12	6154950	6155150	VWF	0.0900273	1.29683
chr12	6195663	6196452	CD9	5.62399e-11	1.09021
chr12	6423325	6424278	CD27-AS1	2.52417e-05	0.798725
chr12	6558001	6558511	NOP2	0.00462395	0.869586
chr12	6617694	6618062	LPAR5	0.0302234	0.612519
chr12	6703430	6704078	PIANP	0.00117482	0.829893
chr12	6763785	6767242	PTMS	2.80653e-10	0.604724
chr12	6871544	6874042	SPSB2	2.5245e-10	0.644504
chr12	6924197	6926328	ATN1	8.36224e-06	0.609731
chr12	6937528	6938350	ATN1	8.93723e-05	0.593949
chr12	7031521	7031862	LPCAT3	0.0966072	1.13621
chr12	7113321	7113798	C1RL-AS1	0.0280805	0.850228
chr12	7141809	7142592	CLSTN3	0.0011391	0.889581
chr12	7374411	7374937	CD163L1	0.0498128	0.795923
chr12	7580720	7580920	APOBEC1	0.064567	1.46337
chr12	7754399	7754669	CLEC4C	0.0361543	1.68457
chr12	7955593	7955793	SLC2A3	0.0697368	1.37581
chr12	7970297	7971314	SLC2A3	7.12086e-06	0.673583
chr12	7994673	7996055	FOXJ2	8.8542e-07	0.890107
chr12	8077151	8078686	NECAP1	0.00413125	0.706101
chr12	8108690	8109349	NECAP1	0.0746991	0.708082
chr12	8180036	8181654	ZNF705A	0.00106487	0.687824
chr12	8390011	8390985	LINC00937	0.00049902	0.818206
chr12	8579376	8579811	AICDA	0.0243109	1.05541
chr12	8605565	8605845	AICDA	0.0223979	1.46269
chr12	8608859	8609713	AICDA	0.0267532	0.626861
chr12	8644180	8644759	MFAP5	0.0260538	1.4003
chr12	8666535	8666803	MFAP5	0.0858465	1.22658
chr12	8734005	8734205	RIMKLB	0.00730555	2.52576
chr12	9372117	9373040	LINC02367	0.0138408	0.71792
chr12	9469015	9469370	DDX12P	0.000309998	2.07123
chr12	9710843	9711208	CLECL1	0.0785361	1.18906
chr12	10158530	10158734	OLR1	0.0431221	1.36918
chr12	10190639	10192453	TMEM52B	0.00116405	0.680409
chr12	10283118	10283536	KLRD1	0.013342	1.61148
chr12	10395198	10396401	LOC101928100	7.8721e-09	0.761693
chr12	10453197	10455096	KLRC1	1.53075e-05	0.826845
chr12	10607914	10608476	MAGOHB	0.00543034	1.3265
chr12	10612870	10614155	MAGOHB	3.49082e-06	0.758751
chr12	10747729	10747944	LINC02366	0.0776903	1.14265
chr12	10749814	10750550	LINC02366	0.0022377	0.589313
chr12	11162555	11162804	PRH1-PRR4	0.0143456	1.89687
chr12	11347790	11348125	PRB1	0.0988588	0.710305
chr12	11391324	11392054	PRB1	0.0171339	0.675709
chr12	11486394	11487143	LOC440084	0.0336283	0.627086
chr12	11513314	11513552	LOC440084	0.0717243	1.25345
chr12	11892038	11892293	ETV6	0.0517611	1.30123
chr12	12051163	12051383	BCL2L14	0.0901727	1.35652
chr12	12290148	12290484	LRP6	0.0792047	1.05183
chr12	12297523	12297765	MANSC1	0.0269114	1.80947
chr12	12323423	12324387	MANSC1	0.00013141	1.21131
chr12	12376658	12377339	BORCS5	0.0329591	0.731274
chr12	12457732	12458212	BORCS5	0.0610419	1.13285
chr12	12542912	12543195	DUSP16	0.068006	1.3506
chr12	12561072	12564289	DUSP16	7.25508e-09	0.619703
chr12	12657684	12657944	GPR19	0.00621757	2.19764
chr12	12665246	12665546	GPR19	0.0630401	1.15286
chr12	12695771	12697101	GPR19	2.32123e-05	0.735015
chr12	12855857	12856100	RPL13AP20	0.062705	1.10769
chr12	12899539	12901827	GPRC5A	2.07069e-08	0.622035
chr12	12938827	12939190	GPRC5D-AS1	0.0631712	0.870252
chr12	12983482	12983815	GPRC5D-AS1	0.0319023	0.68875
chr12	13022655	13022971	GPRC5D-AS1	0.0472506	1.46265
chr12	13043828	13045252	FAM234B	0.000411867	0.595255
chr12	13100695	13102332	GSG1	9.58885e-08	0.592394
chr12	13135347	13136260	GSG1	2.69198e-06	1.06596
chr12	13941550	13942124	GRIN2B	0.0416993	0.718022
chr12	13962622	13963081	GRIN2B	0.0697003	0.80424
chr12	14185471	14186385	ATF7IP	0.0157684	0.841205
chr12	14238262	14240671	ATF7IP	3.88211e-10	0.953106
chr12	14391174	14391379	ATF7IP	0.0487951	1.77055
chr12	14394463	14394898	ATF7IP	0.0457912	1.04869
chr12	15226904	15227455	RERG	0.00270047	1.24278
chr12	15996359	15996610	DERA	0.0786197	1.16491
chr12	17589045	17589315	LINC02378	0.000881678	2.2798
chr12	17928370	17929414	RERGL	0.000108623	0.66532
chr12	17954798	17955086	RERGL	0.0549208	1.12893
chr12	19183535	19183967	PLEKHA5	0.0455514	1.21505
chr12	19186782	19187144	PLEKHA5	0.0397853	0.982916
chr12	19643673	19644027	AEBP2	0.0167432	1.24746
chr12	20624681	20625082	PDE3A	0.0640749	0.82303
chr12	21169931	21170264	SLCO1B1	0.0764585	0.990477
chr12	21313485	21313891	SLCO1A2	0.00228244	1.37907
chr12	21645041	21645264	LDHB	0.0518079	1.50944
chr12	22694961	22695216	ETNK1	0.0781437	1.31329
chr12	25210933	25211612	KRAS	0.0856741	0.685273
chr12	25241030	25241871	KRAS	0.00293197	1.0204
chr12	25436122	25436641	LMNTD1	0.0269133	0.727076
chr12	25457815	25459027	LMNTD1	4.90108e-07	0.68616
chr12	25557882	25558888	LMNTD1	0.01362	1.28535
chr12	25937058	25937309	RASSF8-AS1	0.0340287	1.83408
chr12	26028675	26029519	RASSF8	0.00830938	0.879945
chr12	26473289	26473587	ITPR2	0.00330826	1.86762
chr12	26651582	26652136	ITPR2	0.0169709	0.884751
chr12	26767212	26767420	ITPR2	0.0885977	1.2717
chr12	26842068	26842340	ITPR2	0.0867625	1.31402
chr12	26853214	26854327	ITPR2	0.0120998	0.695255
chr12	26884572	26885497	INTS13	0.00299869	0.635663
chr12	27756746	27756946	MRPS35	0.0956518	1.32607
chr12	27901139	27901422	PTHLH	0.0817389	1.26983
chr12	29338473	29338708	ERGIC2	0.0647287	1.54391
chr12	29644618	29644819	TMTC1	0.0876147	1.17519
chr12	30286368	30286649	IPO8	0.0991886	0.991248
chr12	30447291	30447682	IPO8	0.0366807	1.32531
chr12	30847186	30847521	LINC00941	0.0398845	0.72271
chr12	30874651	30875327	TSPAN11	9.78934e-05	1.49195
chr12	30896358	30896749	TSPAN11	0.0430445	1.30788
chr12	30974700	30976191	TSPAN11	0.014877	0.70918
chr12	30985535	30986177	TSPAN11	0.00350459	0.784216
chr12	31026203	31026561	DDX11-AS1	0.0360184	1.17522
chr12	31050070	31050896	DDX11-AS1	0.0664159	0.613081
chr12	31217535	31218190	OVOS2	0.0008582	1.71019
chr12	31235161	31236030	OVOS2	0.0119307	0.644657
chr12	31250177	31250503	SINHCAF	0.0491052	1.10775
chr12	31252008	31252619	SINHCAF	0.00967729	1.13634
chr12	31317469	31318562	SINHCAF	0.000162593	0.751457
chr12	31342245	31342530	SINHCAF	0.0434545	1.29704
chr12	31368678	31370515	LINC02387	7.04111e-10	0.976128
chr12	31421933	31422265	DENND5B	0.00359256	1.54677
chr12	31578367	31579203	DENND5B	4.07211e-06	1.39782
chr12	31589695	31591880	DENND5B	4.62575e-07	0.594196
chr12	31636237	31637160	ETFBKMT	0.0116393	0.687022
chr12	31650982	31651308	ETFBKMT	0.032938	0.902844
chr12	31906563	31907071	LINC02422	0.0113734	1.50536
chr12	31912441	31912776	LINC02422	0.0904919	1.20586
chr12	32031312	32031552	RESF1	0.00580073	2.02161
chr12	32051321	32052698	BICD1	6.26618e-07	0.686651
chr12	32197498	32199106	BICD1	0.00124041	0.783615
chr12	32217645	32218625	BICD1	7.07865e-17	1.50939
chr12	32671901	32672292	DNM1L	0.0270809	0.793347
chr12	32735175	32735442	DNM1L	0.0503643	1.17453
chr12	32754205	32756569	YARS2	4.27313e-10	0.658248
chr12	33427107	33427606	SYT10	0.00662832	1.16194
chr12	34123083	34123890	ALG10	0.00767389	0.975073
chr12	34290086	34290286	ALG10	0.0443596	1.69905
chr12	38056543	38057648	ALG10B	2.41085e-18	1.11269
chr12	38067010	38067528	ALG10B	0.000937168	1.79381
chr12	38155973	38156482	ALG10B	0.0391774	0.90617
chr12	38282408	38283515	ALG10B	2.04636e-08	0.786896
chr12	38580943	38581152	CPNE8	0.0184216	1.89303
chr12	38904712	38907338	CPNE8	5.06683e-18	0.830384
chr12	38921053	38921447	CPNE8	0.01742	0.823797
chr12	39221214	39221699	KIF21A	0.0564252	1.21537
chr12	39272957	39273519	KIF21A	0.0957812	0.924946
chr12	39990378	39990870	SLC2A13	0.00497081	1.14715
chr12	40152813	40153290	LINC02471	0.0671059	0.997673
chr12	40287374	40287826	LRRK2	0.0104832	1.52576
chr12	40622268	40622578	MUC19	0.0250263	1.29429
chr12	41277078	41277680	PDZRN4	0.0972286	0.801754
chr12	42023795	42024545	GXYLT1	0.00608603	0.761583
chr12	42255295	42255653	YAF2	0.00210449	2.11395
chr12	42490481	42490781	PRICKLE1	0.014985	1.97989
chr12	43957593	43958108	TMEM117	0.0472334	0.772498
chr12	44765505	44766155	NELL2	0.000907831	1.70443
chr12	45231800	45236084	ANO6	2.21903e-16	0.74805
chr12	45315461	45315661	ANO6	0.0139311	2.24045
chr12	45345270	45345481	ANO6	0.00462222	2.62468
chr12	45355616	45355852	ANO6	0.0347007	1.53484
chr12	45415282	45416006	ANO6	1.81735e-09	0.913937
chr12	45696152	45696425	LINC00938	0.0145321	1.91589
chr12	45893273	45893578	ARID2	0.0451055	1.10914
chr12	45981135	45981439	SCAF11	0.0270978	1.13904
chr12	46088253	46088455	SLC38A1	0.0635113	1.64251
chr12	46400596	46403439	LOC100288798	0.00840125	0.644448
chr12	46627716	46629661	LOC100288798	0.0001442	1.19865
chr12	46660952	46661712	LOC100288798	0.000215273	0.73055
chr12	47068614	47068955	AMIGO2	0.0420505	1.98048
chr12	47728592	47728907	ENDOU	0.0544802	0.961561
chr12	47741450	47742978	RAPGEF3	0.0046322	0.596699
chr12	47818436	47821334	HDAC7	4.4258e-09	0.599916
chr12	47826946	47827263	HDAC7	0.0307558	1.45322
chr12	47844576	47844776	VDR	0.0179806	1.54341
chr12	47963067	47964381	TMEM106C	0.000220651	0.586507
chr12	48030243	48031333	SENP1	0.0895793	0.652559
chr12	48084120	48084623	SENP1	0.0551283	1.03279
[truncated: 6,291 more rows]

## Sheet: Overlapped Bottom(30172)
Chromosome number	Start position	End position	Gene name	FDR	log2 FC
[truncated: 30,172 more rows]

[truncated: 1 more sheets: Decreased in SMARCB1 Res(11420)]
