# Supplementary material for: The IL6/JAK/STAT3 signaling axis is a therapeutic vulnerability in SMARCB1-deficient bladder cancer
Source: Nat Commun. 2024 Feb 14;15:1373. doi: 10.1038/s41467-024-45132-2 (PMC10867091; doi:10.1038/s41467-024-45132-2)
Supplement: Supplementary file 15 — Source Data [file 41467_2024_45132_MOESM15_ESM.zip › 41467_2024_45132_MOESM15_ESM/Source Data/Source data-31 Associated with Supplementary Fig.10G.xlsx]

## Sheet: CHIP-qPCR results
Source data-31 associated with Supplementary Figure 10G.
	H3K4Me3 (STAT3 promoter)
	Control						SMARCB1 KD
STAT3 Promoter	4.38604	2.75852	1.66881	2.68043	3.71109	2.24891	5.36358	6.47125	4.85849	5.94542	2.81102	3.60281
Negative control	0.0902698	0.0884555	0.140859	0.107944	0.180591	0.164555	0.230415	0.23628	0.124827	0.105093	0.0318961	0.0386962
	H327Ac(STAT3 promoter)
	Control						SMARCB1 KD
STAT3 Promoter	2.18398	1.48511	0.995481	0.953642	1.75228	1.46316	2.70052	3.09547	3.9397	4.93511	7.01914	5.89077
Negative control	0.0261198	0.0171852	0.0159699	0.0173477	0.0213494	0.0254112	0.0300471	0.0449192	0.0846313	0.0678176	0.0883111	0.114953
