# Supplementary material for: The IL6/JAK/STAT3 signaling axis is a therapeutic vulnerability in SMARCB1-deficient bladder cancer
Source: Nat Commun. 2024 Feb 14;15:1373. doi: 10.1038/s41467-024-45132-2 (PMC10867091; doi:10.1038/s41467-024-45132-2)
Supplement: Supplementary file 15 — Source Data [file 41467_2024_45132_MOESM15_ESM.zip › 41467_2024_45132_MOESM15_ESM/Source Data/Source data-32 Associated with Supplementary Fig.11B.xlsx]

## Sheet: Sheet1
Source data-32 associated with Supplementary Figure 11B.
Ctrl + shCtrl	Ctrl + shSTAT3
3541000	3260000
6878000	1482000
8996000	5320000
2666000	2391000
