# Supplementary material for: The IL6/JAK/STAT3 signaling axis is a therapeutic vulnerability in SMARCB1-deficient bladder cancer
Source: Nat Commun. 2024 Feb 14;15:1373. doi: 10.1038/s41467-024-45132-2 (PMC10867091; doi:10.1038/s41467-024-45132-2)
Supplement: Supplementary file 15 — Source Data [file 41467_2024_45132_MOESM15_ESM.zip › 41467_2024_45132_MOESM15_ESM/Source Data/Source data-33 Associated with Supplementary Fig.11C.xlsx]

## Sheet: Sheet1
Source data-33 associated with Supplementary Figure 11C.
KO + shCtrl	KO + shSTAT3
201900000	65320000
237400000	61440000
270200000	99530000
274800000	106400000
127500000	82400000
153300000	59830000
