# Supplementary material for: The IL6/JAK/STAT3 signaling axis is a therapeutic vulnerability in SMARCB1-deficient bladder cancer
Source: Nat Commun. 2024 Feb 14;15:1373. doi: 10.1038/s41467-024-45132-2 (PMC10867091; doi:10.1038/s41467-024-45132-2)
Supplement: Supplementary file 15 — Source Data [file 41467_2024_45132_MOESM15_ESM.zip › 41467_2024_45132_MOESM15_ESM/Source Data/Source data-34 Associated with Supplementary Fig.12A.xlsx]

## Sheet: Sheet1
Source data-34 associated with Supplementary Figure 12A.
Vehicle (n=8)	6558000000
	2472000000
	4052000000
	4272000000
	4451000000
	15140000000
	4719000000
	411900000
TTI-101 (n=7)	4444000000
	18590000000
	9497000000
	56500000
	8953000000
	7857000000
	4054000000
