# Supplementary material for: The IL6/JAK/STAT3 signaling axis is a therapeutic vulnerability in SMARCB1-deficient bladder cancer
Source: Nat Commun. 2024 Feb 14;15:1373. doi: 10.1038/s41467-024-45132-2 (PMC10867091; doi:10.1038/s41467-024-45132-2)
Supplement: Supplementary file 15 — Source Data [file 41467_2024_45132_MOESM15_ESM.zip › 41467_2024_45132_MOESM15_ESM/Source Data/Source data-35 Associated with Supplementary Fig.12B.xlsx]

## Sheet: Sheet1
Source data-35 associated with Supplementary Figure 12B.
Vehicle	191.2
	166.6
	151.6
	114.6
	176.9
	162.2
TTI-101	120.4
	242.3
	229.9
	177.9
	199.7
	262.4
