# Supplementary material for: The IL6/JAK/STAT3 signaling axis is a therapeutic vulnerability in SMARCB1-deficient bladder cancer
Source: Nat Commun. 2024 Feb 14;15:1373. doi: 10.1038/s41467-024-45132-2 (PMC10867091; doi:10.1038/s41467-024-45132-2)
Supplement: Supplementary file 15 — Source Data [file 41467_2024_45132_MOESM15_ESM.zip › 41467_2024_45132_MOESM15_ESM/Source Data/Source data-40 Associated with Supplementary Fig.13D.xlsx]

## Sheet: Sheet1
Source data-40 associated with Supplementary Figure 13D.
Days	Vehicle					TTI-101
1	24	25	24	23	25	23	20	22	18	25	24
5	25	26	25	25	26	25	21	23	19	25	26
8	24	27	26	24	27	26	19	22	20	26	27
11	26	28	26	26	27	25	24	24	21	25	30
14	27	23	25	26	26	24	24	22	20	23	29
