# Supplementary material for: The IL6/JAK/STAT3 signaling axis is a therapeutic vulnerability in SMARCB1-deficient bladder cancer
Source: Nat Commun. 2024 Feb 14;15:1373. doi: 10.1038/s41467-024-45132-2 (PMC10867091; doi:10.1038/s41467-024-45132-2)
Supplement: Supplementary file 15 — Source Data [file 41467_2024_45132_MOESM15_ESM.zip › 41467_2024_45132_MOESM15_ESM/Source Data/Source data-41 Associated with Supplementary Fig.13E.xlsx]

## Sheet: Sheet 1
Source data-41 associated with Supplementary Figure 13E.
Days	Vehicle					TTI-101
7	20.65	21.26	22.9	19.86	21.73	21.16	22.05	18.99	20.3	20.62
14	21	20	23	20	21	21	22	19	19	20
21	21	21	22	19	21	21	24	20	17	20
28	20	20	21	20	23	21	25	21	20	20
35	17	19	20	19	21	19	22	20	18	20
42	21	21	22	21	23	21	24	22	20	21
49	22	22	23	21	23	22	25	21	22	22
56	21	23	22	21	23	22	25	20	19	19
63	21	22	23	17	20	21	24	17	21	21
70	20	22	23	21	22	22	22	17	22	21
77	20	22	23	22	25	22	25	18	22	22
